# Supplementary material for: Osmotic signaling releases PP2C-mediated inhibition of Arabidopsis SnRK2s via the receptor-like cytoplasmic kinase BIK1
Source: EMBO J. 2024 Oct 21;43(23):6076–103. doi: 10.1038/s44318-024-00277-0 (PMC11612456; doi:10.1038/s44318-024-00277-0)
Supplement: Supplementary file 3 — Dataset EV1 [file 44318_2024_277_MOESM3_ESM.xlsx]

## Sheet: Dataset EV1
Dataset EV1. IP-MS data for SnRK2.6-GFP from SnRK2.6pro:SnRK2.6-GFP seedlings treated with 0.6 M mannitol or 50 µM ABA.

## Sheet:  IP-MS data for SnRK2.6-GFP
H	GROUP_SAMPLE	control	20231129DDA60MIN_LGJ_arabidopsis_Control_Slot1_26_1_2988
H	GROUP_SAMPLE	ABA	20231129DDA60MIN_LGJ_arabidopsis_ABA_Slot1_27_1_2991
H	GROUP_SAMPLE	MAN	20231129DDA60MIN_LGJ_arabidopsis_MAN_Slot1_28_1_2994
H	NOTE	ratio p value will be calculated only when number of replicates are same between samples.
PLINE	ACCESSION	INTENSITY_P-VALUE	IIT_INTENSITY_P-VALUE	IIT_ALL_PEP_INTENSITY_P-VALUE	P-VALUE_RATIO_BASED	INTENSITY_Q-VALUE	IIT_INTENSITY_Q-VALUE	IIT_ALL_PEP_INTENSITY_Q-VALUE	INTENSITY_Q-VALUE2	MEDIAN_LOG_RATIO_1	SCOUNT_1 (Ctrl_	SCOUNT_2 (ABA)	SCOUNT_3 (MAN)	EACH_EXP_INTENSITY_SUM_1	EACH_EXP_INTENSITY_SUM_2	EACH_EXP_INTENSITY_SUM_3	AVG_GROUP_INTENSITY_VALUE_1	AVG_GROUP_INTENSITY_VALUE_2	AVG_GROUP_INTENSITY_VALUE_3	AVG_GROUP_INTENSITY_RATIO_2_1	AVG_GROUP_INTENSITY_RATIO_3_1	LOG_AVG_GROUP_INTENSITY_RATIO_2_1	LOG_AVG_GROUP_INTENSITY_RATIO_3_1	AVG_ION_INJECTION_TIME_INTENSITY_1	AVG_ION_INJECTION_TIME_INTENSITY_2	AVG_ION_INJECTION_TIME_INTENSITY_3	AVG_GROUP_ION_INJECTION_TIME_INTENSITY_VALUE_1	AVG_GROUP_ION_INJECTION_TIME_INTENSITY_VALUE_2	AVG_GROUP_ION_INJECTION_TIME_INTENSITY_VALUE_3	AVG_GROUP_IIT_INTENSITY_RATIO_2_1	AVG_GROUP_IIT_INTENSITY_RATIO_3_1	LOG_AVG_GROUP_IIT_INTENSITY_RATIO_2_1	LOG_AVG_GROUP_IIT_INTENSITY_RATIO_3_1	NORM_INTENSITY_1	NORM_INTENSITY_2	NORM_INTENSITY_3	LOG2_NORM_INTENSITY_1	LOG2_NORM_INTENSITY_2	LOG2_NORM_INTENSITY_3	AVG_GROUP_NORM_INTENSITY_VALUE_1	AVG_GROUP_NORM_INTENSITY_VALUE_2	AVG_GROUP_NORM_INTENSITY_VALUE_3	AVG_GROUP_NORM_INTENSITY_RATIO_2_1	AVG_GROUP_NORM_INTENSITY_RATIO_3_1	LOG_AVG_GROUP_NORM_INTENSITY_RATIO_2_1	LOG_AVG_GROUP_NORM_INTENSITY_RATIO_3_1	NORM_INTENSITY_RATIOS_2_1	NORM_INTENSITY_RATIOS_3_1	INTENSITY_RATIO_P-VALUE_2_1
P	P10896	1	1	1	1	1	1	1	1	-0.0455638	406	386	417	64902831	76418499	83894972	64902831	76418499	83894972	1.17743	1.29262	0.235641	0.370303	0	0	0	0	0	0	100	100	100	100	75939050	76544276	73144668	26.1783	26.1898	26.1242	7.59391e+07	7.65443e+07	7.31447e+07	1.00797	0.963202	0.0114526	-0.0540892	0.011452552228930667,	-0.05408924735226186,	1
P	Q8VZM1	1	1	1	1	1	1	1	1	0.0820372	553	522	410	101308019	105219204	79720425	101308019	105219204	79720425	1.03861	0.786911	0.0546497	-0.345727	0	0	0	0	0	0	100	100	100	100	118534656	105392385	69505048	26.8207	26.6512	26.0506	1.18535e+08	1.05392e+08	6.9505e+07	0.889127	0.586369	-0.169538	-0.770119	-0.1695382936298385,	-0.7701192564716584,	1
P	Q9SGT7	1	1	1	1	1	1	1	1	-0.406288	352	395	376	78237228	104493176	89866367	78237228	104493176	89866367	1.33559	1.14864	0.417482	0.199926	0	0	0	0	0	0	100	100	100	100	91540857	104665162	78350888	26.4479	26.6412	26.2234	9.15409e+07	1.04665e+08	7.83509e+07	1.14337	0.855912	0.193294	-0.224466	0.19329360859388206,	-0.2244661638940126,	1
P	O03042	1	1	1	1	1	1	1	1	-0.108844	151	186	375	44518408	55632397	151356361	44518408	55632397	151356361	1.24965	3.39986	0.321523	1.76548	0	0	0	0	0	0	100	100	100	100	52088415	55723962	131961553	25.6345	25.7318	26.9755	5.20884e+07	5.5724e+07	1.31962e+08	1.0698	2.53341	0.0973353	1.34108	0.09733530537985198,	1.3410832125264502,	1
P	P19366	1	1	1	1	1	1	1	1	0	137	112	358	18539882	17714603	91198525	18539882	17714603	91198525	0.955486	4.91905	-0.0656929	2.29838	0	0	0	0	0	0	100	100	100	100	21692444	17743759	79512344	24.3707	24.0808	26.2447	2.16924e+07	1.77438e+07	7.95123e+07	0.81797	3.66544	-0.289881	1.87399	-0.28988088796307465,	1.873986241098497,	1
P	Q9SF40	1	1	1	1	1	1	1	1	-0.00245574	378	337	335	103870064	104070243	118442080	103870064	104070243	118442080	1.00193	1.14029	0.00277769	0.189402	0	0	0	0	0	0	100	100	100	100	121532356	104241532	103264909	26.8568	26.6354	26.6218	1.21532e+08	1.04242e+08	1.03265e+08	0.857727	0.849691	-0.22141	-0.23499	-0.22141026531409821,	-0.23499037726288854,	1
P	Q38882	1	1	1	1	1	1	1	1	-0.969935	239	349	329	47827661	93554999	84526529	47827661	93554999	84526529	1.95609	1.76731	0.96797	0.821559	0	0	0	0	0	0	100	100	100	100	55960381	93708981	73695297	25.7379	26.4817	26.1351	5.59604e+07	9.3709e+07	7.36953e+07	1.67456	1.31692	0.743782	0.397167	0.7437815458440706,	0.3971667815467447,	1
P	P49690	1	1	1	1	1	1	1	1	-0.391569	278	326	327	47568835	68630487	62663922	47568835	68630487	62663922	1.44276	1.31733	0.528833	0.397618	0	0	0	0	0	0	100	100	100	100	55657543	68743446	54634165	25.7301	26.0347	25.7033	5.56575e+07	6.87434e+07	5.46342e+07	1.23511	0.981613	0.304645	-0.0267738	0.304644939128964,	-0.026773813538347475,	1
P	P49209	1	1	1	1	1	1	1	1	-0.667698	298	396	324	72362433	115091242	106134126	72362433	115091242	106134126	1.59048	1.4667	0.669465	0.552576	0	0	0	0	0	0	100	100	100	100	84667099	115280671	92534096	26.3353	26.7806	26.4635	8.46671e+07	1.15281e+08	9.25341e+07	1.36158	1.09292	0.445277	0.128184	0.44527727335985096,	0.12818360092980577,	1
P	Q9M9W1	1	1	1	1	1	1	1	1	-0.414298	315	366	323	140052155	127004131	193325621	140052155	127004131	193325621	0.906835	1.38038	-0.141089	0.465069	0	0	0	0	0	0	100	100	100	100	163866929	127213167	168552871	27.2879	26.9227	27.3286	1.63867e+08	1.27213e+08	1.68553e+08	0.77632	1.0286	-0.365277	0.0406765	-0.36527671890011454,	0.040676476455226346,	1
P	Q9LV33	1	1	1	1	1	1	1	1	-0.0602579	332	354	317	76520064	100750763	88115775	76520064	100750763	88115775	1.31666	1.15154	0.396881	0.203562	0	0	0	0	0	0	100	100	100	100	89531703	100916589	76824617	26.4159	26.5886	26.1951	8.95317e+07	1.00917e+08	7.68246e+07	1.12716	0.858072	0.172693	-0.22083	0.1726928191196185,	-0.22082994668847705,	1
P	P60040	1	1	1	1	1	1	1	1	-0.113234	328	359	310	155610937	183317479	165985065	155610937	183317479	165985065	1.17805	1.06667	0.236401	0.09311	0	0	0	0	0	0	100	100	100	100	182071361	183619202	144715735	27.4399	27.4521	27.1086	1.82071e+08	1.83619e+08	1.44716e+08	1.0085	0.79483	0.0122129	-0.331282	0.01221292826155897,	-0.3312822143200998,	1
P	Q9FE58	1	1	1	1	1	1	1	1	-0.413109	296	360	309	128835250	163985403	204679807	128835250	163985403	204679807	1.27283	1.58869	0.34804	0.667841	0	0	0	0	0	0	100	100	100	100	150742677	164255307	178452132	27.1675	27.2914	27.411	1.50743e+08	1.64255e+08	1.78452e+08	1.08964	1.18382	0.123852	0.243449	0.12385206411148823,	0.24344921339215672,	1
P	P49691	1	1	1	1	1	1	1	1	0	307	279	285	72086304	76463067	88427700	72086304	76463067	88427700	1.06072	1.22669	0.0850379	0.294773	0	0	0	0	0	0	100	100	100	100	84344016	76588918	77096572	26.3298	26.1906	26.2002	8.4344e+07	7.65889e+07	7.70966e+07	0.908054	0.914073	-0.13915	-0.129619	-0.1391500722914822,	-0.12961900470288867,	1
P	Q9FX54	1	1	1	1	1	1	1	1	-0.253178	222	285	281	63040593	89953264	103940391	63040593	89953264	103940391	1.42691	1.64879	0.512895	0.721403	0	0	0	0	0	0	100	100	100	100	73760153	90101318	90621467	26.1363	26.425	26.4333	7.37602e+07	9.01013e+07	9.06215e+07	1.22154	1.2286	0.288707	0.297011	0.28870656561313274,	0.29701119202903953,	1
P	contaminant_KERATIN13	1	1	1	1	1	1	1	1	0.393033	356	287	278	131343742	105732817	105295469	131343742	105732817	105295469	0.805008	0.801679	-0.312924	-0.318904	0	0	0	0	0	0	100	100	100	100	153677719	105906843	91802905	27.1953	26.6582	26.452	1.53678e+08	1.05907e+08	9.18029e+07	0.689149	0.597373	-0.537112	-0.743296	-0.5371121983624025,	-0.7432962951443979,	1
P	P25858	1	1	1	1	1	1	1	1	-0.257779	219	283	277	62921318	89747177	103707312	62921318	89747177	103707312	1.42634	1.64821	0.512318	0.720897	0	0	0	0	0	0	100	100	100	100	73620596	89894892	90418254	26.1336	26.4217	26.4301	7.36206e+07	8.98949e+07	9.04183e+07	1.22106	1.22817	0.28813	0.296505	0.28812970875687066,	0.2965046322343213,	1
P	P56757	1	1	1	1	1	1	1	1	-0.116343	186	185	265	55726224	61484727	108757042	55726224	61484727	108757042	1.10334	1.95163	0.141872	0.964681	0	0	0	0	0	0	100	100	100	100	65202033	61585925	94820912	25.9584	25.8761	26.4987	6.5202e+07	6.15859e+07	9.48209e+07	0.94454	1.45426	-0.0823163	0.540288	-0.08231627495502614,	0.5402883248799258,	1
P	Q9ASR0	1	1	1	1	1	1	1	1	-0.515118	243	254	265	21819883	32087230	40055155	21819883	32087230	40055155	1.47055	1.83572	0.556356	0.876345	0	0	0	0	0	0	100	100	100	100	25530183	32140042	34922486	24.6057	24.9379	25.0577	2.55302e+07	3.214e+07	3.49225e+07	1.2589	1.36789	0.332168	0.451952	0.3321679254004913,	0.4519523717465157,	1
P	Q9ASR1	1	1	1	1	1	1	1	1	-0.149599	230	233	262	26675014	33055785	34991069	26675014	33055785	34991069	1.2392	1.31175	0.309414	0.391498	0	0	0	0	0	0	100	100	100	100	31210891	33110191	30507312	24.8955	24.9808	24.8627	3.12109e+07	3.31102e+07	3.05073e+07	1.06085	0.977457	0.0852258	-0.0328945	0.08522578763345334,	-0.03289447601026773,	1
P	Q8LD03	1	1	1	1	1	1	1	1	-0.483145	204	285	259	46750105	72044649	72849946	46750105	72044649	72849946	1.54106	1.55828	0.623922	0.639958	0	0	0	0	0	0	100	100	100	100	54699595	72163227	63514952	25.705	26.1048	25.9206	5.46996e+07	7.21632e+07	6.3515e+07	1.31926	1.16116	0.399734	0.215566	0.39973371528921847,	0.2155661093098491,	1
P	P60039	1	1	1	1	1	1	1	1	-0.262311	279	325	259	146565618	160772772	138940854	146565618	160772772	138940854	1.09693	0.947977	0.133476	-0.0770758	0	0	0	0	0	0	100	100	100	100	171487956	161037389	121136970	27.3535	27.2628	26.8521	1.71488e+08	1.61037e+08	1.21137e+08	0.939059	0.706388	-0.0907116	-0.501468	-0.09071157280621919,	-0.5014680277974127,	1
P	P49211	1	1	1	1	1	1	1	1	-0.15368	223	291	258	54774187	65661862	52731987	54774187	65661862	52731987	1.19877	0.962716	0.261559	-0.0548178	0	0	0	0	0	0	100	100	100	100	64088109	65769935	45974909	25.9336	25.9709	25.4543	6.40881e+07	6.57699e+07	4.59749e+07	1.02624	0.71737	0.0373715	-0.47921	0.03737153580660281,	-0.47920999401200964,	1
P	Q9M885	1	1	1	1	1	1	1	1	-0.781516	197	305	258	37946051	66988741	61604701	37946051	66988741	61604701	1.76537	1.62348	0.819969	0.699091	0	0	0	0	0	0	100	100	100	100	44398480	67098998	53710673	25.404	25.9998	25.6787	4.43985e+07	6.7099e+07	5.37107e+07	1.51129	1.20974	0.595781	0.274699	0.5957809239516341,	0.27469850367817783,	1
P	O23049	1	1	1	1	1	1	1	1	-0.385309	268	302	243	107006060	136993593	97940975	107006060	136993593	97940975	1.28024	0.915284	0.356416	-0.127708	0	0	0	0	0	0	100	100	100	100	125201604	137219071	85390816	26.8997	27.0319	26.3476	1.25202e+08	1.37219e+08	8.53908e+07	1.09598	0.682027	0.132228	-0.5521	0.13222795986257926,	-0.5521002271722626,	1
P	P46286	1	1	1	1	1	1	1	1	0	216	225	243	121115028	131480287	115877936	121115028	131480287	115877936	1.08558	0.956759	0.118469	-0.063772	0	0	0	0	0	0	100	100	100	100	141709692	131696691	101029334	27.0784	26.9726	26.5902	1.4171e+08	1.31697e+08	1.01029e+08	0.929341	0.712932	-0.105719	-0.488164	-0.10571933557188296,	-0.48816418172490517,	1
P	contaminant_KERATIN03	1	1	1	1	1	1	1	1	0.274755	275	239	233	110112580	87877879	95308478	110112580	87877879	95308478	0.798073	0.865555	-0.325407	-0.208303	0	0	0	0	0	0	100	100	100	100	128836364	88022517	83095647	26.941	26.3914	26.3083	1.28836e+08	8.80225e+07	8.30956e+07	0.683212	0.64497	-0.549595	-0.632695	-0.5495953067079237,	-0.6326950324033617,	1
P	Q93VH9	1	1	1	1	1	1	1	1	-0.133882	180	201	230	40956849	50379700	62086086	40956849	50379700	62086086	1.23007	1.51589	0.298738	0.600165	0	0	0	0	0	0	100	100	100	100	47921241	50462620	54130373	25.5142	25.5887	25.6899	4.79212e+07	5.04626e+07	5.41304e+07	1.05303	1.12957	0.0745498	0.175773	0.07454984479753068,	0.1757730701958401,	1
P	Q8VYK6	1	1	1	1	1	1	1	1	-0.112427	178	198	225	40421601	49217940	60270542	40421601	49217940	60270542	1.21761	1.49105	0.284058	0.576327	0	0	0	0	0	0	100	100	100	100	47294978	49298948	52547473	25.4952	25.5551	25.6471	4.7295e+07	4.92989e+07	5.25475e+07	1.04237	1.11106	0.0598699	0.151934	0.05986985113853888,	0.15193438594311612,	1
P	Q9FHG2	1	1	1	1	1	1	1	1	-0.0922057	216	242	222	47026785	52526175	43146790	47026785	52526175	43146790	1.11694	0.917494	0.159554	-0.124229	0	0	0	0	0	0	100	100	100	100	55023322	52612628	37617959	25.7135	25.6489	25.1649	5.50233e+07	5.26126e+07	3.7618e+07	0.956188	0.683673	-0.0646341	-0.548622	-0.06463413520852815,	-0.5486216626674788,	1
P	Q9MAB3	1	1	1	1	1	1	1	1	-0.388826	214	257	222	32891886	47849022	44247856	32891886	47849022	44247856	1.45474	1.34525	0.540758	0.427876	0	0	0	0	0	0	100	100	100	100	38484894	47927777	38577934	25.1978	25.5144	25.2013	3.84849e+07	4.79278e+07	3.85779e+07	1.24537	1.00242	0.31657	0.00348363	0.31656974361205914,	0.003483629996953043,	1
P	P42798	1	1	1	1	1	1	1	1	-0.377701	156	261	221	43354844	55387702	63269882	43354844	55387702	63269882	1.27754	1.45935	0.353372	0.545326	0	0	0	0	0	0	100	100	100	100	50726996	55478865	55162477	25.5963	25.7254	25.7172	5.0727e+07	5.54789e+07	5.51625e+07	1.09368	1.08744	0.129185	0.120934	0.1291845297388275,	0.12093352333446639,	1
P	P17094	1	1	1	1	1	1	1	1	-0.204151	213	246	219	41859725	58003372	56611970	41859725	58003372	56611970	1.38566	1.35242	0.470574	0.435544	0	0	0	0	0	0	100	100	100	100	48977644	58098840	49357710	25.5456	25.792	25.5568	4.89776e+07	5.80988e+07	4.93577e+07	1.18623	1.00776	0.246386	0.0111521	0.2463859793841519,	0.011152105798754313,	1
P	P93014	1	1	1	1	1	1	1	1	-0.203688	242	236	216	59640916	65310263	66245019	59640916	65310263	66245019	1.09506	1.11073	0.131007	0.15151	0	0	0	0	0	0	100	100	100	100	69782387	65417757	57756380	26.0564	25.9632	25.7835	6.97824e+07	6.54178e+07	5.77564e+07	0.937454	0.827664	-0.0931807	-0.272883	-0.09318065762049475,	-0.2728826222580204,	1
P	Q9LD43	1	1	1	1	1	1	1	1	-0.133539	229	246	215	37506752	43945394	38416117	37506752	43945394	38416117	1.17167	1.02425	0.228562	0.0345614	0	0	0	0	0	0	100	100	100	100	43884482	44017724	33493474	25.3872	25.3916	24.9974	4.38845e+07	4.40177e+07	3.34935e+07	1.00304	0.763219	0.00437367	-0.389831	0.00437366744465624,	-0.38983082003077807,	1
P	Q42064	1	1	1	1	1	1	1	1	-0.04243	179	192	209	92631602	97393558	101852457	92631602	97393558	101852457	1.05141	1.09954	0.0723219	0.136904	0	0	0	0	0	0	100	100	100	100	108382882	97553858	88801081	26.6916	26.5397	26.4041	1.08383e+08	9.75539e+07	8.88011e+07	0.900085	0.819328	-0.151866	-0.287488	-0.15186607436330773,	-0.287487774606717,	1
P	P29516	1	1	1	1	1	1	1	1	-0.558155	185	198	205	18195806	27454876	33458028	18195806	27454876	33458028	1.50886	1.83878	0.593456	0.878746	0	0	0	0	0	0	100	100	100	100	21289860	27500064	29170715	24.3437	24.7129	24.798	2.12899e+07	2.75001e+07	2.91707e+07	1.2917	1.37017	0.369268	0.454354	0.36926847728972595,	0.4543542697230287,	1
P	Q93VG5	1	1	1	1	1	1	1	1	0	214	222	204	91772040	84443583	75818317	91772040	84443583	75818317	0.920145	0.826159	-0.120067	-0.275508	0	0	0	0	0	0	100	100	100	100	107377158	84582569	66102956	26.6781	26.3339	25.9782	1.07377e+08	8.45826e+07	6.6103e+07	0.787715	0.615615	-0.344255	-0.6999	-0.3442548430631452,	-0.6999004337350355,	1
P	P29515	1	1	1	1	1	1	1	1	-0.558743	162	191	201	17430088	26332094	32475171	17430088	26332094	32475171	1.51073	1.86317	0.595242	0.897757	0	0	0	0	0	0	100	100	100	100	20393938	26375434	28313801	24.2816	24.6527	24.755	2.03939e+07	2.63754e+07	2.83138e+07	1.2933	1.38834	0.371054	0.473365	0.37105443974793795,	0.47336508070776134,	1
P	contaminant_KERATIN22	1	1	1	1	1	1	1	1	0.539552	250	194	198	68867116	51132209	55011762	68867116	51132209	55011762	0.742476	0.79881	-0.429583	-0.324075	0	0	0	0	0	0	100	100	100	100	80577431	51216367	47962553	26.2639	25.6101	25.5154	8.05774e+07	5.12164e+07	4.79626e+07	0.635617	0.595236	-0.653771	-0.748467	-0.6537708671442171,	-0.7484673372342684,	1
P	P24636	1	1	1	1	1	1	1	1	-0.498642	189	215	198	18145637	28789989	33907707	18145637	28789989	33907707	1.58661	1.86864	0.665945	0.901991	0	0	0	0	0	0	100	100	100	100	21231160	28837374	29562772	24.3397	24.7814	24.8173	2.12312e+07	2.88374e+07	2.95628e+07	1.35826	1.39242	0.441757	0.477598	0.44175657440001664,	0.47759833416064607,	1
P	Q9LHP1	1	1	1	1	1	1	1	1	-0.0766014	202	230	196	90618179	113477011	93605005	90618179	113477011	93605005	1.25225	1.03296	0.324528	0.0467852	0	0	0	0	0	0	100	100	100	100	106027092	113663783	81610457	26.6599	26.7602	26.2823	1.06027e+08	1.13664e+08	8.16105e+07	1.07203	0.769713	0.10034	-0.377607	0.1003396906125405,	-0.377607016197627,	1
P	P56777	1	1	1	1	1	1	1	1	0	12	7	193	1026804	402240	74234174	1026804	402240	74234174	0.39174	72.2963	-1.35203	6.17585	0	0	0	0	0	0	100	100	100	100	1201403	402902	64721805	20.1963	18.6201	25.9477	1.2014e+06	402902	6.47218e+07	0.335359	53.8718	-1.57622	5.75146	-1.5762203211617207,	5.751458575622324,	1
P	P29517	1	1	1	1	1	1	1	1	-0.479307	182	202	190	17793042	28152345	33877099	17793042	28152345	33877099	1.58221	1.90395	0.661942	0.928997	0	0	0	0	0	0	100	100	100	100	20818609	28198681	29536086	24.3114	24.7491	24.816	2.08186e+07	2.81987e+07	2.95361e+07	1.35449	1.41873	0.437754	0.504605	0.43775395613848367,	0.5046049661756371,	1
P	P04778	1	1	1	1	1	1	1	1	0	0	0	190	2415095	2203213	94853295	2415095	2203213	94853295	0.912268	39.2752	-0.132471	5.29555	0	0	0	0	0	0	100	100	100	100	2825763	2206839	82698791	21.4302	21.0736	26.3014	2.82576e+06	2.20684e+06	8.26988e+07	0.780971	29.266	-0.356659	4.87115	-0.3566589226996502,	4.871153857293129,	1
P	Q39141	1	1	1	1	1	1	1	1	0	0	0	189	2415095	2203213	94603686	2415095	2203213	94603686	0.912268	39.1718	-0.132471	5.29174	0	0	0	0	0	0	100	100	100	100	2825763	2206839	82481167	21.4302	21.0736	26.2976	2.82576e+06	2.20684e+06	8.24812e+07	0.780971	29.189	-0.356659	4.86735	-0.3566589226996502,	4.867352362379403,	1
P	P22953	1	1	1	1	1	1	1	1	-0.0114423	196	188	186	33766618	35151788	39837952	33766618	35151788	39837952	1.04102	1.1798	0.0580004	0.238546	0	0	0	0	0	0	100	100	100	100	39508367	35209644	34733115	25.2357	25.0695	25.0498	3.95084e+07	3.52096e+07	3.47331e+07	0.891195	0.879133	-0.166188	-0.185846	-0.16618757494640285,	-0.1858463944456623,	1
P	Q9C551	1	1	1	1	1	1	1	1	-0.0294312	235	233	184	50575509	54206628	37708217	50575509	54206628	37708217	1.0718	0.745583	0.10003	-0.42356	0	0	0	0	0	0	100	100	100	100	59175479	54295847	32876285	25.8185	25.6943	24.9705	5.91755e+07	5.42958e+07	3.28763e+07	0.91754	0.555573	-0.124158	-0.847952	-0.12415762951204416,	-0.8479521871573183,	1
P	Q0WL56	1	1	1	1	1	1	1	1	-0.0781282	199	192	183	50604632	52894050	45609039	50604632	52894050	45609039	1.04524	0.901282	0.063836	-0.14995	0	0	0	0	0	0	100	100	100	100	59209554	52981108	39764695	25.8193	25.659	25.245	5.92096e+07	5.29811e+07	3.97647e+07	0.894807	0.671593	-0.160352	-0.574342	-0.1603519612056809,	-0.5743418612786045,	1
P	contaminant_KERATIN02	1	1	1	1	1	1	1	1	0.0597062	241	207	182	63393582	53598814	42304979	63393582	53598814	42304979	0.845493	0.667339	-0.242136	-0.583509	0	0	0	0	0	0	100	100	100	100	74173165	53687032	36884018	26.1444	25.6781	25.1365	7.41732e+07	5.3687e+07	3.6884e+07	0.723807	0.497269	-0.466324	-1.0079	-0.46632367050355544,	-1.0079015084034124,	1
P	P51430	1	1	1	1	1	1	1	1	-0.01341	184	168	181	66614328	65407634	67252579	66614328	65407634	67252579	0.981885	1.00958	-0.0263735	0.0137571	0	0	0	0	0	0	100	100	100	100	77941574	65515288	58634832	26.2159	25.9653	25.8053	7.79416e+07	6.55153e+07	5.86348e+07	0.840569	0.752292	-0.250561	-0.410635	-0.2505614497230527,	-0.4106351134577417,	1
P	P17745	1	1	1	1	1	1	1	1	-0.071578	163	184	180	23733759	33714555	33321578	23733759	33714555	33321578	1.42053	1.40397	0.506431	0.489516	0	0	0	0	0	0	100	100	100	100	27769499	33770046	29051750	24.727	25.0092	24.7921	2.77695e+07	3.377e+07	2.90518e+07	1.21608	1.04617	0.282243	0.0651239	0.2822429800799348,	0.06512391974846234,	1
P	Q9SS17	1	1	1	1	1	1	1	1	-0.0206826	141	154	177	42433211	50762393	57263429	42433211	50762393	57263429	1.19629	1.3495	0.258566	0.43242	0	0	0	0	0	0	100	100	100	100	49648647	50845943	49925692	25.5653	25.5996	25.5733	4.96486e+07	5.08459e+07	4.99257e+07	1.02412	1.00558	0.0343783	0.00802802	0.03437826700708061,	0.008028020677199947,	1
P	Q9SR37	1	1	1	1	1	1	1	1	0	28	34	177	1457314	2801280	43067777	1457314	2801280	43067777	1.92222	29.5528	0.942774	4.88523	0	0	0	0	0	0	100	100	100	100	1705118	2805890	37549071	20.7014	21.42	25.1623	1.70512e+06	2.80589e+06	3.75491e+07	1.64557	22.0214	0.718586	4.46083	0.7185864732082483,	4.4608330044530735,	1
P	O80626	1	1	1	1	1	1	1	1	0	173	151	176	45149503	21939300	27803332	45149503	21939300	27803332	0.485926	0.615806	-1.04119	-0.699452	0	0	0	0	0	0	100	100	100	100	52826823	21975410	24240612	25.6548	24.3894	24.5309	5.28268e+07	2.19754e+07	2.42406e+07	0.41599	0.458869	-1.26538	-1.12384	-1.265380571221342,	-1.1238445066884208,	1
P	Q9SF53	1	1	1	1	1	1	1	1	0.106551	171	149	176	45619487	21299552	25965212	45619487	21299552	25965212	0.466896	0.569169	-1.09883	-0.81307	0	0	0	0	0	0	100	100	100	100	53376724	21334609	22638029	25.6697	24.3467	24.4322	5.33767e+07	2.13346e+07	2.2638e+07	0.399699	0.424118	-1.32302	-1.23746	-1.3230150972019536,	-1.2374624069160034,	1
P	F4J8K6	1	1	1	1	1	1	1	1	-0.233249	162	211	175	17337527	21535150	17973901	17337527	21535150	17973901	1.24211	1.03671	0.312795	0.0520054	0	0	0	0	0	0	100	100	100	100	20285638	21570594	15670724	24.274	24.3626	23.9016	2.02856e+07	2.15706e+07	1.56707e+07	1.06334	0.772503	0.0886073	-0.372387	0.08860728324771674,	-0.3723867566798969,	1
P	F4I420	1	1	1	1	1	1	1	1	-0.00571192	270	257	175	29326101	28945448	19400998	29326101	28945448	19400998	0.98702	0.661561	-0.0188488	-0.596054	0	0	0	0	0	0	100	100	100	100	34312775	28993089	16914953	25.0322	24.7892	24.0118	3.43128e+07	2.89931e+07	1.6915e+07	0.844965	0.492964	-0.243037	-1.02045	-0.24303674694827243,	-1.020446593684794,	1
P	P29513	1	1	1	1	1	1	1	1	-0.479307	165	171	173	16160642	24888319	29942274	16160642	24888319	29942274	1.54006	1.85279	0.622984	0.889699	0	0	0	0	0	0	100	100	100	100	18908632	24929282	26105470	24.1725	24.5713	24.6378	1.89086e+07	2.49293e+07	2.61055e+07	1.31841	1.38061	0.398796	0.465307	0.39879631958726974,	0.4653070924215945,	1
P	P12411	1	1	1	1	1	1	1	1	-0.482165	163	164	173	14652034	21910824	27045405	14652034	21910824	27045405	1.49541	1.84585	0.580543	0.884283	0	0	0	0	0	0	100	100	100	100	17143497	21946887	23579806	24.0312	24.3875	24.491	1.71435e+07	2.19469e+07	2.35798e+07	1.28019	1.37544	0.356355	0.45989	0.35635482685424014,	0.45989035950666873,	1
P	Q8RXU5	1	1	1	1	1	1	1	1	0	184	200	173	69279671	56062782	37531554	69279671	56062782	37531554	0.809224	0.54174	-0.305389	-0.884328	0	0	0	0	0	0	100	100	100	100	81060137	56155056	32722259	26.2725	25.7429	24.9638	8.10601e+07	5.61551e+07	3.27223e+07	0.692758	0.403679	-0.529577	-1.30872	-0.5295767019689162,	-1.3087202407410172,	1
P	Q9C514	1	1	1	1	1	1	1	1	-0.263179	139	192	172	58226536	69724450	59519373	58226536	69724450	59519373	1.19747	1.0222	0.259988	0.0316825	0	0	0	0	0	0	100	100	100	100	68127503	69839209	51892559	26.0217	26.0575	25.629	6.81275e+07	6.98392e+07	5.18926e+07	1.02513	0.761698	0.0357999	-0.39271	0.03579989623296223,	-0.3927096525244405,	1
P	Q9M1R2	1	1	1	1	1	1	1	1	-0.210171	236	245	172	47309865	59019600	38813262	47309865	59019600	38813262	1.24751	0.820405	0.319053	-0.285591	0	0	0	0	0	0	100	100	100	100	55354537	59116740	33839729	25.7222	25.8171	25.0122	5.53545e+07	5.91167e+07	3.38397e+07	1.06797	0.611327	0.0948651	-0.709984	0.0948651390119026,	-0.7099835451235559,	1
P	P29514	1	1	1	1	1	1	1	1	-0.568338	144	159	168	16605728	23376212	30409399	16605728	23376212	30409399	1.40772	1.83126	0.49336	0.872836	0	0	0	0	0	0	100	100	100	100	19429402	23414687	26512737	24.2117	24.4809	24.6602	1.94294e+07	2.34147e+07	2.65127e+07	1.20512	1.36457	0.269172	0.448444	0.2691722348121119,	0.4484441430538727,	1
P	Q9LTX7	1	1	1	1	1	1	1	1	-0.0124246	197	222	166	25550227	27126752	20103242	25550227	27126752	20103242	1.0617	0.786813	0.0863802	-0.345908	0	0	0	0	0	0	100	100	100	100	29894843	27171400	17527212	24.8334	24.6956	24.0631	2.98948e+07	2.71714e+07	1.75272e+07	0.908899	0.586295	-0.137808	-0.7703	-0.1378077507373083,	-0.7703001170775763,	1
P	Q9LTV0	1	1	1	1	1	1	1	1	-0.262854	127	168	166	28520419	41413485	41703068	28520419	41413485	41703068	1.45206	1.46222	0.538105	0.548158	0	0	0	0	0	0	100	100	100	100	33370093	41481647	36359235	24.9921	25.306	25.1158	3.33701e+07	4.14816e+07	3.63592e+07	1.24308	1.08958	0.313917	0.123766	0.3139174756573256,	0.12376615816264702,	1
P	Q39189	1	1	1	1	1	1	1	1	-0.166775	176	180	165	30231186	35737889	29250777	30231186	35737889	29250777	1.18215	0.96757	0.241417	-0.0475626	0	0	0	0	0	0	100	100	100	100	35371763	35796710	25502581	25.0761	25.0933	24.6041	3.53718e+07	3.57967e+07	2.55026e+07	1.01201	0.720987	0.0172289	-0.471955	0.017228879966092927,	-0.4719548186840743,	1
P	Q9T029	1	1	1	1	1	1	1	1	0	164	157	163	53993608	56882395	63124520	53993608	56882395	63124520	1.0535	1.16911	0.0751936	0.225412	0	0	0	0	0	0	100	100	100	100	63174799	56976018	55035742	25.9128	25.7639	25.7139	6.31748e+07	5.6976e+07	5.50357e+07	0.901879	0.871166	-0.148994	-0.19898	-0.1489943747245531,	-0.19898030061647612,	1
P	Q39142	1	1	1	1	1	1	1	1	0	14	0	162	1454886	1379984	73473098	1454886	1379984	73473098	0.948517	50.5009	-0.0762546	5.65824	0	0	0	0	0	0	100	100	100	100	1702277	1382255	64058253	20.699	20.3986	25.9329	1.70228e+06	1.38226e+06	6.40583e+07	0.812003	37.6309	-0.300443	5.23385	-0.30044253276807087,	5.233845901049476,	1
P	Q9CAV0	1	1	1	1	1	1	1	1	-0.155083	148	148	162	36352262	43243432	46593445	36352262	43243432	46593445	1.18957	1.28172	0.250436	0.358082	0	0	0	0	0	0	100	100	100	100	42533680	43314606	40622959	25.3421	25.3684	25.2758	4.25337e+07	4.33146e+07	4.0623e+07	1.01836	0.955077	0.0262479	-0.0663103	0.02624792877513227,	-0.06631032260504136,	1
P	O48549	1	1	1	1	1	1	1	1	0	163	146	160	67740954	68684813	68657237	67740954	68684813	68657237	1.01393	1.01353	0.0199628	0.0193835	0	0	0	0	0	0	100	100	100	100	79259774	68797861	59859497	26.2401	26.0359	25.8351	7.92598e+07	6.87979e+07	5.98595e+07	0.868005	0.755232	-0.204225	-0.405009	-0.20422512662502756,	-0.40500869332302214,	1
P	Q9LD90	1	1	1	1	1	1	1	1	0	135	126	160	14102578	15927896	22001256	14102578	15927896	22001256	1.12943	1.56009	0.175597	0.641627	0	0	0	0	0	0	100	100	100	100	16500611	15954111	19182014	23.976	23.9274	24.1933	1.65006e+07	1.59541e+07	1.9182e+07	0.96688	1.1625	-0.0485912	0.217235	-0.04859117010966098,	0.2172347814893995,	1
P	Q42262	1	1	1	1	1	1	1	1	-0.1607	126	151	159	33968614	40959221	45060679	33968614	40959221	45060679	1.2058	1.32654	0.269986	0.407667	0	0	0	0	0	0	100	100	100	100	39744711	41026636	39286602	25.2443	25.2901	25.2275	3.97447e+07	4.10266e+07	3.92866e+07	1.03225	0.988474	0.045798	-0.0167255	0.04579796309263137,	-0.016725489259647564,	1
P	P51418	1	1	1	1	1	1	1	1	-0.133753	126	150	159	22838358	28699620	36190443	22838358	28699620	36190443	1.25664	1.58463	0.329573	0.66415	0	0	0	0	0	0	100	100	100	100	26721842	28746856	31552998	24.6715	24.7769	24.9113	2.67218e+07	2.87469e+07	3.1553e+07	1.07578	1.18079	0.105385	0.239758	0.10538474533909147,	0.23975764967285237,	1
P	P51413	1	1	1	1	1	1	1	1	-0.459149	133	151	159	47434254	81888221	69754036	47434254	81888221	69754036	1.72635	1.47054	0.787727	0.556347	0	0	0	0	0	0	100	100	100	100	55500078	82023001	60815752	25.726	26.2895	25.8579	5.55001e+07	8.2023e+07	6.08158e+07	1.47789	1.09578	0.563539	0.131955	0.5635387280376903,	0.13195524800050817,	1
P	Q9FNE4	1	1	1	1	1	1	1	1	-0.617235	125	154	157	12741059	19732297	20617180	12741059	19732297	20617180	1.54872	1.61817	0.631074	0.694362	0	0	0	0	0	0	100	100	100	100	14907576	19764774	17975294	23.8295	24.2364	24.0995	1.49076e+07	1.97648e+07	1.79753e+07	1.32582	1.20578	0.406886	0.26997	0.40688575209347266,	0.269969632094803,	1
P	F4K4Y5	1	1	1	1	1	1	1	1	-0.0208842	201	202	157	41941474	47716073	40502851	41941474	47716073	40502851	1.13768	0.965699	0.186098	-0.0503541	0	0	0	0	0	0	100	100	100	100	49073294	47794609	35312814	25.5484	25.5103	25.0737	4.90733e+07	4.77946e+07	3.53128e+07	0.973943	0.719593	-0.0380902	-0.474746	-0.0380902095657372,	-0.4747462899835273,	1
P	B6EUB3	1	1	1	1	1	1	1	1	-0.354822	137	181	155	18793616	24464737	21225920	18793616	24464737	21225920	1.30176	1.12942	0.380461	0.175584	0	0	0	0	0	0	100	100	100	100	21989323	24505003	18506030	24.3903	24.5466	24.1415	2.19893e+07	2.4505e+07	1.8506e+07	1.1144	0.841592	0.156273	-0.248808	0.15627313736788906,	-0.24880777841153257,	1
P	Q8LC83	1	1	1	1	1	1	1	1	-0.0685828	114	137	153	28388793	38245437	52084643	28388793	38245437	52084643	1.3472	1.83469	0.429966	0.875537	0	0	0	0	0	0	100	100	100	100	33216085	38308385	45410515	24.9854	25.1912	25.4365	3.32161e+07	3.83084e+07	4.54105e+07	1.15331	1.36712	0.205778	0.451144	0.2057781609145149,	0.45114436098648963,	1
P	P10795	1	1	1	1	1	1	1	1	-0.181903	105	103	150	24696156	26314356	56264259	24696156	26314356	56264259	1.06552	2.27826	0.0915636	1.18793	0	0	0	0	0	0	100	100	100	100	28895544	26357666	49054555	24.7843	24.6517	25.5479	2.88955e+07	2.63577e+07	4.90546e+07	0.912171	1.69765	-0.132624	0.76354	-0.1326243735349754,	0.7635400739797424,	1
P	A0A2P2CLF9	1	1	1	1	1	1	1	1	0	86	89	150	7887701	8688810	25169661	7887701	8688810	25169661	1.10156	3.191	0.139554	1.67401	0	0	0	0	0	0	100	100	100	100	9228942	8703110	21944420	23.1377	23.0531	24.3874	9.22894e+06	8.70311e+06	2.19444e+07	0.943024	2.37778	-0.0846342	1.24962	-0.08463422203362247,	1.2496168277878963,	1
P	Q8GYL5	1	1	1	1	1	1	1	1	-0.163797	138	140	150	48352970	52727346	57529266	48352970	52727346	57529266	1.09047	1.18978	0.124947	0.250692	0	0	0	0	0	0	100	100	100	100	56575014	52814130	50157464	25.7537	25.6544	25.58	5.6575e+07	5.28141e+07	5.01575e+07	0.933524	0.886566	-0.0992411	-0.173701	-0.09924108617742647,	-0.1737006324608274,	1
P	Q9SUA1	1	1	1	1	1	1	1	1	0.0153107	196	192	150	36635528	41920292	31955483	36635528	41920292	31955483	1.14425	0.872254	0.194405	-0.19718	0	0	0	0	0	0	100	100	100	100	42865113	41989288	27860706	25.3533	25.3235	24.7317	4.28651e+07	4.19893e+07	2.78607e+07	0.979568	0.649962	-0.0297826	-0.621572	-0.029782602116584882,	-0.6215721030439229,	1
P	Q93VT9	1	1	1	1	1	1	1	1	-0.162755	109	133	149	21609480	29831939	34193607	21609480	29831939	34193607	1.3805	1.58234	0.465193	0.662062	0	0	0	0	0	0	100	100	100	100	25284003	29881039	29812037	24.5917	24.8327	24.8294	2.5284e+07	2.9881e+07	2.9812e+07	1.18182	1.17909	0.241005	0.23767	0.2410054359463097,	0.23767007255802178,	1
P	Q9LX88	1	1	1	1	1	1	1	1	-0.373129	125	177	149	29786922	49059432	40606919	29786922	49059432	40606919	1.64701	1.36325	0.719851	0.447047	0	0	0	0	0	0	100	100	100	100	34851955	49140179	35403547	25.0547	25.5504	25.0774	3.4852e+07	4.91402e+07	3.54035e+07	1.40997	1.01583	0.495664	0.0226543	0.49566351886851095,	0.022654328468217463,	1
P	Q9XF87	1	1	1	1	1	1	1	1	0	0	0	149	1629106	1534040	69713187	1629106	1534040	69713187	0.941645	42.7923	-0.0867444	5.41928	0	0	0	0	0	0	100	100	100	100	1906122	1536564	60780137	20.8622	20.5513	25.8571	1.90612e+06	1.53656e+06	6.07801e+07	0.806121	31.8868	-0.310932	4.99489	-0.31093233628810607,	4.994887011954069,	1
P	Q9S7J7	1	1	1	1	1	1	1	1	0	0	0	148	1629106	1534040	69759602	1629106	1534040	69759602	0.941645	42.8208	-0.0867444	5.42024	0	0	0	0	0	0	100	100	100	100	1906122	1536564	60820605	20.8622	20.5513	25.8581	1.90612e+06	1.53656e+06	6.08206e+07	0.806121	31.908	-0.310932	4.99585	-0.31093233628810607,	4.995847237863008,	1
P	A0A1P8BG25	1	1	1	1	1	1	1	1	0.0282514	207	210	147	33658715	36579399	27892192	33658715	36579399	27892192	1.08677	0.828677	0.120051	-0.271119	0	0	0	0	0	0	100	100	100	100	39382116	36639605	24318085	25.231	25.1269	24.5355	3.93821e+07	3.66396e+07	2.43181e+07	0.930362	0.617491	-0.104137	-0.695511	-0.10413668765636257,	-0.6955109700030547,	1
P	O04658	1	1	1	1	1	1	1	1	-0.402286	137	186	147	23523103	34018438	31812401	23523103	34018438	31812401	1.44617	1.35239	0.532239	0.435511	0	0	0	0	0	0	100	100	100	100	27523022	34074429	27735959	24.7141	25.0222	24.7253	2.7523e+07	3.40744e+07	2.7736e+07	1.23803	1.00774	0.308051	0.0111187	0.3080505565981661,	0.011118690459028855,	1
P	P25856	1	1	1	1	1	1	1	1	-0.105952	134	130	146	45572642	53454874	62999128	45572642	53454874	62999128	1.17296	1.38239	0.230153	0.467164	0	0	0	0	0	0	100	100	100	100	53321913	53542855	54926418	25.6682	25.6742	25.711	5.33219e+07	5.35429e+07	5.49264e+07	1.00414	1.03009	0.00596553	0.0427717	0.005965527600061485,	0.04277166054364252,	1
P	Q93VI3	1	1	1	1	1	1	1	1	-0.522108	127	143	145	49538690	83928183	62596254	49538690	83928183	62596254	1.69419	1.26358	0.7606	0.337521	0	0	0	0	0	0	100	100	100	100	57962357	84066320	54575168	25.7886	26.325	25.7017	5.79624e+07	8.40663e+07	5.45752e+07	1.45036	0.941562	0.536412	-0.0868716	0.5364116691123954,	-0.08687158346765365,	1
P	O65719	1	1	1	1	1	1	1	1	0	147	142	145	27658881	28600052	30668653	27658881	28600052	30668653	1.03403	1.10882	0.048275	0.149022	0	0	0	0	0	0	100	100	100	100	32362057	28647125	26738771	24.9478	24.7719	24.6724	3.23621e+07	2.86471e+07	2.67388e+07	0.885207	0.826238	-0.175913	-0.27537	-0.17591298020052087,	-0.275370175332859,	1
P	Q9XFT3	1	1	1	1	1	1	1	1	0.0968785	158	125	145	57825244	63377218	79150929	57825244	63377218	79150929	1.09601	1.3688	0.132265	0.452907	0	0	0	0	0	0	100	100	100	100	67657975	63481531	69008527	26.0118	25.9198	26.0403	6.7658e+07	6.34815e+07	6.90085e+07	0.938271	1.01996	-0.0919231	0.0285146	-0.09192307574247315,	0.02851464668052029,	1
P	P25857	1	1	1	1	1	1	1	1	-0.0547133	157	130	144	41713033	45271043	51439221	41713033	45271043	51439221	1.0853	1.23317	0.11809	0.302371	0	0	0	0	0	0	100	100	100	100	48806008	45345554	44847798	25.5406	25.4345	25.4185	4.8806e+07	4.53456e+07	4.48478e+07	0.929098	0.918899	-0.106098	-0.122022	-0.10609763070342543,	-0.12202160974230128,	1
P	Q9FI56	1	1	1	1	1	1	1	1	-0.0520698	89	106	141	8312174	10175349	14282732	8312174	10175349	14282732	1.22415	1.71829	0.291781	0.780974	0	0	0	0	0	0	100	100	100	100	9725594	10192096	12452542	23.2134	23.2809	23.5699	9.72559e+06	1.01921e+07	1.24525e+07	1.04797	1.28039	0.0675926	0.356582	0.06759255793268336,	0.35658201623784724,	1
P	Q9T043	1	1	1	1	1	1	1	1	-0.0188471	153	148	141	38717326	54540430	54887171	38717326	54540430	54887171	1.40868	1.41764	0.494347	0.50349	0	0	0	0	0	0	100	100	100	100	45300904	54630198	47853927	25.433	25.7032	25.5121	4.53009e+07	5.46302e+07	4.78539e+07	1.20594	1.05636	0.270159	0.0790975	0.27015879784941293,	0.07909747661757624,	1
P	P56797	1	1	1	1	1	1	1	1	-0.881538	77	118	139	14958547	27500956	31486756	14958547	27500956	31486756	1.83848	2.10493	0.878512	1.07378	0	0	0	0	0	0	100	100	100	100	17502131	27546220	27452042	24.061	24.7154	24.7104	1.75021e+07	2.75462e+07	2.7452e+07	1.57388	1.5685	0.654324	0.649383	0.6543237654206929,	0.6493828939377315,	1
P	P56778	1	1	1	1	1	1	1	1	0	13	5	139	1052609	332121	46087598	1052609	332121	46087598	0.315522	43.7842	-1.66419	5.45234	0	0	0	0	0	0	100	100	100	100	1231596	332667	40181932	20.2321	18.3437	25.26	1.2316e+06	332668	4.01819e+07	0.270111	32.6259	-1.88838	5.02794	-1.888376742876027,	5.027944850323465,	1
P	Q9SE83	1	1	1	1	1	1	1	1	-0.0773279	155	181	139	19965590	22668175	17274020	19965590	22668175	17274020	1.13536	0.86519	0.183153	-0.208912	0	0	0	0	0	0	100	100	100	100	23360582	22705484	15060526	24.4776	24.4365	23.8443	2.33606e+07	2.27055e+07	1.50605e+07	0.971957	0.644698	-0.0410354	-0.633304	-0.04103542010865882,	-0.6333040286631467,	1
P	P56791	1	1	1	1	1	1	1	1	-0.149573	136	153	137	37563070	45284732	37537416	37563070	45284732	37537416	1.20557	0.999317	0.26971	-0.000985637	0	0	0	0	0	0	100	100	100	100	43950376	45359266	32727370	25.3894	25.4349	24.964	4.39504e+07	4.53593e+07	3.27274e+07	1.03206	0.744644	0.0455218	-0.425378	0.04552178146542212,	-0.4253778250733626,	1
P	P10798	1	1	1	1	1	1	1	1	-0.165505	106	102	137	27151970	27300752	58177751	27151970	27300752	58177751	1.00548	2.14267	0.00788381	1.09941	0	0	0	0	0	0	100	100	100	100	31768950	27345686	50722852	24.9211	24.7048	25.5961	3.1769e+07	2.73457e+07	5.07229e+07	0.860768	1.59662	-0.216304	0.675018	-0.21630414517321533,	0.6750184624111598,	1
P	Q9S7H1	1	1	1	1	1	1	1	1	0	0	0	137	637733	449872	28545288	637733	449872	28545288	0.705424	44.7606	-0.503438	5.48416	0	0	0	0	0	0	100	100	100	100	746174	450612	24887494	19.5092	18.7815	24.5689	746175	450612	2.48875e+07	0.603897	33.3534	-0.727626	5.05976	-0.7276259200204478,	5.05976408302721,	1
P	P19456	1	1	1	1	1	1	1	1	0	30	35	136	2683355	2341427	19924369	2683355	2341427	19924369	0.872574	7.42517	-0.19665	2.89242	0	0	0	0	0	0	100	100	100	100	3139638	2345280	17371259	21.5822	21.1613	24.0502	3.13964e+06	2.34528e+06	1.73713e+07	0.746991	5.53289	-0.420838	2.46803	-0.42083783250487655,	2.468032010161483,	1
P	F4IMB5	1	1	1	1	1	1	1	1	0	0	81	136	7121967	7860993	21859977	7121967	7860993	21859977	1.10377	3.06937	0.142436	1.61794	0	0	0	0	0	0	100	100	100	100	8333001	7873931	19058839	22.9904	22.9087	24.184	8.333e+06	7.87393e+06	1.90588e+07	0.944909	2.28715	-0.0817521	1.19355	-0.0817521457693055,	1.1935520387410448,	1
P	P25864	1	1	1	1	1	1	1	1	-0.527382	152	171	136	48567700	72392378	49473984	48567700	72392378	49473984	1.49055	1.01866	0.575841	0.0266729	0	0	0	0	0	0	100	100	100	100	56826257	72511529	43134386	25.7601	26.1117	25.3623	5.68263e+07	7.25115e+07	4.31344e+07	1.27602	0.759057	0.351653	-0.397719	0.35165268094755625,	-0.3977192748644685,	1
P	O64490	1	1	1	1	1	1	1	1	-0.123923	193	190	134	47506433	53825197	33042235	47506433	53825197	33042235	1.13301	0.695532	0.180159	-0.523812	0	0	0	0	0	0	100	100	100	100	55584530	53913788	28808202	25.7282	25.6842	24.78	5.55845e+07	5.39138e+07	2.88082e+07	0.969942	0.518277	-0.0440292	-0.948204	-0.044029151991776524,	-0.9482038000257073,	1
P	Q93W22	1	1	1	1	1	1	1	1	-0.102507	97	122	133	18058234	24424480	27544873	18058234	24424480	27544873	1.35254	1.52534	0.435671	0.609127	0	0	0	0	0	0	100	100	100	100	21128895	24464680	24015272	24.3327	24.5442	24.5174	2.11289e+07	2.44647e+07	2.40153e+07	1.15788	1.13661	0.211483	0.184735	0.21148307565145974,	0.1847348110809129,	1
P	P51414	1	1	1	1	1	1	1	1	0.0558827	128	125	133	34636634	38167405	35209363	34636634	38167405	35209363	1.10194	1.01654	0.140042	0.0236604	0	0	0	0	0	0	100	100	100	100	40526323	38230224	30697634	25.2724	25.1882	24.8716	4.05263e+07	3.82302e+07	3.06976e+07	0.943343	0.757474	-0.0841456	-0.400732	-0.0841455941245218,	-0.40073179706748413,	1
P	B6EUA9	1	1	1	1	1	1	1	1	-0.170306	104	124	132	15891505	17018925	17119411	15891505	17018925	17119411	1.07094	1.07727	0.0988842	0.107377	0	0	0	0	0	0	100	100	100	100	18593731	17046936	14925729	24.1483	24.023	23.8313	1.85937e+07	1.70469e+07	1.49257e+07	0.916811	0.802729	-0.125304	-0.317015	-0.12530380900550986,	-0.3170148833386519,	1
P	Q9SA56	1	1	1	1	1	1	1	1	0	11	10	131	637733	525350	28095041	637733	525350	28095041	0.823777	44.0546	-0.279674	5.46122	0	0	0	0	0	0	100	100	100	100	746174	526214	24494941	19.5092	19.0053	24.546	746175	526215	2.44949e+07	0.705217	32.8274	-0.503862	5.03683	-0.5038615974828283,	5.036826970612475,	1
P	F4J5S1	1	1	1	1	1	1	1	1	-0.0593385	151	144	131	15680195	17897665	16859111	15680195	17897665	16859111	1.14142	1.07519	0.190828	0.104585	0	0	0	0	0	0	100	100	100	100	18346489	17927122	14698784	24.129	24.0956	23.8092	1.83465e+07	1.79271e+07	1.46988e+07	0.977142	0.801177	-0.0333601	-0.319807	-0.033360080912970116,	-0.31980722598607936,	1
P	P20649	1	1	1	1	1	1	1	1	0	30	30	130	2617056	2062552	20576182	2617056	2062552	20576182	0.788119	7.86234	-0.343514	2.97496	0	0	0	0	0	0	100	100	100	100	3062065	2065946	17939549	21.5461	20.9784	24.0966	3.06207e+06	2.06595e+06	1.79395e+07	0.67469	5.85864	-0.567702	2.55057	-0.5677022633030039,	2.550566419673789,	1
P	Q39043	1	1	1	1	1	1	1	1	-0.0534675	167	162	130	30098392	28948518	25441674	30098392	28948518	25441674	0.961796	0.845283	-0.0561969	-0.242493	0	0	0	0	0	0	100	100	100	100	35216388	28996164	22181577	25.0697	24.7894	24.4029	3.52164e+07	2.89962e+07	2.21816e+07	0.823371	0.629865	-0.280385	-0.666885	-0.2803848810495732,	-0.6668850021312264,	1
P	Q8LDL0	1	1	1	1	1	1	1	1	-0.304445	134	151	129	36175608	46650374	37134368	36175608	46650374	37134368	1.28955	1.0265	0.366871	0.0377378	0	0	0	0	0	0	100	100	100	100	42326987	46727156	32375969	25.3351	25.4778	24.9484	4.2327e+07	4.67272e+07	3.2376e+07	1.10396	0.764901	0.142683	-0.386654	0.14268342316225105,	-0.3866544276114013,	1
P	P56765	1	1	1	1	1	1	1	1	-0.161374	133	134	128	15044051	19090661	17582316	15044051	19090661	17582316	1.26898	1.16872	0.343674	0.224932	0	0	0	0	0	0	100	100	100	100	17602174	19122082	15329317	24.0693	24.1887	23.8698	1.76022e+07	1.91221e+07	1.53293e+07	1.08635	0.870876	0.119486	-0.19946	0.11948599358426265,	-0.19946017111413478,	1
P	P59233	1	1	1	1	1	1	1	1	-0.217159	138	0	128	22131862	28451604	27196490	22131862	28451604	27196490	1.28555	1.22884	0.362385	0.297296	0	0	0	0	0	0	100	100	100	100	25895212	28498432	23711531	24.6262	24.7644	24.4991	2.58952e+07	2.84984e+07	2.37115e+07	1.10053	0.915672	0.138197	-0.127097	0.138197195650354,	-0.1270965533617258,	1
P	P59232	1	1	1	1	1	1	1	1	-0.295958	0	157	128	22131862	28565504	27214199	22131862	28565504	27214199	1.2907	1.22964	0.368149	0.298235	0	0	0	0	0	0	100	100	100	100	25895212	28612520	23726970	24.6262	24.7701	24.5	2.58952e+07	2.86125e+07	2.3727e+07	1.10493	0.916269	0.143961	-0.126157	0.1439611913879009,	-0.1261574479083384,	1
P	O22607	1	1	1	1	1	1	1	1	-0.648982	74	118	128	11824575	20845444	20904066	11824575	20845444	20904066	1.76289	1.76785	0.817944	0.821995	0	0	0	0	0	0	100	100	100	100	13835251	20879753	18225418	23.7218	24.3156	24.1194	1.38353e+07	2.08798e+07	1.82254e+07	1.50917	1.31732	0.593756	0.397603	0.5937558103426595,	0.39760306544782353,	1
P	Q96293	1	1	1	1	1	1	1	1	-0.273786	120	127	128	17593211	24224263	28023673	17593211	24224263	28023673	1.37691	1.59287	0.461434	0.671627	0	0	0	0	0	0	100	100	100	100	20584799	24264133	24432718	24.2951	24.5323	24.5423	2.05848e+07	2.42641e+07	2.44327e+07	1.17874	1.18693	0.237246	0.247235	0.2372459954378976,	0.247235052372997,	1
P	Q9XF89	1	1	1	1	1	1	1	1	0	12	17	128	738225	1076383	42853690	738225	1076383	42853690	1.45807	58.0496	0.544059	5.85922	0	0	0	0	0	0	100	100	100	100	863754	1078154	37362417	19.7203	20.0401	25.1551	863754	1.07815e+06	3.73624e+07	1.24822	43.2558	0.319871	5.43482	0.3198710504905055,	5.43482284190521,	1
P	Q9LPW0	1	1	1	1	1	1	1	1	-0.0893149	121	112	128	40366332	47477079	55654700	40366332	47477079	55654700	1.17616	1.37874	0.234079	0.463351	0	0	0	0	0	0	100	100	100	100	47230311	47555221	48523105	25.4932	25.5031	25.5322	4.72303e+07	4.75552e+07	4.85231e+07	1.00688	1.02737	0.00989072	0.0389588	0.009890718514411317,	0.03895884073560701,	1
P	Q945N1	1	1	1	1	1	1	1	1	-0.203634	151	163	127	24094516	28076171	18856320	24094516	28076171	18856320	1.16525	0.782598	0.220641	-0.353657	0	0	0	0	0	0	100	100	100	100	28191600	28122381	16440070	24.7488	24.7452	23.9707	2.81916e+07	2.81224e+07	1.64401e+07	0.997545	0.583155	-0.00354659	-0.778049	-0.003546585361239542,	-0.7780488623822472,	1
P	P49227	1	1	1	1	1	1	1	1	-0.0585956	150	146	127	27434536	32848944	33658476	27434536	32848944	33658476	1.19736	1.22687	0.259854	0.294977	0	0	0	0	0	0	100	100	100	100	32099564	32903010	29345478	24.9361	24.9717	24.8066	3.20996e+07	3.2903e+07	2.93455e+07	1.02503	0.914202	0.0356659	-0.129416	0.035665857056527445,	-0.12941550873120042,	1
P	Q9LQ55	1	1	1	1	1	1	1	1	-0.0237164	150	165	127	19862311	21836306	17191357	19862311	21836306	17191357	1.09938	0.865527	0.136695	-0.20835	0	0	0	0	0	0	100	100	100	100	23239741	21872246	14988456	24.4701	24.3826	23.8373	2.32397e+07	2.18722e+07	1.49885e+07	0.941157	0.644949	-0.0874926	-0.632742	-0.08749263228943596,	-0.6327422515066818,	1
P	Q9LVF2	1	1	1	1	1	1	1	1	-0.239315	149	151	126	18468302	18548181	22838367	18468302	18548181	22838367	1.00433	1.23663	0.00622648	0.306408	0	0	0	0	0	0	100	100	100	100	21608692	18578709	19911858	24.3651	24.1471	24.2471	2.16087e+07	1.85787e+07	1.99119e+07	0.859779	0.921474	-0.217961	-0.117984	-0.21796147886201706,	-0.11798391933744018,	1
P	P22954	1	1	1	1	1	1	1	1	0	119	117	125	24721732	25078528	26334411	24721732	25078528	26334411	1.01443	1.06523	0.0206728	0.0911694	0	0	0	0	0	0	100	100	100	100	28925469	25119804	22959919	24.7858	24.5823	24.4526	2.89255e+07	2.51198e+07	2.29599e+07	0.868432	0.793761	-0.203515	-0.333223	-0.20351511097228178,	-0.3332228177558847,	1
P	Q9LKR3	1	1	1	1	1	1	1	1	-0.0170788	166	160	125	30285591	29319153	25458019	30285591	29319153	25458019	0.968089	0.840598	-0.0467881	-0.250511	0	0	0	0	0	0	100	100	100	100	35435419	29367409	22195827	25.0787	24.8077	24.4038	3.54354e+07	2.93674e+07	2.21958e+07	0.828759	0.626374	-0.270976	-0.674904	-0.2709760986127099,	-0.6749035918727372,	1
P	Q9SIK2	1	1	1	1	1	1	1	1	0	128	125	125	47081794	45702306	51734376	47081794	45702306	51734376	0.9707	1.09882	-0.0429023	0.135954	0	0	0	0	0	0	100	100	100	100	55087685	45777527	45105131	25.7152	25.4481	25.4268	5.50877e+07	4.57775e+07	4.51051e+07	0.830994	0.818788	-0.26709	-0.288438	-0.267090292558717,	-0.2884382536447811,	1
P	P10796	1	1	1	1	1	1	1	1	-0.225958	84	82	124	23943933	23741750	48478549	23943933	23741750	48478549	0.991556	2.02467	-0.0122339	1.01769	0	0	0	0	0	0	100	100	100	100	28015411	23780826	42266506	24.7397	24.5033	25.333	2.80154e+07	2.37808e+07	4.22665e+07	0.848848	1.50869	-0.236422	0.593294	-0.23642182728658873,	0.5932941831839238,	1
P	Q9SIP7	1	1	1	1	1	1	1	1	-0.213589	110	114	124	20027174	24131561	28565971	20027174	24131561	28565971	1.20494	1.42636	0.268962	0.512339	0	0	0	0	0	0	100	100	100	100	23432638	24171279	24905526	24.482	24.5268	24.57	2.34326e+07	2.41713e+07	2.49055e+07	1.03152	1.06286	0.0447744	0.0879465	0.04477442301612104,	0.08794652250261174,	1
P	Q9M339	1	1	1	1	1	1	1	1	-0.181557	106	107	124	19269819	23064076	27506247	19269819	23064076	27506247	1.1969	1.42743	0.259304	0.513416	0	0	0	0	0	0	100	100	100	100	22546501	23102037	23981595	24.4264	24.4615	24.5154	2.25465e+07	2.3102e+07	2.39816e+07	1.02464	1.06365	0.0351165	0.0890241	0.035116515336671476,	0.08902410039353591,	1
P	Q9LHA8	1	1	1	1	1	1	1	1	0	109	117	123	23449498	24693934	26439288	23449498	24693934	26439288	1.05307	1.1275	0.0745997	0.173126	0	0	0	0	0	0	100	100	100	100	27436901	24734577	23051357	24.7096	24.56	24.4583	2.74369e+07	2.47346e+07	2.30514e+07	0.901508	0.840159	-0.149588	-0.251266	-0.14958830716300386,	-0.2512659004479019,	1
P	Q08770	1	1	1	1	1	1	1	1	-0.167447	98	118	123	18684068	25282721	28004432	18684068	25282721	28004432	1.35317	1.49884	0.436343	0.583847	0	0	0	0	0	0	100	100	100	100	21861147	25324334	24415943	24.3819	24.594	24.5413	2.18611e+07	2.53243e+07	2.44159e+07	1.15842	1.11686	0.212155	0.159454	0.21215517804088938,	0.15945437790795847,	1
P	P83484	1	1	1	1	1	1	1	1	0	27	28	122	2296212	2284774	26983539	2296212	2284774	26983539	0.995019	11.7513	-0.00720438	3.55475	0	0	0	0	0	0	100	100	100	100	2686664	2288534	23525867	21.3574	21.126	24.4877	2.68666e+06	2.28853e+06	2.35259e+07	0.851812	8.75653	-0.231392	3.13036	-0.2313923391889848,	3.13035963616716,	1
P	P59223	1	1	1	1	1	1	1	1	-0.0220175	112	127	122	45249675	69067195	64328769	45249675	69067195	64328769	1.52636	1.42164	0.610093	0.507557	0	0	0	0	0	0	100	100	100	100	52944028	69180873	56085679	25.658	26.0439	25.7411	5.2944e+07	6.91809e+07	5.60857e+07	1.30668	1.05934	0.385905	0.0831645	0.3859052429774367,	0.08316446286215637,	1
P	Q8LBI1	1	1	1	1	1	1	1	1	-0.0739484	147	153	122	28785993	34036152	34476927	28785993	34036152	34476927	1.18239	1.1977	0.241701	0.260264	0	0	0	0	0	0	100	100	100	100	33680826	34092172	30059052	25.0054	25.0229	24.8413	3.36808e+07	3.40922e+07	3.00591e+07	1.01221	0.892468	0.017513	-0.164128	0.01751300032913293,	-0.1641279787922251,	1
P	Q9C9C5	1	1	1	1	1	1	1	1	0.0931537	145	139	122	39479690	39266520	30444205	39479690	39266520	30444205	0.994601	0.771136	-0.00781092	-0.374943	0	0	0	0	0	0	100	100	100	100	46192902	39331149	26543083	25.4612	25.2292	24.6618	4.61929e+07	3.93311e+07	2.65431e+07	0.851454	0.574614	-0.231999	-0.799335	-0.23199887691746174,	-0.7993352100637121,	1
P	F4JTI1	1	1	1	1	1	1	1	1	-0.110738	132	135	121	16017666	18711891	15265902	16017666	18711891	15265902	1.1682	0.953067	0.224291	-0.0693511	0	0	0	0	0	0	100	100	100	100	18741344	18742689	13309728	24.1597	24.1598	23.666	1.87413e+07	1.87427e+07	1.33097e+07	1.00007	0.71018	0.000103461	-0.493743	1.0346087648762566E-4,	-0.4937432953015215,	1
P	P42697	1	1	1	1	1	1	1	1	-0.274592	130	138	121	17937060	20507248	14712358	17937060	20507248	14712358	1.14329	0.820221	0.19319	-0.285915	0	0	0	0	0	0	100	100	100	100	20987116	20541001	12827116	24.323	24.292	23.6127	2.09871e+07	2.0541e+07	1.28271e+07	0.978743	0.61119	-0.0309975	-0.710307	-0.030997502322569037,	-0.7103071401075056,	1
P	O50008	1	1	1	1	1	1	1	1	-0.0691681	97	104	120	12682243	16893556	23801380	12682243	16893556	23801380	1.33206	1.87675	0.413663	0.908235	0	0	0	0	0	0	100	100	100	100	14838759	16921361	20751470	23.8229	24.0123	24.3067	1.48388e+07	1.69214e+07	2.07515e+07	1.14035	1.39846	0.189475	0.483843	0.18947515425922432,	0.483843109671193,	1
P	Q9SKX4	1	1	1	1	1	1	1	1	0	144	154	120	47740000	51821680	36547243	47740000	51821680	36547243	1.0855	0.765548	0.118357	-0.385436	0	0	0	0	0	0	100	100	100	100	55857814	51906973	31864078	25.7353	25.6294	24.9254	5.58578e+07	5.1907e+07	3.18641e+07	0.92927	0.57045	-0.105831	-0.809828	-0.10583073957962719,	-0.8098281764645772,	1
P	P59224	1	1	1	1	1	1	1	1	-0.0220175	114	129	119	44790122	68706423	64138988	44790122	68706423	64138988	1.53396	1.43199	0.617264	0.518021	0	0	0	0	0	0	100	100	100	100	52406332	68819507	55920216	25.6432	26.0363	25.7369	5.24063e+07	6.88195e+07	5.59202e+07	1.31319	1.06705	0.393076	0.0936288	0.3930764194711348,	0.0936288066363499,	1
P	Q9SXJ7	1	1	1	1	1	1	1	1	-0.0522729	70	85	119	6230364	8055716	11692169	6230364	8055716	11692169	1.29298	1.87664	0.370696	0.908154	0	0	0	0	0	0	100	100	100	100	7289788	8068974	10193934	22.7974	22.944	23.2812	7.28979e+06	8.06897e+06	1.01939e+07	1.10689	1.39839	0.146508	0.483762	0.14650840973989462,	0.4837620407899761,	1
P	Q9FEF8	1	1	1	1	1	1	1	1	-0.563167	98	127	119	25122742	38520239	33498695	25122742	38520239	33498695	1.53328	1.3334	0.616623	0.415111	0	0	0	0	0	0	100	100	100	100	29394668	38583639	29206171	24.8091	25.2015	24.7998	2.93947e+07	3.85836e+07	2.92062e+07	1.31261	0.993587	0.392435	-0.00928123	0.392434759955419,	-0.009281228870067711,	1
P	P41376	1	1	1	1	1	1	1	1	-0.292421	108	111	119	14411568	19357203	23439725	14411568	19357203	23439725	1.34317	1.62645	0.425643	0.701728	0	0	0	0	0	0	100	100	100	100	16862142	19389063	20436158	24.0073	24.2087	24.2846	1.68621e+07	1.93891e+07	2.04362e+07	1.14986	1.21196	0.201455	0.277336	0.20145523548557456,	0.2773361441203518,	1
P	Q9C9C6	1	1	1	1	1	1	1	1	0.0556825	144	135	119	38753928	38917690	30108429	38753928	38917690	30108429	1.00423	0.776913	0.00608353	-0.364175	0	0	0	0	0	0	100	100	100	100	45343730	38981744	26250334	25.4344	25.2163	24.6458	4.53437e+07	3.89817e+07	2.62503e+07	0.859694	0.578919	-0.218104	-0.788567	-0.2181044256898848,	-0.7885673010526532,	1
P	Q8L7K0	1	1	1	1	1	1	1	1	-0.340371	87	104	117	12583201	19617362	22920908	12583201	19617362	22920908	1.55901	1.82155	0.640632	0.865165	0	0	0	0	0	0	100	100	100	100	14722876	19649650	19983822	23.8116	24.228	24.2523	1.47229e+07	1.96497e+07	1.99838e+07	1.33463	1.35733	0.416444	0.440773	0.41644412005209247,	0.4407730370880661,	1
P	P41377	1	1	1	1	1	1	1	1	-0.280356	101	103	117	19419486	17996208	22554271	19419486	17996208	22554271	0.926709	1.16142	-0.109812	0.215896	0	0	0	0	0	0	100	100	100	100	22721617	18025828	19664166	24.4376	24.1036	24.2291	2.27216e+07	1.80258e+07	1.96642e+07	0.793334	0.865439	-0.334	-0.208497	-0.33400002882440905,	-0.20849654797696168,	1
P	P42737	1	1	1	1	1	1	1	1	0	52	59	117	4295860	4930238	23136633	4295860	4930238	23136633	1.14767	5.3858	0.19871	2.42916	0	0	0	0	0	0	100	100	100	100	5026337	4938352	20171904	22.2611	22.2356	24.2658	5.02634e+06	4.93835e+06	2.01719e+07	0.982495	4.01324	-0.0254776	2.00477	-0.025477645057329638,	2.0047678581609922,	1
P	Q9SZY1	1	1	1	1	1	1	1	1	0.158881	155	136	116	25625770	25687499	21277000	25625770	25687499	21277000	1.00241	0.830297	0.00347108	-0.268301	0	0	0	0	0	0	100	100	100	100	29983232	25729778	18550564	24.8377	24.6169	24.145	2.99832e+07	2.57298e+07	1.85506e+07	0.858139	0.618698	-0.220717	-0.692693	-0.2207168825328726,	-0.6926927944597182,	1
P	O48773	1	1	1	1	1	1	1	1	-0.0233165	168	180	116	31253318	34659177	24674796	31253318	34659177	24674796	1.10898	0.78951	0.149228	-0.340971	0	0	0	0	0	0	100	100	100	100	36567700	34716222	21512967	25.1241	25.0491	24.3587	3.65677e+07	3.47162e+07	2.1513e+07	0.949368	0.588305	-0.0749599	-0.765363	-0.07495992383410052,	-0.7653633923567724,	1
P	P34788	1	1	1	1	1	1	1	1	-0.427629	78	78	115	13490470	17835068	30119917	13490470	17835068	30119917	1.32205	2.23268	0.402776	1.15878	0	0	0	0	0	0	100	100	100	100	15784419	17864422	26260350	23.912	24.0906	24.6464	1.57844e+07	1.78644e+07	2.62604e+07	1.13178	1.66369	0.178588	0.734385	0.17858814462304065,	0.73438499433734,	1
P	P27140	1	1	1	1	1	1	1	1	0	54	59	115	5451569	5920943	21760468	5451569	5920943	21760468	1.0861	3.9916	0.119155	1.99697	0	0	0	0	0	0	100	100	100	100	6378565	5930688	18972081	22.6048	22.4998	24.1774	6.37857e+06	5.93069e+06	1.89721e+07	0.929784	2.97435	-0.105033	1.57257	-0.10503250220282853,	1.5725739839262804,	1
P	Q9LEY9	1	1	1	1	1	1	1	1	-0.447917	99	119	115	32600974	43924274	44150442	32600974	43924274	44150442	1.34733	1.35427	0.430103	0.437513	0	0	0	0	0	0	100	100	100	100	38144514	43996569	38493003	25.185	25.3909	25.1981	3.81445e+07	4.39966e+07	3.8493e+07	1.15342	1.00914	0.205915	0.0131206	0.20591541330693866,	0.013120625135717899,	1
P	F4K1G7	1	1	1	1	1	1	1	1	0	150	137	114	16603425	17642776	11345149	16603425	17642776	11345149	1.0626	0.683302	0.0875967	-0.549405	0	0	0	0	0	0	100	100	100	100	19426707	17671814	9891381	24.2115	24.0749	23.2377	1.94267e+07	1.76718e+07	9.89138e+06	0.909666	0.509164	-0.136591	-0.973798	-0.13659125593250074,	-0.9737975070888206,	1
P	Q0WVM5	1	1	1	1	1	1	1	1	-0.669641	118	169	114	12735976	20448764	14302091	12735976	20448764	14302091	1.60559	1.12297	0.683104	0.167317	0	0	0	0	0	0	100	100	100	100	14901629	20482420	12469420	23.829	24.2879	23.5719	1.49016e+07	2.04824e+07	1.24694e+07	1.37451	0.836782	0.458916	-0.257076	0.4589161615867454,	-0.25707562275544615,	1
P	P23321	1	1	1	1	1	1	1	1	0	20	15	113	2086684	1656081	53476069	2086684	1656081	53476069	0.793642	25.6273	-0.333439	4.67961	0	0	0	0	0	0	100	100	100	100	2441508	1658806	46623644	21.2193	20.6617	25.4746	2.44151e+06	1.65881e+06	4.66236e+07	0.679419	19.0962	-0.557627	4.25522	-0.5576268626890011,	4.255217183656759,	1
P	P29511	1	1	1	1	1	1	1	1	-0.509689	100	111	113	14157632	17736227	19973070	14157632	17736227	19973070	1.25277	1.41076	0.325119	0.496476	0	0	0	0	0	0	100	100	100	100	16565026	17765419	17413720	23.9816	24.0826	24.0537	1.6565e+07	1.77654e+07	1.74137e+07	1.07247	1.05123	0.100931	0.0720839	0.10093119904404606,	0.07208393280574546,	1
P	Q9MAU6	1	1	1	1	1	1	1	1	0.0290358	144	139	113	31128192	32416124	22815523	31128192	32416124	22815523	1.04138	0.732954	0.0584898	-0.448206	0	0	0	0	0	0	100	100	100	100	36421297	32469477	19891941	25.1183	24.9526	24.2457	3.64213e+07	3.24695e+07	1.98919e+07	0.891497	0.546162	-0.165698	-0.872598	-0.16569814608385836,	-0.8725982473172147,	1
P	Q0WV25	1	1	1	1	1	1	1	1	-0.494517	99	109	111	14239619	17812808	20026018	14239619	17812808	20026018	1.25093	1.40636	0.323004	0.491965	0	0	0	0	0	0	100	100	100	100	16660954	17842126	17459883	23.99	24.0888	24.0575	1.6661e+07	1.78421e+07	1.74599e+07	1.07089	1.04795	0.0988165	0.0675728	0.09881645435699922,	0.06757284837118585,	1
P	Q9FJA6	1	1	1	1	1	1	1	1	-0.252422	96	100	110	18327090	21374795	25955536	18327090	21374795	25955536	1.1663	1.41624	0.221933	0.502065	0	0	0	0	0	0	100	100	100	100	21443468	21409975	22629593	24.354	24.3518	24.4317	2.14435e+07	2.141e+07	2.26296e+07	0.998438	1.05531	-0.00225511	0.0776724	-0.002255107414953727,	0.07767236138860835,	1
P	Q08112	1	1	1	1	1	1	1	1	-0.274882	78	94	110	18641838	30449899	43958642	18641838	30449899	43958642	1.63342	2.35806	0.707893	1.2376	0	0	0	0	0	0	100	100	100	100	21811736	30500016	38325780	24.3786	24.8623	25.1918	2.18117e+07	3.05e+07	3.83258e+07	1.39833	1.75712	0.483705	0.813211	0.48370537271902947,	0.8132105198188241,	1
P	Q9LZ41	1	1	1	1	1	1	1	1	0	111	90	109	36406240	18686147	19220657	36406240	18686147	19220657	0.513268	0.52795	-0.962217	-0.921528	0	0	0	0	0	0	100	100	100	100	42596836	18716902	16757721	25.3442	24.1578	23.9983	4.25968e+07	1.87169e+07	1.67577e+07	0.439397	0.393403	-1.1864	-1.34592	-1.1864045858696894,	-1.3459202855672403,	1
P	Q940B0	1	1	1	1	1	1	1	1	-0.186346	100	104	109	26862251	31596675	36439769	26862251	31596675	36439769	1.17625	1.35654	0.234193	0.439934	0	0	0	0	0	0	100	100	100	100	31429966	31648680	31770376	24.9056	24.9156	24.9212	3.143e+07	3.16487e+07	3.17704e+07	1.00696	1.01083	0.0100046	0.0155414	0.010004583247426733,	0.015541420653706247,	1
P	Q41969	1	1	1	1	1	1	1	1	0.00397215	143	124	108	29390850	30966861	20730639	29390850	30966861	20730639	1.05362	0.705343	0.0753581	-0.503602	0	0	0	0	0	0	100	100	100	100	34388534	31017829	18074214	25.0354	24.8866	24.1074	3.43885e+07	3.10178e+07	1.80742e+07	0.901982	0.525588	-0.14883	-0.927995	-0.14882989353436366,	-0.9279946847777244,	1
P	P53492	1	1	1	1	1	1	1	1	-0.144116	102	110	108	18517942	24980121	29325805	18517942	24980121	29325805	1.34897	1.58364	0.431857	0.663247	0	0	0	0	0	0	100	100	100	100	21666773	25021235	25567995	24.369	24.5766	24.6078	2.16668e+07	2.50212e+07	2.5568e+07	1.15482	1.18006	0.207669	0.238855	0.20766873226291757,	0.23885474986458555,	1
P	Q01908	1	1	1	1	1	1	1	1	0	54	47	108	10587628	11327721	27470443	10587628	11327721	27470443	1.0699	2.59458	0.0974782	1.3755	0	0	0	0	0	0	100	100	100	100	12387971	11346365	23950379	23.5624	23.4357	24.5135	1.2388e+07	1.13464e+07	2.39504e+07	0.915918	1.93336	-0.12671	0.951109	-0.12670973359636722,	0.9511085765605646,	1
P	P31167	1	1	1	1	1	1	1	1	0	15	17	107	1320621	1850737	26876652	1320621	1850737	26876652	1.40141	20.3515	0.486883	4.34707	0	0	0	0	0	0	100	100	100	100	1545182	1853783	23432677	20.5593	20.822	24.482	1.54518e+06	1.85378e+06	2.34327e+07	1.19972	15.165	0.262695	3.92267	0.26269544241120646,	3.9226728482643294,	1
P	Q9S841	1	1	1	1	1	1	1	1	0	19	19	107	1460387	1317929	46049487	1460387	1317929	46049487	0.902452	31.5324	-0.148078	4.97876	0	0	0	0	0	0	100	100	100	100	1708714	1320098	40148704	20.7045	20.3322	25.2589	1.70871e+06	1.3201e+06	4.01487e+07	0.772568	23.4964	-0.372266	4.55437	-0.37226604040932426,	4.5543702596569045,	1
P	P49688	1	1	1	1	1	1	1	1	-0.28031	77	81	106	13603209	19217622	27500736	13603209	19217622	27500736	1.41273	2.02164	0.498483	1.01552	0	0	0	0	0	0	100	100	100	100	15916328	19249252	23976791	23.924	24.1983	24.5151	1.59163e+07	1.92493e+07	2.39768e+07	1.2094	1.50643	0.274295	0.591131	0.27429484353899325,	0.5911310178751368,	1
P	Q56WH1	1	1	1	1	1	1	1	1	-0.481552	82	105	106	11244547	14317601	16499355	11244547	14317601	16499355	1.27329	1.46732	0.348564	0.553184	0	0	0	0	0	0	100	100	100	100	13156594	14341166	14385127	23.6493	23.7737	23.7781	1.31566e+07	1.43412e+07	1.43851e+07	1.09004	1.09338	0.124376	0.128792	0.12437627907187153,	0.12879189720489817,	1
P	Q9LU74	1	1	1	1	1	1	1	1	-0.264792	93	112	106	18800193	23751080	20164615	18800193	23751080	20164615	1.26334	1.07257	0.337246	0.101078	0	0	0	0	0	0	100	100	100	100	21997018	23790172	17580720	24.3908	24.5039	24.0675	2.1997e+07	2.37902e+07	1.75807e+07	1.08152	0.799232	0.113058	-0.323314	0.11305768416738488,	-0.3233137999370525,	1
P	Q9FY64	1	1	1	1	1	1	1	1	-0.293587	79	91	106	14518854	25413669	38539067	14518854	25413669	38539067	1.75039	2.65442	0.807677	1.40839	0	0	0	0	0	0	100	100	100	100	16987671	25455497	33600670	24.018	24.6015	25.002	1.69877e+07	2.54555e+07	3.36007e+07	1.49847	1.97794	0.583489	0.984002	0.5834891307246242,	0.9840018740144467,	1
P	Q9ZUF6	1	1	1	1	1	1	1	1	-0.0309835	176	163	105	24712128	27669703	18162254	24712128	27669703	18162254	1.11968	0.734953	0.163088	-0.444276	0	0	0	0	0	0	100	100	100	100	28914232	27715244	15834942	24.7853	24.7242	23.9166	2.89142e+07	2.77152e+07	1.58349e+07	0.958533	0.547652	-0.0611001	-0.868668	-0.06110005022716582,	-0.868668179751399,	1
P	F4HS99	1	1	1	1	1	1	1	1	-0.0968397	130	154	105	12866210	15080590	9550812	12866210	15080590	9550812	1.17211	0.742317	0.229106	-0.429892	0	0	0	0	0	0	100	100	100	100	15054008	15105411	8326970	23.8436	23.8486	22.9894	1.5054e+07	1.51054e+07	8.32697e+06	1.00341	0.55314	0.00491777	-0.854284	0.004917771094820705,	-0.8542840298192812,	1
P	Q9M3D2	1	1	1	1	1	1	1	1	0.174924	98	77	105	30595981	12460411	12298152	30595981	12460411	12298152	0.407256	0.401953	-1.29599	-1.3149	0	0	0	0	0	0	100	100	100	100	35798588	12480919	10722266	25.0934	23.5732	23.3541	3.57986e+07	1.24809e+07	1.07223e+07	0.348643	0.299516	-1.52018	-1.73929	-1.5201784613939888,	-1.7392928022574392,	1
P	Q94AH9	1	1	1	1	1	1	1	1	-0.481242	87	119	103	24540003	36413872	31011392	24540003	36413872	31011392	1.48386	1.26371	0.569353	0.337663	0	0	0	0	0	0	100	100	100	100	28712838	36473805	27037591	24.7752	25.1204	24.6885	2.87128e+07	3.64738e+07	2.70376e+07	1.2703	0.941655	0.345165	-0.0867293	0.34516476983947825,	-0.08672932841052411,	1
P	Q9LUT2	1	1	1	1	1	1	1	1	-0.333515	68	86	103	8615955	12029495	14609127	8615955	12029495	14609127	1.39619	1.69559	0.481493	0.761787	0	0	0	0	0	0	100	100	100	100	10081030	12049294	12737113	23.2651	23.5224	23.6025	1.0081e+07	1.20493e+07	1.27371e+07	1.19524	1.26347	0.257305	0.337395	0.2573054992530689,	0.3373951610360683,	1
P	Q9ZVJ6	1	1	1	1	1	1	1	1	-1.41528	63	109	102	10338889	23065155	18928059	10338889	23065155	18928059	2.23091	1.83076	1.15763	0.872445	0	0	0	0	0	0	100	100	100	100	12096936	23103118	16502617	23.5281	24.4616	23.9762	1.20969e+07	2.31031e+07	1.65026e+07	1.90983	1.3642	0.933446	0.448053	0.9334458631646804,	0.44805312311686796,	1
P	contaminant_KERATIN05	1	1	1	1	1	1	1	1	-0.0205997	114	109	101	27206110	24009944	20948825	27206110	24009944	20948825	0.88252	0.770004	-0.180299	-0.377061	0	0	0	0	0	0	100	100	100	100	31832296	24049462	18264442	24.924	24.5195	24.1225	3.18323e+07	2.40495e+07	1.82644e+07	0.755505	0.573771	-0.404487	-0.801454	-0.4044866123562043,	-0.8014535525940605,	1
P	Q8VZE7	1	1	1	1	1	1	1	1	-0.346835	115	126	101	13560699	18488226	14197123	13560699	18488226	14197123	1.36337	1.04693	0.447175	0.0661671	0	0	0	0	0	0	100	100	100	100	15866589	18518655	12377903	23.9195	24.1425	23.5613	1.58666e+07	1.85187e+07	1.23779e+07	1.16715	0.780124	0.222987	-0.358225	0.2229872949820248,	-0.35822513190841215,	1
P	Q9LMQ2	1	1	1	1	1	1	1	1	0	7	4	101	576763	262074	32764165	576763	262074	32764165	0.454388	56.807	-1.138	5.828	0	0	0	0	0	0	100	100	100	100	674837	262505	28565764	19.3642	18.002	24.7678	674837	262505	2.85658e+07	0.388991	42.3299	-1.36219	5.4036	-1.3621923440152381,	5.403604149322381,	1
P	Q9SSQ9	1	1	1	1	1	1	1	1	-0.752725	65	107	101	13802959	26872566	25328419	13802959	26872566	25328419	1.94687	1.835	0.961157	0.875779	0	0	0	0	0	0	100	100	100	100	16150044	26916795	22082834	23.945	24.682	24.3964	1.615e+07	2.69168e+07	2.20828e+07	1.66667	1.36735	0.736969	0.451387	0.7369685506828546,	0.45138726159037945,	1
P	Q9FZ76	1	1	1	1	1	1	1	1	0.119139	133	116	101	35929352	34798143	27897554	35929352	34798143	27897554	0.968516	0.776456	-0.0461526	-0.365024	0	0	0	0	0	0	100	100	100	100	42038857	34855417	24322760	25.3252	25.0549	24.5358	4.20389e+07	3.48554e+07	2.43228e+07	0.829124	0.578578	-0.270341	-0.789416	-0.2703405571449068,	-0.7894164692372146,	1
P	Q9SJB9	1	1	1	1	1	1	1	1	-0.106665	125	129	100	41356568	50315138	36268713	41356568	50315138	36268713	1.21662	0.876976	0.282876	-0.189391	0	0	0	0	0	0	100	100	100	100	48388929	50397952	31621239	25.5282	25.5869	24.9144	4.83889e+07	5.0398e+07	3.16212e+07	1.04152	0.653481	0.0586881	-0.613783	0.0586880922845826,	-0.6137831040065743,	1
P	P56799	1	1	1	1	1	1	1	1	-0.238924	103	100	99	17607496	23523995	26959555	17607496	23523995	26959555	1.33602	1.53114	0.417943	0.614607	0	0	0	0	0	0	100	100	100	100	20601513	23562713	23504957	24.2962	24.49	24.4865	2.06015e+07	2.35627e+07	2.3505e+07	1.14374	1.14093	0.193755	0.190215	0.19375537401706838,	0.19021474000262256,	1
P	O23654	1	1	1	1	1	1	1	1	0	32	36	99	1953248	2049234	14861134	1953248	2049234	14861134	1.04914	7.60842	0.0692096	2.9276	0	0	0	0	0	0	100	100	100	100	2285382	2052606	12956827	21.124	20.969	23.6272	2.28538e+06	2.05261e+06	1.29568e+07	0.898146	5.66944	-0.154978	2.5032	-0.1549783632619096,	2.503204976591443,	1
P	Q9LUD4	1	1	1	1	1	1	1	1	-0.326473	76	89	98	14592505	20159524	24223720	14592505	20159524	24223720	1.3815	1.66001	0.466234	0.731193	0	0	0	0	0	0	100	100	100	100	17073846	20192704	21119692	24.0253	24.2673	24.3321	1.70738e+07	2.01927e+07	2.11197e+07	1.18267	1.23696	0.242046	0.306801	0.24204605228461065,	0.30680068368211383,	1
P	P25873	1	1	1	1	1	1	1	1	-0.025786	122	102	98	23813560	25386566	23319688	23813560	25386566	23319688	1.06606	0.979261	0.0922819	-0.0302348	0	0	0	0	0	0	100	100	100	100	27862869	25428349	20331502	24.7318	24.5999	24.2772	2.78629e+07	2.54283e+07	2.03315e+07	0.912625	0.729699	-0.131906	-0.454627	-0.13190601476018726,	-0.45462701375513953,	1
P	Q9LIH9	1	1	1	1	1	1	1	1	-0.35561	77	114	97	8777412	12492030	11533062	8777412	12492030	11533062	1.4232	1.31395	0.50914	0.393908	0	0	0	0	0	0	100	100	100	100	10269942	12512590	10055215	23.2919	23.5769	23.2614	1.02699e+07	1.25126e+07	1.00552e+07	1.21837	0.979092	0.284952	-0.0304841	0.2849524469678357,	-0.030484124641542293,	1
P	P38666	1	1	1	1	1	1	1	1	0	102	107	97	36108485	37713808	42168341	36108485	37713808	42168341	1.04446	1.16782	0.0627549	0.223822	0	0	0	0	0	0	100	100	100	100	42248450	37775881	36764888	25.3324	25.171	25.1318	4.22485e+07	3.77759e+07	3.67649e+07	0.894136	0.870207	-0.161433	-0.20057	-0.16143302235852086,	-0.20056981508130925,	1
P	F4JKH6	1	1	1	1	1	1	1	1	0	121	122	96	9739012	10647861	9023597	9739012	10647861	9023597	1.09332	0.926541	0.128716	-0.110073	0	0	0	0	0	0	100	100	100	100	11395054	10665386	7867313	23.4419	23.3464	22.9074	1.13951e+07	1.06654e+07	7.86731e+06	0.935966	0.690415	-0.0954716	-0.534465	-0.09547164361299533,	-0.5344649725701542,	1
P	Q9STX5	1	1	1	1	1	1	1	1	-0.0524492	120	119	96	15460480	17512437	14532553	15460480	17512437	14532553	1.13272	0.939981	0.179795	-0.0892969	0	0	0	0	0	0	100	100	100	100	18089413	17541260	12670351	24.1086	24.0642	23.595	1.80894e+07	1.75413e+07	1.26704e+07	0.969698	0.700429	-0.0443932	-0.513689	-0.044393210487711304,	-0.5136891294114706,	1
P	Q9LRX8	1	1	1	1	1	1	1	1	0	105	103	96	20520887	22701758	23789485	20520887	22701758	23789485	1.10628	1.15928	0.145711	0.213231	0	0	0	0	0	0	100	100	100	100	24010303	22739122	20741099	24.5172	24.4387	24.306	2.40103e+07	2.27391e+07	2.07411e+07	0.947057	0.863842	-0.078477	-0.211161	-0.07847702906579966,	-0.21116123969442,	1
P	Q93VB8	1	1	1	1	1	1	1	1	-0.366971	76	76	95	12007046	18506130	24428034	12007046	18506130	24428034	1.54127	2.03447	0.624122	1.02466	0	0	0	0	0	0	100	100	100	100	14048750	18536589	21297825	23.7439	24.1439	24.3442	1.40488e+07	1.85366e+07	2.12978e+07	1.31945	1.51599	0.399934	0.600264	0.39993401086640346,	0.6002643103179616,	1
P	Q9LU46	1	1	1	1	1	1	1	1	-0.272819	83	99	95	9485263	13832304	14378129	9485263	13832304	14378129	1.45829	1.51584	0.544282	0.600116	0	0	0	0	0	0	100	100	100	100	11098157	13855070	12535715	23.4038	23.7239	23.5795	1.10982e+07	1.38551e+07	1.25357e+07	1.24841	1.12953	0.320094	0.175724	0.3200938401264806,	0.17572408314725307,	1
P	Q9FH02	1	1	1	1	1	1	1	1	0	15	18	94	508075	781243	10176443	508075	781243	10176443	1.53765	20.0294	0.62073	4.32405	0	0	0	0	0	0	100	100	100	100	594469	782528	8872433	19.1812	19.5778	23.0809	594469	782529	8.87243e+06	1.31635	14.925	0.396542	3.89966	0.39654192049516646,	3.8996559042474677,	1
P	F4IH25	1	1	1	1	1	1	1	1	-0.232973	116	128	94	14145591	16575476	12546309	14145591	16575476	12546309	1.17178	0.886941	0.228698	-0.173089	0	0	0	0	0	0	100	100	100	100	16550938	16602757	10938624	23.9804	23.9849	23.3829	1.65509e+07	1.66028e+07	1.09386e+07	1.00313	0.660907	0.00450989	-0.597482	0.004509887507241122,	-0.5974816418312838,	1
P	P49201	1	1	1	1	1	1	1	1	-0.170905	80	95	94	45783452	52571490	57120434	45783452	52571490	57120434	1.14826	1.24762	0.199454	0.319181	0	0	0	0	0	0	100	100	100	100	53568570	52658017	49801020	25.6749	25.6501	25.5697	5.35686e+07	5.2658e+07	4.9801e+07	0.983002	0.929669	-0.0247336	-0.105211	-0.02473357902469459,	-0.10521149125297996,	1
P	Q8H0U8	1	1	1	1	1	1	1	1	-0.576873	76	106	94	5071292	8743403	9973821	5071292	8743403	9973821	1.7241	1.96672	0.785842	0.975793	0	0	0	0	0	0	100	100	100	100	5933625	8757793	8695775	22.5005	23.0621	23.0519	5.93363e+06	8.75779e+06	8.69578e+06	1.47596	1.46551	0.561654	0.551401	0.5616535913555911,	0.5514007771465069,	1
P	P55737	1	1	1	1	1	1	1	1	-0.100874	80	78	94	7364334	8738034	11768064	7364334	8738034	11768064	1.18653	1.59798	0.246754	0.67625	0	0	0	0	0	0	100	100	100	100	8616581	8752415	10260104	23.0387	23.0612	23.2905	8.61658e+06	8.75242e+06	1.02601e+07	1.01576	1.19074	0.0225657	0.251858	0.022565699630177887,	0.2518578445568219,	1
P	Q9LFE0	1	1	1	1	1	1	1	1	-0.25525	134	127	94	14848919	16799303	14458871	14848919	16799303	14458871	1.13135	0.973732	0.178043	-0.038403	0	0	0	0	0	0	100	100	100	100	17373861	16826953	12606110	24.0504	24.0043	23.5876	1.73739e+07	1.6827e+07	1.26061e+07	0.968521	0.725579	-0.0461445	-0.462795	-0.046144489653911276,	-0.4627951891511271,	1
P	F4ILE1	1	1	1	1	1	1	1	1	-0.818386	70	86	94	5084215	10726343	13379542	5084215	10726343	13379542	2.10973	2.63158	1.07706	1.39593	0	0	0	0	0	0	100	100	100	100	5948746	10743997	11665087	22.5042	23.357	23.4757	5.94875e+06	1.0744e+07	1.16651e+07	1.80609	1.96093	0.852873	0.97154	0.8528733877331955,	0.9715395980246768,	1
P	Q9ZPI1	1	1	1	1	1	1	1	1	0	128	119	93	10997155	11656196	8269666	10997155	11656196	8269666	1.05993	0.751982	0.0839667	-0.411229	0	0	0	0	0	0	100	100	100	100	12867135	11675381	7209990	23.6172	23.477	22.7816	1.28671e+07	1.16754e+07	7.20999e+06	0.90738	0.560342	-0.140221	-0.835622	-0.1402212602921234,	-0.8356215631048565,	1
P	Q9SJE1	1	1	1	1	1	1	1	1	-0.148348	104	99	93	13142915	14126126	13636292	13142915	14126126	13636292	1.07481	1.03754	0.104081	0.0531661	0	0	0	0	0	0	100	100	100	100	15377765	14149376	11888937	23.8743	23.7542	23.5031	1.53778e+07	1.41494e+07	1.18889e+07	0.920119	0.773125	-0.120107	-0.371226	-0.12010738006652265,	-0.3712260804079888,	1
P	O23290	1	1	1	1	1	1	1	1	-0.0251956	93	90	92	39578507	49357286	42452739	39578507	49357286	42452739	1.24707	1.07262	0.318546	0.10114	0	0	0	0	0	0	100	100	100	100	46308522	49438523	37012844	25.4648	25.5591	25.1415	4.63085e+07	4.94385e+07	3.70128e+07	1.06759	0.799266	0.0943579	-0.323252	0.09435791613452953,	-0.3232517419238341,	1
P	Q9SHI1	1	1	1	1	1	1	1	1	0	133	126	92	17277376	17810088	13433868	17277376	17810088	13433868	1.03083	0.777541	0.0438105	-0.363009	0	0	0	0	0	0	100	100	100	100	20215258	17839401	11712451	24.2689	24.0886	23.4815	2.02153e+07	1.78394e+07	1.17125e+07	0.882472	0.579387	-0.180377	-0.787402	-0.18037744008094328,	-0.7874015549614046,	1
P	P42791	1	1	1	1	1	1	1	1	0	85	85	92	24516515	26702040	32638245	24516515	26702040	32638245	1.08915	1.33128	0.123196	0.41281	0	0	0	0	0	0	100	100	100	100	28685356	26745989	28455979	24.7738	24.6728	24.7622	2.86854e+07	2.6746e+07	2.8456e+07	0.932392	0.992004	-0.100992	-0.0115826	-0.10099190971669912,	-0.011582620296902478,	1
P	P56798	1	1	1	1	1	1	1	1	-0.331455	96	94	91	16578286	22263067	25541498	16578286	22263067	25541498	1.34291	1.54066	0.425357	0.623548	0	0	0	0	0	0	100	100	100	100	19397294	22299709	22268609	24.2094	24.4105	24.4085	1.93973e+07	2.22997e+07	2.22686e+07	1.14963	1.14803	0.20117	0.199156	0.2011695378281745,	0.1991560959508308,	1
P	P56766	1	1	1	1	1	1	1	1	0	5	2	90	234663	100439	26286679	234663	100439	26286679	0.428014	112.019	-1.22427	6.8076	0	0	0	0	0	0	100	100	100	100	274565	100604	22918303	18.0668	16.6183	24.45	274566	100604	2.29183e+07	0.366413	83.4711	-1.44846	6.38321	-1.4484587759251693,	6.383205502227205,	1
P	Q9FUZ2	1	1	1	1	1	1	1	1	-0.200401	99	98	90	27229899	34304946	26262401	27229899	34304946	26262401	1.25983	0.964469	0.333225	-0.0521928	0	0	0	0	0	0	100	100	100	100	31860130	34361408	22897136	24.9252	25.0343	24.4487	3.18601e+07	3.43614e+07	2.28971e+07	1.07851	0.718677	0.109037	-0.476585	0.10903700432350874,	-0.4765850010599706,	1
P	F4JS25	1	1	1	1	1	1	1	1	0	110	101	89	21176597	19822602	18233684	21176597	19822602	18233684	0.936062	0.86103	-0.0953244	-0.215865	0	0	0	0	0	0	100	100	100	100	24777511	19855228	15897219	24.5625	24.243	23.9223	2.47775e+07	1.98552e+07	1.58972e+07	0.801341	0.641599	-0.319512	-0.640257	-0.3195123829137222,	-0.6402568823688863,	1
P	F4K1D3	1	1	1	1	1	1	1	1	-0.0501791	111	113	88	40018074	46589637	35067368	40018074	46589637	35067368	1.16421	0.876288	0.219357	-0.190523	0	0	0	0	0	0	100	100	100	100	46822834	46666319	30573834	25.4807	25.4759	24.8658	4.68228e+07	4.66663e+07	3.05738e+07	0.996657	0.652968	-0.0048306	-0.614915	-0.004830604663206375,	-0.6149147704222997,	1
P	Q9SJT9	1	1	1	1	1	1	1	1	-0.316167	72	100	88	5002595	11778450	11057796	5002595	11778450	11057796	2.35447	2.21041	1.2354	1.14432	0	0	0	0	0	0	100	100	100	100	5853247	11797836	9640849	22.4808	23.492	23.2007	5.85325e+06	1.17978e+07	9.64085e+06	2.01561	1.64709	1.01121	0.719923	1.0112131739226704,	0.7199231086564343,	1
P	Q940H6	1	1	1	1	1	1	1	1	0	152	126	88	56991297	55651532	33013657	56991297	55651532	33013657	0.976492	0.579275	-0.0343202	-0.787679	0	0	0	0	0	0	100	100	100	100	66682221	55743129	28783286	25.9908	25.7323	24.7787	6.66822e+07	5.57431e+07	2.87833e+07	0.835952	0.431649	-0.258508	-1.21207	-0.25850818241503876,	-1.2120708558984046,	1
P	Q84JB7	1	1	1	1	1	1	1	1	-0.00297477	87	103	88	13973331	18225500	19283008	13973331	18225500	19283008	1.30431	1.37999	0.383282	0.464654	0	0	0	0	0	0	100	100	100	100	16349386	18255497	16812082	23.9627	24.1218	24.003	1.63494e+07	1.82555e+07	1.68121e+07	1.11659	1.0283	0.159094	0.040262	0.1590944589034899,	0.040261954827821335,	1
P	P56771	1	1	1	1	1	1	1	1	0	8	7	87	431390	238640	20506291	431390	238640	20506291	0.553189	47.5354	-0.854157	5.57093	0	0	0	0	0	0	100	100	100	100	504744	239032	17878614	18.9452	17.8668	24.0917	504744	239033	1.78786e+07	0.473572	35.4211	-1.07834	5.14654	-1.0783448111295213,	5.146537840772612,	1
P	P56767	1	1	1	1	1	1	1	1	0	6	11	87	434048	529325	28403352	434048	529325	28403352	1.21951	65.4383	0.286299	6.03206	0	0	0	0	0	0	100	100	100	100	507854	530196	24763745	18.9541	19.0162	24.5617	507854	530196	2.47637e+07	1.04399	48.7615	0.0621112	5.60767	0.06211123945574388,	5.607670605213323,	1
P	P20431	1	1	1	1	1	1	1	1	0	15	20	87	1885397	1208631	11281510	1885397	1208631	11281510	0.641049	5.98363	-0.641494	2.58102	0	0	0	0	0	0	100	100	100	100	2205994	1210620	9835897	21.073	20.2073	23.2296	2.20599e+06	1.21062e+06	9.8359e+06	0.548787	4.45871	-0.865682	2.15663	-0.8656824464906056,	2.1566277505004257,	1
P	Q94A40	1	1	1	1	1	1	1	1	-0.241954	66	88	87	4116926	6250585	6707405	4116926	6250585	6707405	1.51827	1.62923	0.602424	0.704187	0	0	0	0	0	0	100	100	100	100	4816977	6260872	5847917	22.1997	22.5779	22.4795	4.81698e+06	6.26087e+06	5.84792e+06	1.29975	1.21402	0.378236	0.279795	0.3782357426804094,	0.2797950107212844,	1
P	Q9LV05	1	1	1	1	1	1	1	1	-0.365389	86	103	87	6110099	8185330	7036087	6110099	8185330	7036087	1.33964	1.15155	0.421845	0.203578	0	0	0	0	0	0	100	100	100	100	7149073	8198802	6134482	22.7693	22.967	22.5485	7.14907e+06	8.1988e+06	6.13448e+06	1.14683	0.858081	0.197657	-0.220815	0.19765686587176973,	-0.22081462247820882,	1
P	Q9LHG9	1	1	1	1	1	1	1	1	0.248685	136	121	87	29090043	27087429	16387642	29090043	27087429	16387642	0.931158	0.563342	-0.102902	-0.827917	0	0	0	0	0	0	100	100	100	100	34036577	27132012	14287729	25.0206	24.6935	23.7683	3.40366e+07	2.7132e+07	1.42877e+07	0.797143	0.419776	-0.32709	-1.25231	-0.3270899221421843,	-1.252309335746725,	1
P	Q9FKC0	1	1	1	1	1	1	1	1	-0.0489161	91	93	87	14667971	17609320	17910996	14667971	17609320	17910996	1.20053	1.2211	0.26367	0.288176	0	0	0	0	0	0	100	100	100	100	17162144	17638303	15615880	24.0327	24.0722	23.8965	1.71621e+07	1.76383e+07	1.56159e+07	1.02774	0.909903	0.0394819	-0.136216	0.03948192046838551,	-0.13621594175587734,	1
P	F4JNE0	1	1	1	1	1	1	1	1	-0.418451	67	74	86	8061268	10845605	12005670	8061268	10845605	12005670	1.3454	1.4893	0.428032	0.574637	0	0	0	0	0	0	100	100	100	100	9432023	10863455	10467263	23.1691	23.373	23.3194	9.43202e+06	1.08635e+07	1.04673e+07	1.15176	1.10976	0.203844	0.150245	0.20384388214911528,	0.1502450389954605,	1
P	Q9LXG1	1	1	1	1	1	1	1	1	-0.0144927	58	79	86	18819478	19493573	29868794	18819478	19493573	29868794	1.03582	1.58712	0.0507719	0.666412	0	0	0	0	0	0	100	100	100	100	22019583	19525657	26041406	24.3923	24.2189	24.6343	2.20196e+07	1.95257e+07	2.60414e+07	0.886741	1.18265	-0.173416	0.24202	-0.1734160241327934,	0.2420201871402717,	1
P	Q6ICZ8	1	1	1	1	1	1	1	1	0.0660095	130	120	86	24586430	24378064	14168093	24586430	24378064	14168093	0.991525	0.576257	-0.0122787	-0.795217	0	0	0	0	0	0	100	100	100	100	28767160	24418188	12352593	24.7779	24.5415	23.5583	2.87672e+07	2.44182e+07	1.23526e+07	0.848822	0.429399	-0.236467	-1.21961	-0.23646666990549356,	-1.21960886902603,	1
P	Q42202	1	1	1	1	1	1	1	1	-0.217159	94	111	85	14101436	18654496	17294443	14101436	18654496	17294443	1.32288	1.22643	0.403681	0.294466	0	0	0	0	0	0	100	100	100	100	16499275	18685199	15078332	23.9759	24.1554	23.846	1.64993e+07	1.86852e+07	1.50783e+07	1.13249	0.913878	0.179493	-0.129926	0.17949333759540256,	-0.12992572348704112,	1
P	F4JL11	1	1	1	1	1	1	1	1	-0.464085	84	83	85	12343103	15421666	13278384	12343103	15421666	13278384	1.24942	1.07577	0.321254	0.105374	0	0	0	0	0	0	100	100	100	100	14441951	15447048	11576891	23.7838	23.8808	23.4647	1.4442e+07	1.5447e+07	1.15769e+07	1.0696	0.801615	0.0970655	-0.319018	0.09706554074484129,	-0.31901773623347635,	1
P	Q9FLN4	1	1	1	1	1	1	1	1	-0.00951527	98	87	85	43315511	48295830	53529519	43315511	48295830	53529519	1.11498	1.2358	0.157015	0.305451	0	0	0	0	0	0	100	100	100	100	50680975	48375320	46670245	25.5949	25.5278	25.476	5.0681e+07	4.83753e+07	4.66702e+07	0.954507	0.920863	-0.0671731	-0.118941	-0.06717306903726296,	-0.11894123630902706,	1
P	P49692	1	1	1	1	1	1	1	1	0.00706528	96	99	85	15016866	15310836	14360600	15016866	15310836	14360600	1.01958	0.956298	0.0279693	-0.0644677	0	0	0	0	0	0	100	100	100	100	17570366	15336036	12520432	24.0666	23.8704	23.5778	1.75704e+07	1.5336e+07	1.25204e+07	0.872835	0.712588	-0.196219	-0.48886	-0.1962186568874351,	-0.4888599163963371,	1
P	Q8LF21	1	1	1	1	1	1	1	1	-0.17217	100	113	84	8034588	11308364	8249191	8034588	11308364	8249191	1.40746	1.02671	0.493094	0.0380286	0	0	0	0	0	0	100	100	100	100	9400806	11326976	7192139	23.1644	23.4333	22.778	9.40081e+06	1.1327e+07	7.19214e+06	1.20489	0.765056	0.268906	-0.386364	0.2689063153774147,	-0.3863635942877085,	1
P	O48963	1	1	1	1	1	1	1	1	0	96	81	84	9067776	8756626	8110120	9067776	8756626	8110120	0.965686	0.894389	-0.0503737	-0.161025	0	0	0	0	0	0	100	100	100	100	10609680	8771038	7070889	23.3389	23.0643	22.7535	1.06097e+07	8.77104e+06	7.07089e+06	0.826701	0.666456	-0.274562	-0.585418	-0.27456161816594626,	-0.5854176799439617,	1
P	Q9LVH1	1	1	1	1	1	1	1	1	-0.376497	69	85	84	8182032	11846152	11923767	8182032	11846152	11923767	1.44783	1.45731	0.533887	0.543309	0	0	0	0	0	0	100	100	100	100	9573322	11865649	10395855	23.1906	23.5003	23.3095	9.57332e+06	1.18656e+07	1.03959e+07	1.23945	1.08592	0.309699	0.118917	0.30969945811754207,	0.11891681624379763,	1
P	Q9SVR0	1	1	1	1	1	1	1	1	0	100	94	84	14059294	16757541	17011338	14059294	16757541	17011338	1.19192	1.20997	0.253286	0.274972	0	0	0	0	0	0	100	100	100	100	16449967	16785122	14831504	23.9716	24.0007	23.8222	1.645e+07	1.67851e+07	1.48315e+07	1.02037	0.901613	0.0290984	-0.14942	0.02909835365238449,	-0.14941971994824224,	1
P	P16180	1	1	1	1	1	1	1	1	-0.0169003	87	87	83	29386107	44261657	43025698	29386107	44261657	43025698	1.50621	1.46415	0.590923	0.550064	0	0	0	0	0	0	100	100	100	100	34382984	44334507	37512384	25.0352	25.4019	25.1609	3.4383e+07	4.43345e+07	3.75124e+07	1.28943	1.09102	0.366735	0.125672	0.3667352546656323,	0.1256721618733304,	1
P	Q9LZH9	1	1	1	1	1	1	1	1	-0.00289246	97	99	83	16046601	16349299	15328102	16046601	16349299	15328102	1.01886	0.955224	0.026961	-0.0660887	0	0	0	0	0	0	100	100	100	100	18775200	16376208	13363958	24.1623	23.9651	23.6718	1.87752e+07	1.63762e+07	1.3364e+07	0.872226	0.711788	-0.197227	-0.490481	-0.1972269178094035,	-0.4904808589942554,	1
P	Q9SIM4	1	1	1	1	1	1	1	1	0	83	87	83	21456071	27510104	32693148	21456071	27510104	32693148	1.28216	1.52372	0.358576	0.607602	0	0	0	0	0	0	100	100	100	100	25104508	27555383	28503847	24.5814	24.7158	24.7647	2.51045e+07	2.75554e+07	2.85038e+07	1.09763	1.13541	0.134388	0.18321	0.13438771733440197,	0.1832101951996956,	1
P	Q9XF88	1	1	1	1	1	1	1	1	0	7	7	83	281351	184104	31037260	281351	184104	31037260	0.654357	110.315	-0.61185	6.78549	0	0	0	0	0	0	100	100	100	100	329192	184407	27060144	18.3286	17.4925	24.6897	329193	184407	2.70601e+07	0.56018	82.2016	-0.836038	6.36109	-0.836038078868888,	6.361094110922313,	1
P	contaminant_KERATIN17	1	1	1	1	1	1	1	1	0.010749	118	92	82	25435370	21200006	19374327	25435370	21200006	19374327	0.833485	0.761708	-0.262771	-0.39269	0	0	0	0	0	0	100	100	100	100	29760455	21234899	16891700	24.8269	24.3399	24.0098	2.97605e+07	2.12349e+07	1.68917e+07	0.713527	0.567589	-0.486959	-0.817082	-0.4869593676377964,	-0.8170820722682415,	1
P	Q9CA67	1	1	1	1	1	1	1	1	0	62	57	82	6893718	6849109	12111748	6893718	6849109	12111748	0.993529	1.75693	-0.00936596	0.813053	0	0	0	0	0	0	100	100	100	100	8065940	6860381	10559748	22.9434	22.7099	23.3321	8.06594e+06	6.86038e+06	1.05597e+07	0.850537	1.30918	-0.233554	0.388661	-0.2335539236273016,	0.38866071639727007,	1
P	Q8L7S8	1	1	1	1	1	1	1	1	0	73	60	82	8262512	8112925	11146482	8262512	8112925	11146482	0.981896	1.34904	-0.0263583	0.431936	0	0	0	0	0	0	100	100	100	100	9667487	8126278	9718171	23.2047	22.9542	23.2123	9.66749e+06	8.12628e+06	9.71817e+06	0.840578	1.00524	-0.250546	0.00754389	-0.25054627042235417,	0.007543890060528956,	1
P	P16181	1	1	1	1	1	1	1	1	-0.065721	96	95	82	32904768	33378749	28113320	32904768	33378749	28113320	1.0144	0.854384	0.0206332	-0.227043	0	0	0	0	0	0	100	100	100	100	38499966	33433687	24510878	25.1984	24.9948	24.5469	3.85e+07	3.34337e+07	2.45109e+07	0.868408	0.636647	-0.203555	-0.651435	-0.20355472489717202,	-0.651435001606416,	1
P	Q9SZX9	1	1	1	1	1	1	1	1	-0.29772	92	94	82	19835981	24425941	21146790	19835981	24425941	21146790	1.2314	1.06608	0.300294	0.0923189	0	0	0	0	0	0	100	100	100	100	23208934	24466143	18437039	24.4682	24.5443	24.1361	2.32089e+07	2.44661e+07	1.8437e+07	1.05417	0.794394	0.0761064	-0.332073	0.07610643399480536,	-0.33207325237917346,	1
P	Q9SMM8	1	1	1	1	1	1	1	1	-0.414254	60	80	82	10557397	14238522	12100752	10557397	14238522	12100752	1.34868	1.14619	0.431545	0.196843	0	0	0	0	0	0	100	100	100	100	12352599	14261957	10550161	23.5583	23.7657	23.3308	1.23526e+07	1.4262e+07	1.05502e+07	1.15457	0.854084	0.207357	-0.22755	0.2073572661671287,	-0.22754965388367035,	1
P	B3H6J5	1	1	1	1	1	1	1	1	-0.265586	69	77	82	5386082	6205857	7320604	5386082	6205857	7320604	1.1522	1.35917	0.204394	0.442726	0	0	0	0	0	0	100	100	100	100	6301943	6216071	6382541	22.5874	22.5676	22.6057	6.30194e+06	6.21607e+06	6.38254e+06	0.986374	1.01279	-0.0197937	0.0183343	-0.019793700588224557,	0.018334303130457395,	1
P	O49006	1	1	1	1	1	1	1	1	-0.119635	95	102	82	16321438	20871793	15464977	16321438	20871793	15464977	1.2788	0.947525	0.354786	-0.0777635	0	0	0	0	0	0	100	100	100	100	19096771	20906146	13483294	24.1868	24.3174	23.6847	1.90968e+07	2.09061e+07	1.34833e+07	1.09475	0.706051	0.130598	-0.502156	0.13059840963468133,	-0.5021556720311541,	1
P	P53496	1	1	1	1	1	1	1	1	-0.145209	73	84	82	13393033	17190439	20790056	13393033	17190439	20790056	1.28354	1.5523	0.360124	0.634411	0	0	0	0	0	0	100	100	100	100	15670413	17218732	18126017	23.9015	24.0375	24.1116	1.56704e+07	1.72187e+07	1.8126e+07	1.09881	1.1567	0.135936	0.210019	0.13593571620875963,	0.21001874406789295,	1
P	O50061	1	1	1	1	1	1	1	1	-0.319925	82	104	81	14247915	25369330	15202283	14247915	25369330	15202283	1.78056	1.06698	0.832335	0.0935372	0	0	0	0	0	0	100	100	100	100	16670661	25411085	13254262	23.9908	24.599	23.66	1.66707e+07	2.54111e+07	1.32543e+07	1.5243	0.795065	0.608147	-0.330855	0.6081466438170312,	-0.33085500668197065,	1
P	O80646	1	1	1	1	1	1	1	1	-0.377701	0	0	81	6050675	15033724	18084592	6050675	15033724	18084592	2.48464	2.98886	1.31303	1.57959	0	0	0	0	0	0	100	100	100	100	7079545	15058468	15767232	22.7552	23.8441	23.9104	7.07955e+06	1.50585e+07	1.57672e+07	2.12704	2.22715	1.08885	1.1552	1.0888464628149754,	1.1552008615614873,	1
P	P22738	1	1	1	1	1	1	1	1	-0.245881	81	91	81	20071402	24803490	23751866	20071402	24803490	23751866	1.23576	1.18337	0.305402	0.242899	0	0	0	0	0	0	100	100	100	100	23484387	24844314	20708301	24.4852	24.5664	24.3037	2.34844e+07	2.48443e+07	2.07083e+07	1.05791	0.88179	0.0812138	-0.181493	0.08121377740831599,	-0.18149272241881179,	1
P	P83755	1	1	1	1	1	1	1	1	0	6	4	81	392234	217489	25548861	392234	217489	25548861	0.554488	65.1368	-0.850772	6.0254	0	0	0	0	0	0	100	100	100	100	458930	217846	22275029	18.8079	17.733	24.4089	458930	217847	2.2275e+07	0.474684	48.5368	-1.07496	5.60101	-1.074960122753255,	5.601008378911293,	1
P	Q8H104	1	1	1	1	1	1	1	1	-0.0311904	108	109	80	15601181	17944526	12542421	15601181	17944526	12542421	1.1502	0.80394	0.201889	-0.314839	0	0	0	0	0	0	100	100	100	100	18254039	17974061	10935234	24.1217	24.0994	23.3825	1.8254e+07	1.79741e+07	1.09352e+07	0.984662	0.599058	-0.0222994	-0.739232	-0.022299389095063155,	-0.7392315815388231,	1
P	Q9SFU1	1	1	1	1	1	1	1	1	-0.0520462	75	81	80	16889191	20063155	20999617	16889191	20063155	20999617	1.18793	1.24338	0.248448	0.314263	0	0	0	0	0	0	100	100	100	100	19761065	20096177	18308725	24.2362	24.2604	24.126	1.97611e+07	2.00962e+07	1.83087e+07	1.01696	0.926505	0.0242603	-0.110129	0.02426030852752699,	-0.11012939670669188,	1
P	O04314	1	1	1	1	1	1	1	1	0	6	8	79	188789	261048	13766325	188789	261048	13766325	1.38275	72.9191	0.46754	6.18822	0	0	0	0	0	0	100	100	100	100	220891	261477	12002307	17.753	17.9963	23.5168	220891	261478	1.20023e+07	1.18374	54.3359	0.243352	5.76383	0.24335243873046966,	5.763832769634217,	1
P	P40283	1	1	1	1	1	1	1	1	-0.0080521	83	86	79	29472171	42578849	34793020	29472171	42578849	34793020	1.44471	1.18054	0.530784	0.239445	0	0	0	0	0	0	100	100	100	100	34483683	42648929	30334641	25.0394	25.346	24.8545	3.44837e+07	4.26489e+07	3.03346e+07	1.23679	0.879681	0.306596	-0.184948	0.3065956539212198,	-0.1849476166053214,	1
P	Q42347	1	1	1	1	1	1	1	1	0	87	87	79	27884003	30116344	34832768	27884003	30116344	34832768	1.08006	1.2492	0.111109	0.321007	0	0	0	0	0	0	100	100	100	100	32625459	30165912	30369296	24.9595	24.8464	24.8561	3.26255e+07	3.01659e+07	3.03693e+07	0.924613	0.930847	-0.113079	-0.103385	-0.11307900451409314,	-0.10338475443667776,	1
P	Q9ASU6	1	1	1	1	1	1	1	1	-0.016853	83	93	79	8136175	8372257	7387797	8136175	8372257	7387797	1.02902	0.908018	0.0412659	-0.139206	0	0	0	0	0	0	100	100	100	100	9519667	8386036	6441124	23.1825	22.9996	22.6189	9.51967e+06	8.38604e+06	6.44112e+06	0.880917	0.676612	-0.182922	-0.563599	-0.18292207211585193,	-0.5635986737314433,	1
P	Q9M8Z5	1	1	1	1	1	1	1	1	-0.137491	81	87	79	8483622	10102497	8868936	8483622	10102497	8868936	1.19082	1.04542	0.25196	0.0640807	0	0	0	0	0	0	100	100	100	100	9926195	10119124	7732470	23.2428	23.2706	22.8825	9.9262e+06	1.01191e+07	7.73247e+06	1.01944	0.778996	0.0277717	-0.360311	0.027771717076361762,	-0.3603114934528398,	1
P	Q9LRR9	1	1	1	1	1	1	1	1	-0.260275	79	87	79	7431473	9693909	10561217	7431473	9693909	10561217	1.30444	1.42115	0.38343	0.507056	0	0	0	0	0	0	100	100	100	100	8695136	9709864	9207902	23.0518	23.211	23.1344	8.69514e+06	9.70986e+06	9.2079e+06	1.1167	1.05897	0.159242	0.0826638	0.15924238233779178,	0.08266379964000523,	1
P	P92948	1	1	1	1	1	1	1	1	0	82	92	79	10167891	10549140	8199663	10167891	10549140	8199663	1.0375	0.806427	0.0531049	-0.310384	0	0	0	0	0	0	100	100	100	100	11896861	10566502	7148958	23.5041	23.333	22.7693	1.18969e+07	1.05665e+07	7.14896e+06	0.888176	0.600911	-0.171083	-0.734776	-0.17108303922641616,	-0.7347761357492495,	1
P	Q8VZT0	1	1	1	1	1	1	1	1	-0.127899	74	69	78	11537327	14168558	16781022	11537327	14168558	16781022	1.22806	1.4545	0.296384	0.540522	0	0	0	0	0	0	100	100	100	100	13499159	14191878	14630701	23.6864	23.7586	23.8025	1.34992e+07	1.41919e+07	1.46307e+07	1.05132	1.08382	0.072196	0.116129	0.07219596087854506,	0.11612937824842086,	1
P	Q8VY15	1	1	1	1	1	1	1	1	-0.223043	93	98	78	10462801	12081109	11491451	10462801	12081109	11491451	1.15467	1.09831	0.207484	0.135292	0	0	0	0	0	0	100	100	100	100	12241918	12100993	10018936	23.5453	23.5286	23.2562	1.22419e+07	1.2101e+07	1.00189e+07	0.988488	0.818412	-0.0167042	-0.2891	-0.01670419296431466,	-0.28910034059411854,	1
P	Q9SVY0	1	1	1	1	1	1	1	1	-0.354565	83	105	78	6088741	8643590	5604143	6088741	8643590	5604143	1.4196	0.920411	0.505487	-0.11965	0	0	0	0	0	0	100	100	100	100	7124083	8657816	4886027	22.7643	23.0456	22.2202	7.12408e+06	8.65782e+06	4.88603e+06	1.21529	0.685847	0.281299	-0.544042	0.28129873549652024,	-0.5440423646218949,	1
P	Q9SIH0	1	1	1	1	1	1	1	1	-0.0679391	93	100	78	22276879	27520586	28313113	22276879	27520586	28313113	1.23539	1.27096	0.304964	0.345923	0	0	0	0	0	0	100	100	100	100	26064888	27565882	24685070	24.6356	24.7164	24.5571	2.60649e+07	2.75659e+07	2.46851e+07	1.05759	0.947062	0.0807761	-0.0784689	0.08077610525935135,	-0.07846893204974392,	1
P	Q9LV34	1	1	1	1	1	1	1	1	-0.221381	0	88	78	24637743	32153823	26713866	24637743	32153823	26713866	1.30506	1.08427	0.38412	0.116719	0	0	0	0	0	0	100	100	100	100	28827198	32206745	23290750	24.7809	24.9409	24.4733	2.88272e+07	3.22067e+07	2.32908e+07	1.11723	0.807944	0.159932	-0.307674	0.15993221968351123,	-0.30767351257727565,	1
P	Q9FNX5	1	1	1	1	1	1	1	1	-0.254977	93	103	78	6617648	8825252	6539809	6617648	8825252	6539809	1.33359	0.988238	0.415319	-0.0170701	0	0	0	0	0	0	100	100	100	100	7742927	8839777	5701797	22.8844	23.0756	22.443	7.74293e+06	8.83978e+06	5.7018e+06	1.14166	0.736388	0.191131	-0.441462	0.19113095917943104,	-0.44146224210495394,	1
P	P26569	1	1	1	1	1	1	1	1	-0.0346726	84	87	78	16252363	13789752	12581845	16252363	13789752	12581845	0.848477	0.774155	-0.237053	-0.369306	0	0	0	0	0	0	100	100	100	100	19015950	13812448	10969607	24.1807	23.7195	23.387	1.9016e+07	1.38124e+07	1.09696e+07	0.726361	0.576863	-0.461241	-0.793698	-0.4612409417899728,	-0.7936981869222125,	1
P	Q9SSD2	1	1	1	1	1	1	1	1	-0.67814	61	92	78	3744434	6238055	6522406	3744434	6238055	6522406	1.66595	1.74189	0.736349	0.800657	0	0	0	0	0	0	100	100	100	100	4381145	6248322	5686624	22.0629	22.575	22.4391	4.38115e+06	6.24832e+06	5.68662e+06	1.42618	1.29798	0.512161	0.376264	0.5121606521124641,	0.37626439825322183,	1
P	P21240	1	1	1	1	1	1	1	1	-0.0541241	78	91	77	10241422	10903872	12484786	10241422	10903872	12484786	1.06468	1.21905	0.0904245	0.285755	0	0	0	0	0	0	100	100	100	100	11982895	10921818	10884985	23.5145	23.3807	23.3758	1.19829e+07	1.09218e+07	1.0885e+07	0.911451	0.908377	-0.133763	-0.138637	-0.1337634727706308,	-0.13863714029947283,	1
P	Q9SB89	1	1	1	1	1	1	1	1	-0.812635	43	74	77	3918513	6913414	7341291	3918513	6913414	7341291	1.7643	1.87349	0.819092	0.905728	0	0	0	0	0	0	100	100	100	100	4584825	6924792	6400577	22.1284	22.7233	22.6098	4.58483e+06	6.92479e+06	6.40058e+06	1.51037	1.39604	0.594904	0.481335	0.5949040787204881,	0.48133531838103577,	1
P	Q9ZRZ8	1	1	1	1	1	1	1	1	-0.29039	59	78	77	6649590	9220369	8028130	6649590	9220369	8028130	1.38661	1.20731	0.471559	0.271799	0	0	0	0	0	0	100	100	100	100	7780300	9235544	6999405	22.8914	23.1388	22.7388	7.7803e+06	9.23554e+06	6.99941e+06	1.18704	0.899632	0.247371	-0.152594	0.2473711388688572,	-0.15259359952651913,	1
P	Q9CAX6	1	1	1	1	1	1	1	1	-0.0679391	91	97	77	23317618	28667344	29228091	23317618	28667344	29228091	1.22943	1.25348	0.297988	0.325935	0	0	0	0	0	0	100	100	100	100	27282596	28714527	25482802	24.7015	24.7753	24.603	2.72826e+07	2.87145e+07	2.54828e+07	1.05249	0.934031	0.0737999	-0.098457	0.07379986833383738,	-0.09845700234791094,	1
P	Q39102	1	1	1	1	1	1	1	1	0	0	15	76	440181	698563	8949166	440181	698563	8949166	1.58699	20.3307	0.666293	4.34558	0	0	0	0	0	0	100	100	100	100	515030	699712	7802419	18.9743	19.4164	22.8955	515030	699713	7.80242e+06	1.35859	15.1494	0.442105	3.92119	0.44210539718663144,	3.9211922720857175,	1
P	Q9LRZ3	1	1	1	1	1	1	1	1	-0.291751	72	82	76	9329349	11669426	12023601	9329349	11669426	12023601	1.25083	1.28879	0.322885	0.366021	0	0	0	0	0	0	100	100	100	100	10915731	11688632	10482896	23.3799	23.4786	23.3215	1.09157e+07	1.16886e+07	1.04829e+07	1.07081	0.960348	0.0986973	-0.0583715	0.09869732026083504,	-0.058371467345709006,	1
P	Q9LRS0	1	1	1	1	1	1	1	1	-0.31832	75	85	76	6587614	9175076	9757401	6587614	9175076	9757401	1.39278	1.48117	0.477964	0.566741	0	0	0	0	0	0	100	100	100	100	7707786	9190177	8507087	22.8779	23.1317	23.0202	7.70779e+06	9.19018e+06	8.50709e+06	1.19232	1.1037	0.253776	0.142349	0.25377612522831794,	0.14234870854042783,	1
P	Q9SRV5	1	1	1	1	1	1	1	1	-0.177864	60	67	76	8222709	11069742	14893379	8222709	11069742	14893379	1.34624	1.81125	0.428936	0.856985	0	0	0	0	0	0	100	100	100	100	9620916	11087961	12984941	23.1977	23.4025	23.6303	9.62092e+06	1.1088e+07	1.29849e+07	1.15248	1.34966	0.204748	0.432593	0.20474795975358326,	0.4325932422298531,	1
P	P42795	1	1	1	1	1	1	1	1	-0.0393075	73	77	76	22139284	24331694	23510237	22139284	24331694	23510237	1.09903	1.06192	0.136228	0.0866805	0	0	0	0	0	0	100	100	100	100	25903896	24371741	20497634	24.6267	24.5387	24.289	2.59039e+07	2.43717e+07	2.04976e+07	0.940852	0.791295	-0.0879598	-0.337712	-0.08795975924305496,	-0.33771167094959764,	1
P	O80860	1	1	1	1	1	1	1	1	0	16	10	75	753962	310157	8906685	753962	310157	8906685	0.41137	11.8132	-1.28149	3.56232	0	0	0	0	0	0	100	100	100	100	882167	310667	7765382	19.7507	18.245	22.8886	882167	310667	7.76538e+06	0.352164	8.80262	-1.50568	3.13793	-1.5056810870919866,	3.137932665279892,	1
P	P93008	1	1	1	1	1	1	1	1	-0.265164	87	97	75	8279921	10936150	6808479	8279921	10936150	6808479	1.3208	0.822288	0.401416	-0.282284	0	0	0	0	0	0	100	100	100	100	9687856	10954149	5936040	23.2077	23.385	22.5011	9.68786e+06	1.09541e+07	5.93604e+06	1.13071	0.61273	0.177228	-0.706677	0.1772280682686097,	-0.7066766519531287,	1
P	Q9SMW7	1	1	1	1	1	1	1	1	-0.271322	101	100	75	30426848	31736911	25477242	30426848	31736911	25477242	1.04306	0.837328	0.0608168	-0.256136	0	0	0	0	0	0	100	100	100	100	35600695	31789147	22212587	25.0854	24.922	24.4049	3.56007e+07	3.17891e+07	2.22126e+07	0.892936	0.623937	-0.163371	-0.680528	-0.1633711334712733,	-0.6805279679016244,	1
P	Q96321	1	1	1	1	1	1	1	1	-0.431814	70	80	75	8714240	11496927	9459317	8714240	11496927	9459317	1.31933	1.0855	0.399802	0.118361	0	0	0	0	0	0	100	100	100	100	10196028	11515849	8247199	23.2815	23.4571	22.9755	1.0196e+07	1.15158e+07	8.2472e+06	1.12944	0.808864	0.175614	-0.306031	0.1756135841149783,	-0.30603101650550707,	1
P	Q9SGA6	1	1	1	1	1	1	1	1	-0.0505126	61	89	75	16632559	22552837	18933623	16632559	22552837	18933623	1.35595	1.13835	0.439299	0.18694	0	0	0	0	0	0	100	100	100	100	19460795	22589956	16507468	24.2141	24.4292	23.9766	1.94608e+07	2.259e+07	1.65075e+07	1.16079	0.848242	0.215111	-0.237452	0.2151108152225007,	-0.23745183859327465,	1
P	O23629	1	1	1	1	1	1	1	1	-0.0236845	77	79	75	29670292	41989116	34397620	29670292	41989116	34397620	1.41519	1.15933	0.500996	0.21329	0	0	0	0	0	0	100	100	100	100	34715493	42058226	29989908	25.0491	25.3259	24.838	3.47155e+07	4.20582e+07	2.99899e+07	1.21151	0.863877	0.276808	-0.211103	0.27680833019292095,	-0.21110256636328265,	1
P	Q42290	1	1	1	1	1	1	1	1	0	6	5	74	191646	162276	9130025	191646	162276	9130025	0.846749	47.64	-0.239994	5.5741	0	0	0	0	0	0	100	100	100	100	224233	162543	7960103	17.7746	17.3105	22.9244	224234	162543	7.9601e+06	0.724882	35.4991	-0.464182	5.14971	-0.46418220017650946,	5.149710830419573,	1
P	Q9LJE4	1	1	1	1	1	1	1	1	-0.0541241	71	83	74	8316766	10034588	11262735	8316766	10034588	11262735	1.20655	1.35422	0.270887	0.437463	0	0	0	0	0	0	100	100	100	100	9730967	10051103	9819527	23.2142	23.2609	23.2272	9.73097e+06	1.00511e+07	9.81953e+06	1.0329	1.0091	0.0466989	0.0130705	0.04669887766327667,	0.013070474138607607,	1
P	contaminant_GR78_LYCES	1	1	1	1	1	1	1	1	-0.177419	97	98	74	18424316	29079984	15720533	18424316	29079984	15720533	1.57835	0.853249	0.658415	-0.228961	0	0	0	0	0	0	100	100	100	100	21557227	29127846	13706103	24.3617	24.7959	23.7083	2.15572e+07	2.91278e+07	1.37061e+07	1.35119	0.635801	0.434227	-0.653353	0.4342274550318182,	-0.653353116211417,	1
P	Q9LD55	1	1	1	1	1	1	1	1	-0.0149699	72	81	74	6230706	7895082	5878963	6230706	7895082	5878963	1.26712	0.943547	0.341559	-0.0838339	0	0	0	0	0	0	100	100	100	100	7290188	7908076	5125632	22.7975	22.9149	22.2893	7.29019e+06	7.90808e+06	5.12563e+06	1.08476	0.703086	0.117371	-0.508226	0.11737064634395956,	-0.5082261341547022,	1
P	Q9FNP8	1	1	1	1	1	1	1	1	-0.0736817	65	79	73	14501624	21384406	20408941	14501624	21384406	20408941	1.47462	1.40736	0.560345	0.492987	0	0	0	0	0	0	100	100	100	100	16967511	21419602	17793738	24.0163	24.3524	24.0849	1.69675e+07	2.14196e+07	1.77937e+07	1.26239	1.04869	0.336157	0.0685947	0.3361567006620194,	0.06859466293155124,	1
P	F4K5B9	1	1	1	1	1	1	1	1	0.0845369	97	88	73	16636981	15411441	16102492	16636981	15411441	16102492	0.926336	0.967873	-0.110392	-0.0471097	0	0	0	0	0	0	100	100	100	100	19465969	15436806	14039118	24.2145	23.8799	23.7429	1.9466e+07	1.54368e+07	1.40391e+07	0.793015	0.721213	-0.33458	-0.471502	-0.33457985814547203,	-0.47150187430109536,	1
P	contaminant_KERATIN08	1	1	1	1	1	1	1	1	-0.423948	88	93	72	22160040	19564156	17002080	22160040	19564156	17002080	0.882857	0.76724	-0.179748	-0.382249	0	0	0	0	0	0	100	100	100	100	25928181	19596356	14823433	24.628	24.2241	23.8214	2.59282e+07	1.95964e+07	1.48234e+07	0.755794	0.571711	-0.403936	-0.806641	-0.40393557195121227,	-0.8066414202896537,	1
P	P21218	1	1	1	1	1	1	1	1	-0.322876	60	62	72	4397499	6147067	6910426	4397499	6147067	6910426	1.39786	1.57144	0.483215	0.652091	0	0	0	0	0	0	100	100	100	100	5145259	6157184	6024923	22.2948	22.5538	22.5225	5.14526e+06	6.15718e+06	6.02492e+06	1.19667	1.17097	0.259027	0.227699	0.2590270002246833,	0.2276992117737477,	1
P	Q0WLB5	1	1	1	1	1	1	1	1	0	12	21	72	524776	796048	5098120	524776	796048	5098120	1.51693	9.71485	0.601154	3.28019	0	0	0	0	0	0	100	100	100	100	614010	797358	4444846	19.2279	19.6049	22.0837	614010	797358	4.44485e+06	1.29861	7.23905	0.376966	2.8558	0.37696572332140643,	2.855799497081975,	1
P	Q9SLL7	1	1	1	1	1	1	1	1	-0.139716	49	72	72	27190241	37327074	36974091	27190241	37327074	36974091	1.37281	1.35983	0.457133	0.443426	0	0	0	0	0	0	100	100	100	100	31813729	37388510	32236230	24.9231	25.1561	24.9422	3.18137e+07	3.73885e+07	3.22362e+07	1.17523	1.01328	0.232946	0.0190336	0.23294552420845133,	0.019033552397509756,	1
P	P40941	1	1	1	1	1	1	1	1	0	0	0	72	426284	480625	11436892	426284	480625	11436892	1.12748	26.8293	0.173097	4.74574	0	0	0	0	0	0	100	100	100	100	498770	481416	9971368	18.928	18.8769	23.2494	498770	481416	9.97137e+06	0.965206	19.9919	-0.0510912	4.32134	-0.05109117358461004,	4.321344144674589,	1
P	Q9SHE8	1	1	1	1	1	1	1	1	0	18	19	72	2187626	2553390	31807818	2187626	2553390	31807818	1.1672	14.5399	0.223048	3.86194	0	0	0	0	0	0	100	100	100	100	2559614	2557592	27731963	21.2875	21.2864	24.725	2.55961e+06	2.55759e+06	2.7732e+07	0.99921	10.8344	-0.00114016	3.43755	-0.0011401646467259748,	3.4375511999244255,	1
P	Q9LRJ9	1	1	1	1	1	1	1	1	0.255962	83	71	72	31101924	27288184	31396376	31101924	27288184	31396376	0.877379	1.00947	-0.188727	0.0135942	0	0	0	0	0	0	100	100	100	100	36390563	27333097	27373243	25.1171	24.7041	24.7063	3.63906e+07	2.73331e+07	2.73732e+07	0.751104	0.752207	-0.412915	-0.410798	-0.4129154018587786,	-0.4107979758794312,	1
P	Q9LQQ4	1	1	1	1	1	1	1	1	-0.00968359	76	73	72	27547943	39394802	32228031	27547943	39394802	32228031	1.43005	1.16989	0.516061	0.226371	0	0	0	0	0	0	100	100	100	100	32232255	39459642	28098330	24.942	25.2339	24.744	3.22323e+07	3.94596e+07	2.80983e+07	1.22423	0.871746	0.291873	-0.198021	0.2918727268996797,	-0.19802073698207992,	1
P	O03986	1	1	1	1	1	1	1	1	-0.100874	0	55	72	6161090	7008045	9770272	6161090	7008045	9770272	1.13747	1.5858	0.185826	0.665213	0	0	0	0	0	0	100	100	100	100	7208735	7019579	8518309	22.7813	22.743	23.0221	7.20874e+06	7.01958e+06	8.51831e+06	0.97376	1.18166	-0.0383615	0.240821	-0.03836153159439239,	0.24082092801417346,	1
P	Q9FJH6	1	1	1	1	1	1	1	1	-0.306132	64	75	71	7590580	11226074	10225410	7590580	11226074	10225410	1.47895	1.34712	0.564571	0.429877	0	0	0	0	0	0	100	100	100	100	8881298	11244551	8915125	23.0823	23.4227	23.0878	8.8813e+06	1.12446e+07	8.91513e+06	1.26609	1.00381	0.340383	0.00548447	0.3403834824138822,	0.005484470582777869,	1
P	Q94F20	1	1	1	1	1	1	1	1	-0.0356682	77	83	71	14670566	15465294	17190009	14670566	15465294	17190009	1.05417	1.17173	0.0761097	0.228646	0	0	0	0	0	0	100	100	100	100	17165181	15490748	14987280	24.033	23.8849	23.8372	1.71652e+07	1.54907e+07	1.49873e+07	0.902452	0.873121	-0.148078	-0.195746	-0.14807823240597884,	-0.19574642035552015,	1
P	Q9FDZ9	1	1	1	1	1	1	1	1	-0.0285957	66	69	71	18468602	25203617	26966249	18468602	25203617	26966249	1.36467	1.46011	0.448556	0.54608	0	0	0	0	0	0	100	100	100	100	21609043	25245099	23510793	24.3651	24.5895	24.4868	2.1609e+07	2.52451e+07	2.35108e+07	1.16827	1.08801	0.224368	0.121688	0.22436816727891346,	0.12168800446586574,	1
P	Q9STR1	1	1	1	1	1	1	1	1	-0.139716	50	72	71	27233472	37315940	37594266	27233472	37315940	37594266	1.37022	1.38044	0.454411	0.465132	0	0	0	0	0	0	100	100	100	100	31864311	37377358	32776935	24.9254	25.1557	24.9662	3.18643e+07	3.73774e+07	3.27769e+07	1.17302	1.02864	0.230223	0.0407395	0.23022314499776728,	0.04073952227816896,	1
P	Q9C8F1	1	1	1	1	1	1	1	1	-0.0273105	97	106	71	16157930	16090167	11854596	16157930	16090167	11854596	0.995806	0.73367	-0.00606309	-0.446796	0	0	0	0	0	0	100	100	100	100	18905459	16116649	10335547	24.1723	23.942	23.3011	1.89055e+07	1.61166e+07	1.03355e+07	0.852487	0.546696	-0.230251	-0.871188	-0.23025104567406057,	-0.8711880767229374,	1
P	Q9FNC4	1	1	1	1	1	1	1	1	0	11	11	71	1317276	1875507	12696146	1317276	1875507	12696146	1.42378	9.63818	0.509723	3.26876	0	0	0	0	0	0	100	100	100	100	1541268	1878593	11069261	20.5557	20.8412	23.4001	1.54127e+06	1.87859e+06	1.10693e+07	1.21886	7.18192	0.285535	2.84437	0.2855350321684443,	2.844368874831364,	1
P	Q9SRX2	1	1	1	1	1	1	1	1	0.0677421	74	73	71	18556557	16460969	16115015	18556557	16460969	16115015	0.88707	0.868427	-0.17288	-0.203524	0	0	0	0	0	0	100	100	100	100	21711954	16488062	14050036	24.372	23.9749	23.7441	2.1712e+07	1.64881e+07	1.405e+07	0.7594	0.647111	-0.397068	-0.627916	-0.39706775165238917,	-0.6279157134183728,	1
P	Q9CAI7	1	1	1	1	1	1	1	1	-0.311054	53	61	70	9351914	12006183	16414328	9351914	12006183	16414328	1.28382	1.75518	0.360444	0.811622	0	0	0	0	0	0	100	100	100	100	10942133	12025944	14310995	23.3834	23.5196	23.7706	1.09421e+07	1.20259e+07	1.4311e+07	1.09905	1.30788	0.136256	0.38723	0.1362560349930224,	0.38722993105295395,	1
P	P51420	1	1	1	1	1	1	1	1	-0.0615028	44	72	70	34424820	44912179	47862945	34424820	44912179	47862945	1.30465	1.39036	0.383658	0.47546	0	0	0	0	0	0	100	100	100	100	40278491	44986100	41729786	25.2635	25.423	25.3146	4.02785e+07	4.49861e+07	4.17298e+07	1.11688	1.03603	0.15947	0.0510679	0.15946964810871397,	0.05106786927633424,	1
P	F4IDJ0	1	1	1	1	1	1	1	1	-0.329929	62	74	70	5155834	7432245	6023520	5155834	7432245	6023520	1.44152	1.16829	0.527592	0.224401	0	0	0	0	0	0	100	100	100	100	6032543	7444477	5251666	22.5243	22.8277	22.3243	6.03254e+06	7.44448e+06	5.25167e+06	1.23405	0.870556	0.303404	-0.199991	0.30340428554486715,	-0.19999119332236417,	1
P	Q93Z34	1	1	1	1	1	1	1	1	0	84	74	70	13714403	14221318	12162684	13714403	14221318	12162684	1.03696	0.886855	0.0523634	-0.17323	0	0	0	0	0	0	100	100	100	100	16046430	14244724	10604157	23.9357	23.7639	23.3381	1.60464e+07	1.42447e+07	1.06042e+07	0.887719	0.660842	-0.171825	-0.597622	-0.1718246048334217,	-0.5976223794724635,	1
P	Q0WNJ6	1	1	1	1	1	1	1	1	0	11	20	70	396467	1116822	4908677	396467	1116822	4908677	2.81694	12.381	1.49413	3.63006	0	0	0	0	0	0	100	100	100	100	463883	1118660	4279679	18.8234	20.0933	22.0291	463883	1.11866e+06	4.27968e+06	2.41151	9.22577	1.26994	3.20567	1.2699386131964951,	3.2056693564583725,	1
P	Q8LPR9	1	1	1	1	1	1	1	1	0	4	2	69	119874	370351	6056604	119874	370351	6056604	3.0895	50.5248	1.62737	5.65892	0	0	0	0	0	0	100	100	100	100	140257	370960	5280510	17.0977	18.5009	22.3322	140258	370961	5.28051e+06	2.64485	37.6486	1.40319	5.23453	1.4031864925188582,	5.234526212872097,	1
P	Q9FG73	1	1	1	1	1	1	1	1	0.174995	101	87	69	15265520	14542720	11153402	15265520	14542720	11153402	0.952651	0.730627	-0.0699796	-0.452793	0	0	0	0	0	0	100	100	100	100	17861302	14566655	9724204	24.0903	23.7962	23.2131	1.78613e+07	1.45667e+07	9.7242e+06	0.815543	0.544429	-0.294168	-0.877185	-0.29416756467793587,	-0.8771850954816189,	1
P	Q94B52	1	1	1	1	1	1	1	1	0.116228	126	102	69	18299668	18004475	9895721	18299668	18004475	9895721	0.983869	0.54076	-0.0234619	-0.886941	0	0	0	0	0	0	100	100	100	100	21411383	18034108	8627683	24.3519	24.1042	23.0405	2.14114e+07	1.80341e+07	8.62768e+06	0.842267	0.402948	-0.24765	-1.31133	-0.24764990276383542,	-1.3113329324467202,	1
P	O49160	1	1	1	1	1	1	1	1	-0.138638	80	82	69	8646450	8698130	6973383	8646450	8698130	6973383	1.00598	0.806502	0.00859735	-0.310249	0	0	0	0	0	0	100	100	100	100	10116711	8712446	6079813	23.2702	23.0546	22.5356	1.01167e+07	8.71245e+06	6.07981e+06	0.861194	0.600967	-0.215591	-0.734641	-0.21559061136260738,	-0.734641389687049,	1
P	Q66GP9	1	1	1	1	1	1	1	1	0	83	89	69	11749441	12090663	10609046	11749441	12090663	10609046	1.02904	0.90294	0.0413012	-0.147297	0	0	0	0	0	0	100	100	100	100	13747341	12110563	9249602	23.7126	23.5298	23.141	1.37473e+07	1.21106e+07	9.2496e+06	0.880939	0.672828	-0.182887	-0.571689	-0.1828867217265928,	-0.5716893777729436,	1
P	O22860	1	1	1	1	1	1	1	1	-0.556044	67	88	68	16822496	21516586	36509894	16822496	21516586	36509894	1.27904	2.1703	0.355057	1.1179	0	0	0	0	0	0	100	100	100	100	19683030	21552000	31831515	24.2304	24.3613	24.924	1.9683e+07	2.1552e+07	3.18315e+07	1.09495	1.61721	0.130869	0.693504	0.13086944801522007,	0.6935035137550525,	1
P	Q8RWY3	1	1	1	1	1	1	1	1	-0.0277768	49	50	67	2838587	6906392	6130544	2838587	6906392	6130544	2.43304	2.15972	1.28276	1.11084	0	0	0	0	0	0	100	100	100	100	3321266	6917759	5344975	21.6633	22.7219	22.3498	3.32127e+06	6.91776e+06	5.34498e+06	2.08287	1.60932	1.05857	0.68645	1.0585713029672819,	0.6864499507604296,	1
P	Q9SCM3	1	1	1	1	1	1	1	1	-0.319107	0	47	67	6659238	11867401	16241743	6659238	11867401	16241743	1.7821	2.43898	0.833575	1.28628	0	0	0	0	0	0	100	100	100	100	7791589	11886933	14160525	22.8935	23.5029	23.7554	7.79159e+06	1.18869e+07	1.41605e+07	1.52561	1.81741	0.609387	0.861885	0.6093870467674792,	0.8618852690246281,	1
P	Q9ASV6	1	1	1	1	1	1	1	1	0.17749	111	81	67	43060861	35711780	26922488	43060861	35711780	26922488	0.829333	0.625219	-0.269977	-0.677565	0	0	0	0	0	0	100	100	100	100	50383024	35770558	23472639	25.5864	25.0923	24.4845	5.0383e+07	3.57706e+07	2.34726e+07	0.709972	0.465884	-0.494165	-1.10196	-0.4941650817051136,	-1.101957614190325,	1
P	Q9LV93	1	1	1	1	1	1	1	1	-0.0493743	66	66	67	6195737	7194067	6890345	6195737	7194067	6890345	1.16113	1.11211	0.215532	0.1533	0	0	0	0	0	0	100	100	100	100	7249273	7205907	6007416	22.7894	22.7807	22.5183	7.24927e+06	7.20591e+06	6.00742e+06	0.994018	0.828692	-0.00865627	-0.271092	-0.008656269410758217,	-0.27109187286761577,	1
P	A0A1P8AW47	1	1	1	1	1	1	1	1	-0.32994	81	75	67	10758088	13017551	9794572	10758088	13017551	9794572	1.21002	0.910438	0.275036	-0.135367	0	0	0	0	0	0	100	100	100	100	12587416	13038976	8539495	23.5855	23.6363	23.0257	1.25874e+07	1.3039e+07	8.5395e+06	1.03587	0.678415	0.0508484	-0.55976	0.05084840376322902,	-0.5597595269196768,	1
P	Q9STF2	1	1	1	1	1	1	1	1	-0.112275	94	85	67	16707125	16404130	11882008	16707125	16404130	11882008	0.981864	0.711194	-0.0264044	-0.491685	0	0	0	0	0	0	100	100	100	100	19548041	16431129	10359447	24.2205	23.9699	23.3044	1.9548e+07	1.64311e+07	1.03594e+07	0.840551	0.529948	-0.250592	-0.916077	-0.25059237054880923,	-0.9160770158305876,	1
P	Q43291	1	1	1	1	1	1	1	1	-0.120791	62	63	67	17379158	24729381	25640767	17379158	24729381	25640767	1.42293	1.47537	0.508868	0.561081	0	0	0	0	0	0	100	100	100	100	20334348	24770083	22355158	24.2774	24.5621	24.4141	2.03343e+07	2.47701e+07	2.23552e+07	1.21814	1.09938	0.28468	0.136689	0.2846799812279569,	0.1366890431173654,	1
P	Q8L860	1	1	1	1	1	1	1	1	-0.180145	79	75	66	9803347	14361670	13630988	9803347	14361670	13630988	1.46498	1.39044	0.550877	0.475544	0	0	0	0	0	0	100	100	100	100	11470329	14385307	11884312	23.4514	23.7781	23.5026	1.14703e+07	1.43853e+07	1.18843e+07	1.25413	1.03609	0.326689	0.0511517	0.3266892632968483,	0.051151652171505406,	1
P	F4HZK4	1	1	1	1	1	1	1	1	-0.181788	88	92	66	7122145	8832366	5591246	7122145	8832366	5591246	1.24013	0.785051	0.310488	-0.349142	0	0	0	0	0	0	100	100	100	100	8333210	8846903	4874783	22.9904	23.0767	22.2169	8.33321e+06	8.8469e+06	4.87478e+06	1.06164	0.584983	0.0863002	-0.773534	0.08630018862402127,	-0.773534175067376,	1
P	P27521	1	1	1	1	1	1	1	1	0	7	3	66	396859	401950	20189771	396859	401950	20189771	1.01283	50.8739	0.0183895	5.66885	0	0	0	0	0	0	100	100	100	100	464341	402611	17602653	18.8248	18.619	24.0693	464342	402612	1.76027e+07	0.867059	37.9088	-0.205798	5.24446	-0.20579843281408058,	5.244462025230678,	1
P	P42036	1	1	1	1	1	1	1	1	-0.0737244	73	74	66	17828925	22404550	23153184	17828925	22404550	23153184	1.25664	1.29863	0.329572	0.376991	0	0	0	0	0	0	100	100	100	100	20860594	22441425	20186334	24.3143	24.4197	24.2669	2.08606e+07	2.24414e+07	2.01863e+07	1.07578	0.967678	0.105384	-0.0474013	0.10538407209809217,	-0.04740130125574605,	1
P	Q07473	1	1	1	1	1	1	1	1	0	11	7	66	434760	248409	27363207	434760	248409	27363207	0.57137	62.9386	-0.807502	5.97587	0	0	0	0	0	0	100	100	100	100	508687	248817	23856885	18.9564	17.9247	24.5079	508688	248818	2.38569e+07	0.489137	46.8989	-1.03169	5.55148	-1.0316897274245886,	5.551482115527333,	1
P	O64816	1	1	1	1	1	1	1	1	-0.157363	64	69	66	9354538	11557639	10702453	9354538	11557639	10702453	1.23551	1.14409	0.305108	0.194203	0	0	0	0	0	0	100	100	100	100	10945204	11576661	9331040	23.3838	23.4647	23.1536	1.09452e+07	1.15767e+07	9.33104e+06	1.05769	0.852523	0.0809204	-0.230189	0.08092044472407776,	-0.2301889971912603,	1
P	B5X0I6	1	1	1	1	1	1	1	1	-0.116666	77	91	66	8497580	9858450	6351486	8497580	9858450	6351486	1.16015	0.747446	0.214309	-0.419958	0	0	0	0	0	0	100	100	100	100	9942527	9874676	5537606	23.2452	23.2353	22.4008	9.94253e+06	9.87468e+06	5.53761e+06	0.993176	0.556962	-0.00987916	-0.84435	-0.009879163030251055,	-0.8443500615661685,	1
P	O04603	1	1	1	1	1	1	1	1	-0.0430014	108	83	66	15551588	18008200	13699488	15551588	18008200	13699488	1.15797	0.880906	0.211592	-0.18294	0	0	0	0	0	0	100	100	100	100	18196014	18037839	11944035	24.1171	24.1045	23.5098	1.8196e+07	1.80378e+07	1.1944e+07	0.991307	0.656409	-0.0125959	-0.607332	-0.012595879336661592,	-0.6073321169142241,	1
P	Q9LER7	1	1	1	1	1	1	1	1	0.0526769	88	74	66	24348043	23028295	23725360	24348043	23028295	23725360	0.945797	0.974426	-0.0803982	-0.0373758	0	0	0	0	0	0	100	100	100	100	28488237	23066197	20685191	24.7639	24.4593	24.3021	2.84882e+07	2.30662e+07	2.06852e+07	0.809674	0.726096	-0.304586	-0.461768	-0.3045861798995485,	-0.4617680287759217,	1
P	Q9LF30	1	1	1	1	1	1	1	1	-0.00341004	60	70	66	15265747	22060966	19705480	15265747	22060966	19705480	1.44513	1.29083	0.531198	0.368299	0	0	0	0	0	0	100	100	100	100	17861568	22097276	17180419	24.0904	24.3974	24.0343	1.78616e+07	2.20973e+07	1.71804e+07	1.23714	0.961865	0.30701	-0.0560935	0.3070098179254884,	-0.05609348300226945,	1
P	Q9LF27	1	1	1	1	1	1	1	1	-0.463826	76	77	66	9739262	13022053	11185965	9739262	13022053	11185965	1.33707	1.14854	0.419073	0.199805	0	0	0	0	0	0	100	100	100	100	11395347	13043486	9752595	23.4419	23.6368	23.2174	1.13953e+07	1.30435e+07	9.7526e+06	1.14463	0.85584	0.194885	-0.224587	0.19488459521731313,	-0.22458682719017609,	1
P	Q9LY66	1	1	1	1	1	1	1	1	0	68	61	65	9225030	8362456	10260866	9225030	8362456	10260866	0.906496	1.11229	-0.141627	0.153527	0	0	0	0	0	0	100	100	100	100	10793674	8376219	8946038	23.3637	22.9979	23.0928	1.07937e+07	8.37622e+06	8.94604e+06	0.77603	0.828822	-0.365815	-0.270865	-0.3658148479547817,	-0.27086519913606294,	1
P	Q9FFC0	1	1	1	1	1	1	1	1	0	68	71	65	27228358	39020509	32614885	27228358	39020509	32614885	1.43308	1.19783	0.519123	0.260421	0	0	0	0	0	0	100	100	100	100	31858327	39084733	28435612	24.9252	25.2201	24.7612	3.18583e+07	3.90847e+07	2.84356e+07	1.22683	0.892565	0.294935	-0.163972	0.29493465361739535,	-0.1639716303228256,	1
P	Q9SX85	1	1	1	1	1	1	1	1	0.0605128	59	60	65	5593188	4939225	5113101	5593188	4939225	5113101	0.883079	0.914166	-0.179386	-0.129472	0	0	0	0	0	0	100	100	100	100	6544265	4947354	4457908	22.6418	22.2382	22.0879	6.54427e+06	4.94735e+06	4.45791e+06	0.755983	0.681193	-0.403574	-0.553864	-0.40357409311194525,	-0.5538644876483516,	1
P	Q9SI96	1	1	1	1	1	1	1	1	0	68	71	65	27247443	39118214	31835700	27247443	39118214	31835700	1.43567	1.16839	0.52172	0.224525	0	0	0	0	0	0	100	100	100	100	31880657	39182598	27756272	24.9262	25.2237	24.7263	3.18807e+07	3.91826e+07	2.77563e+07	1.22904	0.87063	0.297532	-0.199868	0.2975316949972198,	-0.19986755035963158,	1
P	F4JTD2	1	1	1	1	1	1	1	1	-0.149699	85	84	65	11922361	14258618	10337746	11922361	14258618	10337746	1.19596	0.867089	0.258164	-0.205748	0	0	0	0	0	0	100	100	100	100	13949665	14282086	9013067	23.7337	23.7677	23.1036	1.39497e+07	1.42821e+07	9.01307e+06	1.02383	0.646113	0.0339762	-0.63014	0.033976234256522936,	-0.6301404905029502,	1
P	Q9M352	1	1	1	1	1	1	1	1	-0.0954089	54	61	65	12765220	14188261	15535591	12765220	14188261	15535591	1.11148	1.21702	0.152479	0.283359	0	0	0	0	0	0	100	100	100	100	14935845	14211613	13544860	23.8323	23.7606	23.6912	1.49358e+07	1.42116e+07	1.35449e+07	0.95151	0.906869	-0.0717086	-0.141033	-0.07170858709996455,	-0.14103346510044618,	1
P	P56785	1	1	1	1	1	1	1	1	0	9	0	64	181266	0	3503455	181266	0	3503455	0	19.3277	0.01	4.2726	0	0	0	0	0	0	100	100	100	100	212088	0	3054522	17.6943	10	21.5425	212089	1000	3.05452e+06	0.004715	14.4021	-7.72853	3.84821	-7.728525084189856,	3.8482059276300715,	1
P	P56761	1	1	1	1	1	1	1	1	0	4	2	64	394379	162044	22923994	394379	162044	22923994	0.410884	58.1268	-1.2832	5.86113	0	0	0	0	0	0	100	100	100	100	461440	162310	19986512	18.8158	17.3084	24.2525	461440	162311	1.99865e+07	0.351748	43.3133	-1.50739	5.43674	-1.5073850897107743,	5.436739692485201,	1
P	Q9S746	1	1	1	1	1	1	1	1	-0.171831	80	90	64	12261173	14396623	8959670	12261173	14396623	8959670	1.17416	0.730735	0.231633	-0.45258	0	0	0	0	0	0	100	100	100	100	14346089	14420318	7811577	23.7742	23.7816	22.8972	1.43461e+07	1.44203e+07	7.81158e+06	1.00517	0.544509	0.00744547	-0.876972	0.007445474837658924,	-0.8769716920223252,	1
P	Q8LPK4	1	1	1	1	1	1	1	1	-0.557185	54	83	64	3220444	5050937	4105656	3220444	5050937	4105656	1.5684	1.27487	0.649291	0.350353	0	0	0	0	0	0	100	100	100	100	3768055	5059250	3579557	21.8454	22.2705	21.7713	3.76806e+06	5.05925e+06	3.57956e+06	1.34267	0.949975	0.425103	-0.074039	0.4251034820252857,	-0.07403903992396807,	1
P	Q9LYK7	1	1	1	1	1	1	1	1	-0.849621	69	87	64	7313069	13360507	10515583	7313069	13360507	10515583	1.82694	1.43792	0.869426	0.52398	0	0	0	0	0	0	100	100	100	100	8556599	13382497	9168115	23.0286	23.6738	23.1282	8.5566e+06	1.33825e+07	9.16812e+06	1.564	1.07147	0.645238	0.0995878	0.6452379165176829,	0.09958776993125731,	1
P	P30181	1	1	1	1	1	1	1	1	-0.210485	72	76	64	6998592	8780916	7608636	6998592	8780916	7608636	1.25467	1.08717	0.327307	0.120573	0	0	0	0	0	0	100	100	100	100	8188647	8795368	6633665	22.9652	23.0683	22.6614	8.18865e+06	8.79537e+06	6.63367e+06	1.07409	0.810105	0.103119	-0.303819	0.10311878038721431,	-0.3038190483735345,	1
P	Q9ASU7	1	1	1	1	1	1	1	1	-0.399204	53	60	64	4999252	7778146	6681919	4999252	7778146	6681919	1.55586	1.33658	0.637714	0.41855	0	0	0	0	0	0	100	100	100	100	5849335	7790948	5825697	22.4798	22.8934	22.474	5.84934e+06	7.79095e+06	5.8257e+06	1.33194	0.995959	0.413526	-0.00584195	0.41352610365685927,	-0.005841945826840691,	1
P	Q9LJG3	1	1	1	1	1	1	1	1	0	2	0	64	135198	68382	8748735	135198	68382	8748735	0.505792	64.7105	-0.983385	6.01593	0	0	0	0	0	0	100	100	100	100	158187	68494	7627671	17.2713	16.0637	22.8628	158187	68494.6	7.62767e+06	0.432996	48.2192	-1.20757	5.59154	-1.2075732461196191,	5.59153652614257,	1
P	Q8W4E2	1	1	1	1	1	1	1	1	0	21	21	64	940720	1060456	8497137	940720	1060456	8497137	1.12728	9.03259	0.172847	3.17514	0	0	0	0	0	0	100	100	100	100	1100682	1062201	7408313	20.07	20.0186	22.8207	1.10068e+06	1.0622e+06	7.40831e+06	0.965039	6.73066	-0.0513405	2.75075	-0.05134047948478197,	2.7507473555296906,	1
P	P0CJ47	1	1	1	1	1	1	1	1	-0.179675	58	67	64	11112138	14584199	18000995	11112138	14584199	18000995	1.31246	1.61994	0.39227	0.69594	0	0	0	0	0	0	100	100	100	100	13001670	14608203	15694347	23.6322	23.8003	23.9037	1.30017e+07	1.46082e+07	1.56943e+07	1.12356	1.2071	0.168082	0.271548	0.16808177092952503,	0.2715480438581655,	1
P	P23686	1	1	1	1	1	1	1	1	-0.498972	48	61	64	5861429	9228857	10720386	5861429	9228857	10720386	1.57451	1.82897	0.6549	0.871033	0	0	0	0	0	0	100	100	100	100	6858119	9244046	9346675	22.7094	23.1401	23.156	6.85812e+06	9.24405e+06	9.34668e+06	1.3479	1.36286	0.430712	0.44664	0.43071158769006407,	0.44664032668078607,	1
P	O04310	1	1	1	1	1	1	1	1	0	4	4	63	168364	174928	11154133	168364	174928	11154133	1.03899	66.2501	0.0551775	6.04985	0	0	0	0	0	0	100	100	100	100	196992	175215	9724842	17.5878	17.4188	23.2132	196993	175216	9.72484e+06	0.889453	49.3664	-0.16901	5.62546	-0.1690104168279511,	5.62545868929506,	1
P	P59259	1	1	1	1	1	1	1	1	0	11	14	63	2278805	2367527	15407428	2278805	2367527	15407428	1.03893	6.76119	0.0551034	2.75728	0	0	0	0	0	0	100	100	100	100	2666297	2371423	13433119	21.3464	21.1773	23.6793	2.6663e+06	2.37142e+06	1.34331e+07	0.889407	5.03812	-0.169085	2.33288	-0.16908455803745484,	2.332884479096249,	1
P	Q9LR33	1	1	1	1	1	1	1	1	-0.205429	58	64	63	16553455	19935621	22094818	16553455	19935621	22094818	1.20432	1.33476	0.268216	0.416576	0	0	0	0	0	0	100	100	100	100	19368240	19968433	19263587	24.2072	24.2512	24.1994	1.93682e+07	1.99684e+07	1.92636e+07	1.03099	0.994597	0.0440282	-0.00781651	0.04402822187229854,	-0.007816505503573015,	1
P	Q8LPL6	1	1	1	1	1	1	1	1	-0.557185	56	81	62	3183736	5079784	4056331	3183736	5079784	4056331	1.59554	1.27408	0.674046	0.349455	0	0	0	0	0	0	100	100	100	100	3725105	5088144	3536552	21.8288	22.2787	21.7539	3.72511e+06	5.08814e+06	3.53655e+06	1.36591	0.949383	0.449858	-0.0749375	0.4498584823049409,	-0.0749375165219414,	1
P	Q8VZ19	1	1	1	1	1	1	1	1	0	81	84	62	15343447	15757312	12090263	15343447	15757312	12090263	1.02697	0.787976	0.0383988	-0.343777	0	0	0	0	0	0	100	100	100	100	17952480	15783247	10541016	24.0977	23.9119	23.3295	1.79525e+07	1.57832e+07	1.0541e+07	0.879168	0.587162	-0.185789	-0.768169	-0.1857891394772572,	-0.7681691899662971,	1
P	Q9SZJ5	1	1	1	1	1	1	1	1	0	39	53	62	4124477	4863860	7085320	4124477	4863860	7085320	1.17927	1.71787	0.237891	0.780622	0	0	0	0	0	0	100	100	100	100	4825812	4871865	6177406	22.2023	22.216	22.5586	4.82581e+06	4.87187e+06	6.17741e+06	1.00954	1.28008	0.0137026	0.35623	0.013702551756148498,	0.3562296323834806,	1
P	Q9XIE2	1	1	1	1	1	1	1	1	0	17	19	62	8014080	1006698	4334433	8014080	1006698	4334433	0.125616	0.540852	-2.99291	-0.886694	0	0	0	0	0	0	100	100	100	100	9376811	1008354	3779018	23.1607	19.9436	21.8496	9.37681e+06	1.00835e+06	3.77902e+06	0.107537	0.403017	-3.21709	-1.31109	-3.217093918206905,	-1.3110858171683695,	1
P	Q9SJL8	1	1	1	1	1	1	1	1	-0.787729	52	64	62	5628316	9284197	9860238	5628316	9284197	9860238	1.64955	1.7519	0.722074	0.808919	0	0	0	0	0	0	100	100	100	100	6585367	9299477	8596746	22.6508	23.1487	23.0354	6.58537e+06	9.29948e+06	8.59675e+06	1.41214	1.30543	0.497886	0.384527	0.4978858448692995,	0.38452695104790086,	1
P	Q9C928	1	1	1	1	1	1	1	1	-0.422264	62	77	62	5742608	7934404	6612917	5742608	7934404	6612917	1.38167	1.15155	0.466416	0.203581	0	0	0	0	0	0	100	100	100	100	6719093	7947463	5765537	22.6798	22.9221	22.459	6.71909e+06	7.94746e+06	5.76554e+06	1.18282	0.858083	0.242228	-0.220811	0.24222781348949335,	-0.22081147848046812,	1
P	Q9C891	1	1	1	1	1	1	1	1	-0.138189	80	66	62	21027097	25707945	21602646	21027097	25707945	21602646	1.22261	1.02737	0.289965	0.0389583	0	0	0	0	0	0	100	100	100	100	24602590	25750257	18834482	24.5523	24.6181	24.1669	2.46026e+07	2.57503e+07	1.88345e+07	1.04665	0.765549	0.0657766	-0.385434	0.06577664558469179,	-0.3854338420111828,	1
P	Q9FY65	1	1	1	1	1	1	1	1	0	47	48	62	8328327	8994707	17305669	8328327	8994707	17305669	1.08001	2.07793	0.11105	1.05515	0	0	0	0	0	0	100	100	100	100	9744493	9009511	15088120	23.2162	23.103	23.8469	9.74449e+06	9.00951e+06	1.50881e+07	0.924575	1.54837	-0.113138	0.630754	-0.11313838823849595,	0.6307539055189706,	1
P	P17562	1	1	1	1	1	1	1	1	-0.545325	48	61	61	5633251	8894777	10428557	5633251	8894777	10428557	1.57898	1.85125	0.658991	0.8885	0	0	0	0	0	0	100	100	100	100	6591141	8909416	9092241	22.6521	23.0869	23.1162	6.59114e+06	8.90942e+06	9.09224e+06	1.35173	1.37946	0.434803	0.464108	0.43480272134603376,	0.4641076974780241,	1
P	Q9LVA4	1	1	1	1	1	1	1	1	-0.274119	104	98	61	19152274	23847548	16959193	19152274	23847548	16959193	1.24515	0.885492	0.316325	-0.175448	0	0	0	0	0	0	100	100	100	100	22408968	23886798	14786041	24.4176	24.5097	23.8177	2.2409e+07	2.38868e+07	1.4786e+07	1.06595	0.659827	0.0921373	-0.59984	0.09213727897017253,	-0.5998403644528306,	1
P	Q9ZUP3	1	1	1	1	1	1	1	1	-0.116847	87	66	61	9610210	12241319	11394874	9610210	12241319	11394874	1.27378	1.1857	0.349119	0.245745	0	0	0	0	0	0	100	100	100	100	11244351	12261467	9934734	23.4227	23.5476	23.244	1.12444e+07	1.22615e+07	9.93473e+06	1.09046	0.883531	0.124931	-0.178647	0.12493119469452511,	-0.17864707824883994,	1
P	Q9LSA3	1	1	1	1	1	1	1	1	0.0547719	79	80	61	15779758	16036516	11773472	15779758	16036516	11773472	1.01627	0.746112	0.0232857	-0.422535	0	0	0	0	0	0	100	100	100	100	18462982	16062910	10264819	24.1381	23.9372	23.2912	1.8463e+07	1.60629e+07	1.02648e+07	0.870006	0.555968	-0.200902	-0.846927	-0.20090229585227168,	-0.8469274342397201,	1
P	P49637	1	1	1	1	1	1	1	1	-0.186518	55	61	60	15923057	19167337	20730025	15923057	19167337	20730025	1.20375	1.30189	0.267533	0.380605	0	0	0	0	0	0	100	100	100	100	18630648	19198884	18073679	24.1512	24.1945	24.1074	1.86306e+07	1.91989e+07	1.80737e+07	1.0305	0.970105	0.0433446	-0.0437877	0.04334461181538094,	-0.04378767135731684,	1
P	P53497	1	1	1	1	1	1	1	1	-0.125015	62	60	60	13764440	15975561	19178714	13764440	15975561	19178714	1.16064	1.39335	0.214921	0.47856	0	0	0	0	0	0	100	100	100	100	16104975	16001855	16721153	23.941	23.9317	23.9952	1.6105e+07	1.60019e+07	1.67212e+07	0.993597	1.03826	-0.00926728	0.0541679	-0.0092672817648595,	0.05416788179699917,	1
P	O82234	1	1	1	1	1	1	1	1	0.168324	100	92	60	16176000	12955458	8414319	16176000	12955458	8414319	0.800906	0.520173	-0.320295	-0.942936	0	0	0	0	0	0	100	100	100	100	18926602	12976781	7336107	24.1739	23.6294	22.8066	1.89266e+07	1.29768e+07	7.33611e+06	0.685637	0.387608	-0.544483	-1.36733	-0.5444828438999272,	-1.367328671579703,	1
P	O82204	1	1	1	1	1	1	1	1	0	55	54	60	16298125	16277929	13618055	16298125	16277929	13618055	0.998761	0.83556	-0.00178884	-0.259185	0	0	0	0	0	0	100	100	100	100	19069493	16304720	11873037	24.1848	23.9588	23.5012	1.90695e+07	1.63047e+07	1.1873e+07	0.855016	0.622619	-0.225977	-0.683578	-0.22597679988211095,	-0.6835775240283827,	1
P	Q9FNM7	1	1	1	1	1	1	1	1	-0.145521	58	81	60	4639501	5724875	4414626	4639501	5724875	4414626	1.23394	0.95153	0.303275	-0.0716784	0	0	0	0	0	0	100	100	100	100	5428411	5734297	3848935	22.3721	22.4512	21.876	5.42841e+06	5.7343e+06	3.84894e+06	1.05635	0.709035	0.0790866	-0.496071	0.079086587895989,	-0.49607061316435097,	1
P	Q9C7E7	1	1	1	1	1	1	1	1	0	71	80	60	7330423	8788826	7046031	7330423	8788826	7046031	1.19895	0.961204	0.261774	-0.0570856	0	0	0	0	0	0	100	100	100	100	8576904	8803291	6143152	23.032	23.0696	22.5505	8.5769e+06	8.80329e+06	6.14315e+06	1.0264	0.716244	0.0375861	-0.481478	0.037586053859004875,	-0.48147781719633864,	1
P	Q9CAT7	1	1	1	1	1	1	1	1	-0.0699565	82	74	60	25860484	25082004	20093795	25860484	25082004	20093795	0.969897	0.777008	-0.0440967	-0.363999	0	0	0	0	0	0	100	100	100	100	30257857	25123286	17518975	24.8508	24.5825	24.0624	3.02579e+07	2.51233e+07	1.7519e+07	0.830306	0.578989	-0.268285	-0.788391	-0.26828461550199045,	-0.7883914015653525,	1
P	Q9FV52	1	1	1	1	1	1	1	1	-0.384556	61	85	59	9977177	16283310	9658402	9977177	16283310	9658402	1.63206	0.96805	0.70669	-0.0468472	0	0	0	0	0	0	100	100	100	100	11673718	16310110	8420774	23.4768	23.9593	23.0055	1.16737e+07	1.63101e+07	8.42077e+06	1.39717	0.721345	0.482502	-0.471239	0.48250246021998405,	-0.47123934484195623,	1
P	Q9FHQ6	1	1	1	1	1	1	1	1	-0.362672	0	0	59	10866197	15551945	14126630	10866197	15551945	14126630	1.43122	1.30005	0.517248	0.37857	0	0	0	0	0	0	100	100	100	100	12713908	15577542	12316443	23.5999	23.893	23.5541	1.27139e+07	1.55775e+07	1.23164e+07	1.22524	0.968738	0.29306	-0.045822	0.2930599540842701,	-0.04582195380083718,	1
P	Q94AW8	1	1	1	1	1	1	1	1	-0.0172163	68	60	59	8796824	9135111	10247141	8796824	9135111	10247141	1.03846	1.16487	0.0544395	0.220167	0	0	0	0	0	0	100	100	100	100	10292655	9150146	8934072	23.2951	23.1254	23.0909	1.02927e+07	9.15015e+06	8.93407e+06	0.888998	0.868005	-0.169748	-0.204225	-0.16974844895195346,	-0.20422539418775434,	1
P	O49289	1	1	1	1	1	1	1	1	0.0112892	84	93	59	7856479	8463949	6354047	7856479	8463949	6354047	1.07732	0.808765	0.107448	-0.306207	0	0	0	0	0	0	100	100	100	100	9192411	8477879	5539839	23.132	23.0153	22.4014	9.19241e+06	8.47788e+06	5.53984e+06	0.922269	0.602654	-0.11674	-0.730599	-0.11673991723409806,	-0.7305993185055394,	1
P	P51427	1	1	1	1	1	1	1	1	-0.270343	0	59	59	7166650	9566907	13057833	7166650	9566907	13057833	1.33492	1.82203	0.416754	0.865545	0	0	0	0	0	0	100	100	100	100	8385282	9582653	11384602	22.9994	23.192	23.4406	8.38528e+06	9.58265e+06	1.13846e+07	1.14279	1.35769	0.192566	0.441153	0.19256571508355744,	0.44115250339978884,	1
P	Q9ZUT9	1	1	1	1	1	1	1	1	-0.133422	48	0	59	7234618	9430257	15017628	7234618	9430257	15017628	1.30349	2.0758	0.38238	1.05367	0	0	0	0	0	0	100	100	100	100	8464808	9445778	13093268	23.013	23.1712	23.6423	8.46481e+06	9.44578e+06	1.30933e+07	1.11589	1.54679	0.158192	0.629276	0.15819228676302893,	0.6292760249990229,	1
P	P56759	1	1	1	1	1	1	1	1	0	5	5	58	951122	953134	13526331	951122	953134	13526331	1.00212	14.2214	0.00304865	3.83	0	0	0	0	0	0	100	100	100	100	1112852	954702	11793066	20.0858	19.8647	23.4914	1.11285e+06	954703	1.17931e+07	0.857888	10.5971	-0.221139	3.4056	-0.22113931157195416,	3.405604157845476,	1
P	Q8LD46	1	1	1	1	1	1	1	1	0.0749044	66	59	58	16876762	17357337	15567180	16876762	17357337	15567180	1.02848	0.922403	0.0405075	-0.116531	0	0	0	0	0	0	100	100	100	100	19746523	17385905	13572401	24.2351	24.0514	23.6942	1.97465e+07	1.73859e+07	1.35724e+07	0.880454	0.687331	-0.18368	-0.540923	-0.18368046962383575,	-0.5409226979602896,	1
P	O49447	1	1	1	1	1	1	1	1	0	0	0	58	529571	523489	8998365	529571	523489	8998365	0.988515	16.9918	-0.0166649	4.08677	0	0	0	0	0	0	100	100	100	100	619620	524350	7845314	19.241	19.0002	22.9034	619620	524351	7.84531e+06	0.846245	12.6615	-0.240853	3.66237	-0.24085285808438991,	3.662374674169925,	1
P	Q8VYM6	1	1	1	1	1	1	1	1	-0.0566419	80	81	58	9433559	10495703	8429793	9433559	10495703	8429793	1.11259	0.893596	0.153925	-0.162305	0	0	0	0	0	0	100	100	100	100	11037662	10512977	7349599	23.3959	23.3257	22.8092	1.10377e+07	1.0513e+07	7.3496e+06	0.952464	0.665866	-0.0702632	-0.586697	-0.07026322314210619,	-0.5866971425227413,	1
P	Q9LZ57	1	1	1	1	1	1	1	1	-0.0320662	48	54	58	12682162	13889435	15293294	12682162	13889435	15293294	1.09519	1.20589	0.131187	0.270098	0	0	0	0	0	0	100	100	100	100	14838664	13912295	13333610	23.8229	23.7299	23.6686	1.48387e+07	1.39123e+07	1.33336e+07	0.937571	0.898572	-0.0930008	-0.154294	-0.09300075682420586,	-0.15429371902688493,	1
P	P11139	1	1	1	1	1	1	1	1	-0.259771	37	49	58	3144357	5143110	5500945	3144357	5143110	5500945	1.63566	1.74947	0.709876	0.806914	0	0	0	0	0	0	100	100	100	100	3679030	5151575	4796053	21.8109	22.2966	22.1934	3.67903e+06	5.15158e+06	4.79605e+06	1.40025	1.30362	0.485688	0.382522	0.48568802440890557,	0.3825222645067508,	1
P	Q9LXT5	1	1	1	1	1	1	1	1	-0.191229	68	81	58	11728147	14457276	12104263	11728147	14457276	12104263	1.2327	1.03207	0.301821	0.0455401	0	0	0	0	0	0	100	100	100	100	13722426	14481071	10553222	23.71	23.7877	23.3312	1.37224e+07	1.44811e+07	1.05532e+07	1.05529	0.769049	0.0776327	-0.378852	0.0776326979461066,	-0.3788520399573424,	1
P	Q9SY97	1	1	1	1	1	1	1	1	0	5	5	58	303459	312065	15581121	303459	312065	15581121	1.02836	51.3451	0.040345	5.68215	0	0	0	0	0	0	100	100	100	100	355059	312578	13584555	18.4377	18.2539	23.6955	355060	312579	1.35846e+07	0.880355	38.2599	-0.183843	5.25776	-0.1838430094833625,	5.257761426035764,	1
P	contaminant_UBIQUITIN08	1	1	1	1	1	1	1	1	-0.217526	63	74	58	6098252	8773186	7473965	6098252	8773186	7473965	1.43864	1.22559	0.524705	0.293478	0	0	0	0	0	0	100	100	100	100	7135212	8787625	6516250	22.7665	23.067	22.6356	7.13521e+06	8.78763e+06	6.51625e+06	1.23159	0.913253	0.300517	-0.130914	0.30051712691206456,	-0.13091414912748547,	1
P	Q9ZUS0	1	1	1	1	1	1	1	1	-0.0885187	58	67	58	19217298	30738649	25709404	19217298	30738649	25709404	1.59953	1.33783	0.677648	0.419891	0	0	0	0	0	0	100	100	100	100	22485049	30789241	22415000	24.4225	24.8759	24.418	2.2485e+07	3.07892e+07	2.2415e+07	1.36932	0.996885	0.45346	-0.00450153	0.4534602944453446,	-0.004501526415826842,	1
P	Q9ZUN8	1	1	1	1	1	1	1	1	-0.1177	59	57	58	5892211	6742494	6114246	5892211	6742494	6114246	1.14431	1.03768	0.194473	0.0533655	0	0	0	0	0	0	100	100	100	100	6894135	6753591	5330766	22.7169	22.6872	22.3459	6.89414e+06	6.75359e+06	5.33077e+06	0.979614	0.773232	-0.0297147	-0.371027	-0.029714721521904783,	-0.37102668384890264,	1
P	Q9LR30	1	1	1	1	1	1	1	1	0	36	44	58	2720939	2855452	4197662	2720939	2855452	4197662	1.04944	1.54273	0.0696145	0.625481	0	0	0	0	0	0	100	100	100	100	3183613	2860151	3659773	21.6022	21.4477	21.8033	3.18361e+06	2.86015e+06	3.65977e+06	0.898398	1.14957	-0.154573	0.201089	-0.15457344035906176,	0.2010892021727628,	1
P	Q9FWS4	1	1	1	1	1	1	1	1	-0.454401	57	74	58	9467776	12283441	11678556	9467776	12283441	11678556	1.29739	1.23351	0.375617	0.302764	0	0	0	0	0	0	100	100	100	100	11077697	12303658	10182065	23.4012	23.5526	23.2795	1.10777e+07	1.23037e+07	1.01821e+07	1.11067	0.91915	0.151429	-0.121628	0.15142932559767033,	-0.12162776428203119,	1
P	Q1JPN7	1	1	1	1	1	1	1	1	-0.147789	63	69	57	6475872	7865529	6619771	6475872	7865529	6619771	1.21459	1.02222	0.280469	0.0317068	0	0	0	0	0	0	100	100	100	100	7577043	7878474	5771513	22.8532	22.9095	22.4605	7.57704e+06	7.87847e+06	5.77151e+06	1.03978	0.76171	0.0562814	-0.392685	0.056281368017252344,	-0.3926853481324069,	1
P	Q9SZN1	1	1	1	1	1	1	1	1	0	21	20	57	1251059	861606	7065786	1251059	861606	7065786	0.688701	5.64784	-0.53805	2.4977	0	0	0	0	0	0	100	100	100	100	1463791	863024	6160376	20.4813	19.719	22.5546	1.46379e+06	863024	6.16038e+06	0.589581	4.20851	-0.762238	2.07331	-0.762237587060507,	2.073308038302326,	1
P	O22795	1	1	1	1	1	1	1	1	-0.432646	45	56	57	15872031	18336473	23847340	15872031	18336473	23847340	1.15527	1.50248	0.208229	0.587342	0	0	0	0	0	0	100	100	100	100	18570945	18366653	20791541	24.1465	24.1306	24.3095	1.85709e+07	1.83667e+07	2.07915e+07	0.988999	1.11957	-0.0159585	0.162949	-0.01595854372269463,	0.16294941599744808,	1
P	Q9SN19	1	1	1	1	1	1	1	1	0	54	56	57	5317768	5351473	5377671	5317768	5351473	5377671	1.00634	1.01126	0.00911521	0.0161607	0	0	0	0	0	0	100	100	100	100	6222012	5360281	4688576	22.5689	22.3539	22.1607	6.22201e+06	5.36028e+06	4.68858e+06	0.861503	0.753547	-0.215073	-0.408232	-0.21507274772375534,	-0.4082315305359929,	1
P	F4IFC5	1	1	1	1	1	1	1	1	-0.220191	57	64	57	6925642	8587280	7462339	6925642	8587280	7462339	1.23993	1.07749	0.310253	0.10768	0	0	0	0	0	0	100	100	100	100	8103293	8601413	6506114	22.9501	23.0361	22.6334	8.10329e+06	8.60141e+06	6.50611e+06	1.06147	0.802898	0.0860655	-0.316712	0.08606545988369285,	-0.3167121014782204,	1
P	Q9LK72	1	1	1	1	1	1	1	1	-0.165708	61	66	57	10679584	14300283	8752666	10679584	14300283	8752666	1.33903	0.81957	0.421188	-0.287061	0	0	0	0	0	0	100	100	100	100	12495563	14323819	7631099	23.5749	23.7719	22.8635	1.24956e+07	1.43238e+07	7.6311e+06	1.14631	0.610705	0.197	-0.711453	0.19700028692016713,	-0.7114532157017033,	1
P	Q8W4H8	1	1	1	1	1	1	1	1	0	0	2	57	68882	83887	6475727	68882	83887	6475727	1.21784	94.0119	0.28432	6.55477	0	0	0	0	0	0	100	100	100	100	80594	84025	5645927	16.2984	16.3585	22.4288	80594.8	84025.1	5.64593e+06	1.04256	70.0532	0.0601323	6.13038	0.06013226079590818,	6.130379135848369,	1
P	Q9M591	1	1	1	1	1	1	1	1	-0.280283	37	40	57	4112617	5420195	7273897	4112617	5420195	7273897	1.31794	1.76868	0.398288	0.822672	0	0	0	0	0	0	100	100	100	100	4811935	5429116	6341819	22.1982	22.3723	22.5965	4.81194e+06	5.42912e+06	6.34182e+06	1.12826	1.31794	0.1741	0.39828	0.1741000730361266,	0.3982795860278725,	1
P	Q9FLF0	1	1	1	1	1	1	1	1	-0.0323479	40	53	57	10754733	12014641	14654583	10754733	12014641	14654583	1.11715	1.36262	0.159822	0.44638	0	0	0	0	0	0	100	100	100	100	12583491	12034415	12776744	23.585	23.5207	23.607	1.25835e+07	1.20344e+07	1.27767e+07	0.956365	1.01536	-0.0643661	0.021988	-0.06436612734620034,	0.021988019580969822,	1
P	P61845	1	1	1	1	1	1	1	1	-0.565268	31	55	57	3302673	5183628	4917796	3302673	5183628	4917796	1.56953	1.48904	0.650328	0.574378	0	0	0	0	0	0	100	100	100	100	3864266	5192159	4287629	21.8818	22.3079	22.0317	3.86427e+06	5.19216e+06	4.28763e+06	1.34363	1.10956	0.42614	0.149986	0.42614009337635544,	0.14998556756121834,	1
P	Q9FVQ1	1	1	1	1	1	1	1	1	0.0898329	66	68	56	16657428	17640306	11045399	16657428	17640306	11045399	1.05901	0.663092	0.0827099	-0.59272	0	0	0	0	0	0	100	100	100	100	19489893	17669340	9630041	24.2162	24.0747	23.1991	1.94899e+07	1.76693e+07	9.63004e+06	0.90659	0.494104	-0.141478	-1.01711	-0.14147803066986547,	-1.0171123110005222,	1
P	Q9T0I6	1	1	1	1	1	1	1	1	-0.449508	43	65	56	2950066	4793360	5680919	2950066	4793360	5680919	1.62483	1.92569	0.70029	0.945377	0	0	0	0	0	0	100	100	100	100	3451701	4801249	4952965	21.7189	22.195	22.2399	3.4517e+06	4.80125e+06	4.95297e+06	1.39098	1.43493	0.476102	0.520985	0.47610210471201436,	0.5209849131431586,	1
P	P62090	1	1	1	1	1	1	1	1	0	11	13	56	1776094	1848611	14382564	1776094	1848611	14382564	1.04083	8.09786	0.0577337	3.01754	0	0	0	0	0	0	100	100	100	100	2078104	1851653	12539581	20.9868	20.8204	23.58	2.0781e+06	1.85165e+06	1.25396e+07	0.89103	6.03414	-0.166454	2.59315	-0.16645422562823053,	2.5931488580397137,	1
P	F4IIM1	1	1	1	1	1	1	1	1	-0.4034	53	71	56	3194670	4339327	3180785	3194670	4339327	3180785	1.3583	0.995654	0.441804	-0.00628405	0	0	0	0	0	0	100	100	100	100	3737898	4346469	2773199	21.8338	22.0514	21.4031	3.7379e+06	4.34647e+06	2.7732e+06	1.16281	0.741914	0.217616	-0.430676	0.2176164351738573,	-0.4306762424866972,	1
P	Q42340	1	1	1	1	1	1	1	1	-0.026408	57	56	56	9903625	12712508	13344549	9903625	12712508	13344549	1.28362	1.34744	0.36022	0.430222	0	0	0	0	0	0	100	100	100	100	11587659	12733431	11634578	23.4661	23.6021	23.4719	1.15877e+07	1.27334e+07	1.16346e+07	1.09888	1.00405	0.136032	0.00582977	0.13603212884055627,	0.00582976668724879,	1
P	P46690	1	1	1	1	1	1	1	1	-0.209152	55	55	56	24001565	25916525	23150991	24001565	25916525	23150991	1.07978	0.964562	0.110744	-0.0520545	0	0	0	0	0	0	100	100	100	100	28082843	25959181	20184422	24.7432	24.6297	24.2667	2.80828e+07	2.59592e+07	2.01844e+07	0.924379	0.718746	-0.113444	-0.476447	-0.1134441500901476,	-0.47644671608567923,	1
P	Q0WVR7	1	1	1	1	1	1	1	1	0.0793282	58	61	56	5863768	5297522	5247270	5863768	5297522	5247270	0.903433	0.894863	-0.14651	-0.160261	0	0	0	0	0	0	100	100	100	100	6860855	5306241	4574884	22.71	22.3393	22.1253	6.86086e+06	5.30624e+06	4.57488e+06	0.773408	0.66681	-0.370698	-0.584653	-0.37069831038083767,	-0.5846531864382276,	1
P	Q9SK22	1	1	1	1	1	1	1	1	0	54	50	56	9700182	10385010	11136788	9700182	10385010	11136788	1.0706	1.1481	0.0984189	0.199249	0	0	0	0	0	0	100	100	100	100	11349622	10402102	9709719	23.4361	23.3104	23.211	1.13496e+07	1.04021e+07	9.70972e+06	0.916515	0.85551	-0.125769	-0.225143	-0.12576907586009128,	-0.22514270964634947,	1
P	P29402	1	1	1	1	1	1	1	1	0	14	12	56	1402276	1571047	8510431	1402276	1571047	8510431	1.12036	6.06901	0.163956	2.60146	0	0	0	0	0	0	100	100	100	100	1640722	1573632	7419904	20.6459	20.5857	22.823	1.64072e+06	1.57363e+06	7.4199e+06	0.95911	4.52234	-0.060232	2.17707	-0.06023195120425997,	2.17706967622717,	1
P	F4JY24	1	1	1	1	1	1	1	1	0	45	43	56	2502392	2680743	5385351	2502392	2680743	5385351	1.07127	2.15208	0.0993251	1.10573	0	0	0	0	0	0	100	100	100	100	2927904	2685155	4695272	21.4814	21.3566	22.1628	2.9279e+06	2.68516e+06	4.69527e+06	0.917091	1.60363	-0.124863	0.68134	-0.12486284922456391,	0.6813403842318501,	1
P	O65390	1	1	1	1	1	1	1	1	-1.35363	26	48	56	2180572	4091231	5506051	2180572	4091231	5506051	1.87622	2.52505	0.907828	1.33631	0	0	0	0	0	0	100	100	100	100	2551361	4097964	4800505	21.2828	21.9665	22.1948	2.55136e+06	4.09796e+06	4.80051e+06	1.60619	1.88155	0.68364	0.911919	0.6836404099748185,	0.9119191573519441,	1
P	Q9STW6	1	1	1	1	1	1	1	1	0	39	43	56	4295377	4805841	6188613	4295377	4805841	6188613	1.11884	1.44076	0.162004	0.526831	0	0	0	0	0	0	100	100	100	100	5025772	4813750	5395604	22.2609	22.1987	22.3634	5.02577e+06	4.81375e+06	5.3956e+06	0.957813	1.07359	-0.0621838	0.102439	-0.06218380240837684,	0.1024391581637618,	1
P	Q9XF91	1	1	1	1	1	1	1	1	0	7	6	56	1298986	406329	15253774	1298986	406329	15253774	0.312805	11.7428	-1.67667	3.55371	0	0	0	0	0	0	100	100	100	100	1519868	406997	13299155	20.5355	18.6347	23.6648	1.51987e+06	406998	1.32992e+07	0.267785	8.7502	-1.90085	3.12932	-1.9008536024323313,	3.1293162546039484,	1
P	Q9FYC5	1	1	1	1	1	1	1	1	0.0321859	71	64	56	8947326	7785275	7395024	8947326	7785275	7395024	0.870123	0.826507	-0.200709	-0.274902	0	0	0	0	0	0	100	100	100	100	10468748	7798088	6447425	23.3196	22.8947	22.6203	1.04687e+07	7.79809e+06	6.44743e+06	0.744892	0.615874	-0.424897	-0.699294	-0.42489654191983695,	-0.6992939414236126,	1
P	P56808	1	1	1	1	1	1	1	1	-3.38411	20	46	56	9873746	17679142	20997618	9873746	17679142	20997618	1.79052	2.12661	0.840379	1.08856	0	0	0	0	0	0	100	100	100	100	11552699	17708240	18306982	23.4617	24.0779	24.1259	1.15527e+07	1.77082e+07	1.8307e+07	1.53282	1.58465	0.616191	0.664164	0.6161908622700052,	0.6641640498152701,	1
P	O80929	1	1	1	1	1	1	1	1	-0.195683	45	50	56	8402349	10152713	10829259	8402349	10152713	10829259	1.20832	1.28884	0.273001	0.36607	0	0	0	0	0	0	100	100	100	100	9831102	10169423	9441597	23.2289	23.2777	23.1706	9.8311e+06	1.01694e+07	9.4416e+06	1.03441	0.96038	0.0488127	-0.0583223	0.048812718826029354,	-0.05832227542129863,	1
P	Q9LD57	1	1	1	1	1	1	1	1	-0.218627	57	55	56	4731658	5583188	7862025	4731658	5583188	7862025	1.17996	1.66158	0.238743	0.732555	0	0	0	0	0	0	100	100	100	100	5536239	5592377	6854584	22.4005	22.415	22.7086	5.53624e+06	5.59238e+06	6.85458e+06	1.01014	1.23813	0.0145554	0.308163	0.01455537539941579,	0.30816296226192863,	1
P	P56795	1	1	1	1	1	1	1	1	-0.360306	34	56	55	6856650	9299182	9244194	6856650	9299182	9244194	1.35623	1.34821	0.4396	0.431044	0	0	0	0	0	0	100	100	100	100	8022569	9314487	8059642	22.9356	23.151	22.9423	8.02257e+06	9.31449e+06	8.05964e+06	1.16104	1.00462	0.215412	0.00665147	0.21541197432615453,	0.006651467191603375,	1
P	P21238	1	1	1	1	1	1	1	1	0	39	37	55	4270302	4176759	8055206	4270302	4176759	8055206	0.978095	1.88633	-0.0319542	0.915583	0	0	0	0	0	0	100	100	100	100	4996433	4183633	7023011	22.2525	21.9963	22.7437	4.99643e+06	4.18363e+06	7.02301e+06	0.837324	1.4056	-0.256142	0.491191	-0.25614216019988556,	0.49119119361000607,	1
P	F4I0K2	1	1	1	1	1	1	1	1	-0.134299	60	72	55	5636579	7382978	4736868	5636579	7382978	4736868	1.30983	0.84038	0.389383	-0.250886	0	0	0	0	0	0	100	100	100	100	6595035	7395129	4129885	22.6529	22.8181	21.9777	6.59504e+06	7.39513e+06	4.12989e+06	1.12132	0.626211	0.165195	-0.675279	0.16519508396235377,	-0.6752785343199704,	1
P	Q9LZ45	1	1	1	1	1	1	1	1	0	57	57	55	18081870	29517437	24259865	18081870	29517437	24259865	1.63243	1.34167	0.707024	0.424028	0	0	0	0	0	0	100	100	100	100	21156550	29566019	21151205	24.3346	24.8174	24.3342	2.11566e+07	2.9566e+07	2.11512e+07	1.39749	0.999747	0.482836	-0.000364553	0.48283561077346737,	-3.645528962761862E-4,	1
P	O48802	1	1	1	1	1	1	1	1	-0.0732989	71	75	55	6377383	7078861	3629926	6377383	7078861	3629926	1.10999	0.569187	0.150553	-0.813024	0	0	0	0	0	0	100	100	100	100	7461807	7090512	3164787	22.8311	22.7575	21.5937	7.46181e+06	7.09051e+06	3.16479e+06	0.950241	0.424131	-0.0736352	-1.23742	-0.07363523918407336,	-1.237416576966777,	1
P	A0A1I9LRM4	1	1	1	1	1	1	1	1	-0.116641	67	67	55	3968074	5132875	3804304	3968074	5132875	3804304	1.29354	0.958728	0.371328	-0.0608064	0	0	0	0	0	0	100	100	100	100	4642813	5141323	3316820	22.1466	22.2937	21.6614	4.64281e+06	5.14132e+06	3.31682e+06	1.10737	0.714399	0.14714	-0.485199	0.14714023673480378,	-0.48519858304906055,	1
P	P49107	1	1	1	1	1	1	1	1	0	42	37	55	7642664	7433535	10688119	7642664	7433535	10688119	0.972637	1.39848	-0.0400272	0.48386	0	0	0	0	0	0	100	100	100	100	8942239	7445769	9318543	23.0922	22.828	23.1517	8.94224e+06	7.44577e+06	9.31854e+06	0.832652	1.04208	-0.264215	0.0594683	-0.2642151213045426,	0.059468276858361716,	1
P	Q9LV11	1	1	1	1	1	1	1	1	0	0	0	55	547661	696799	7411030	547661	696799	7411030	1.27232	13.5321	0.347459	3.75832	0	0	0	0	0	0	100	100	100	100	640786	697945	6461380	19.2895	19.4128	22.6234	640786	697946	6.46138e+06	1.0892	10.0835	0.123271	3.33393	0.12327144658928346,	3.333926824813537,	1
P	Q9STE8	1	1	1	1	1	1	1	1	0	6	4	55	1738560	136972	9113845	1738560	136972	9113845	0.0787847	5.24218	-3.66594	2.39017	0	0	0	0	0	0	100	100	100	100	2034188	137197	7945996	20.956	17.0659	22.9218	2.03419e+06	137197	7.946e+06	0.0674458	3.90622	-3.89013	1.96577	-3.8901279064227254,	1.9657747891792405,	1
P	Q9ZT96	1	1	1	1	1	1	1	1	0	57	72	55	5523299	6230338	4873687	5523299	6230338	4873687	1.12801	0.882387	0.17378	-0.180517	0	0	0	0	0	0	100	100	100	100	6462492	6240592	4249172	22.6237	22.5733	22.0188	6.46249e+06	6.24059e+06	4.24917e+06	0.965663	0.657513	-0.0504078	-0.604909	-0.05040775625677724,	-0.6049088164758842,	1
P	Q9LFE2	1	1	1	1	1	1	1	1	-0.366439	61	72	55	4766210	6316704	4359473	4766210	6316704	4359473	1.32531	0.914662	0.406329	-0.128689	0	0	0	0	0	0	100	100	100	100	5576666	6327100	3800850	22.411	22.5931	21.8579	5.57667e+06	6.3271e+06	3.80085e+06	1.13457	0.681563	0.182141	-0.553081	0.18214149100285854,	-0.5530809629563851,	1
P	P42733	1	1	1	1	1	1	1	1	-0.0317531	65	66	55	20920744	20334385	16395624	20920744	20334385	16395624	0.971972	0.783702	-0.0410128	-0.351623	0	0	0	0	0	0	100	100	100	100	24478153	20367853	14294688	24.545	24.2798	23.769	2.44782e+07	2.03679e+07	1.42947e+07	0.832083	0.583977	-0.265201	-0.776016	-0.2652007606223663,	-0.7760155368513075,	1
P	Q9S7Y7	1	1	1	1	1	1	1	1	-0.557093	45	57	55	4912418	6917471	7184710	4912418	6917471	7184710	1.40816	1.46256	0.493811	0.548497	0	0	0	0	0	0	100	100	100	100	5747736	6928856	6264061	22.4546	22.7242	22.5787	5.74774e+06	6.92886e+06	6.26406e+06	1.20549	1.08983	0.269623	0.124104	0.26962340514757,	0.12410441179305251,	1
P	Q9C580	1	1	1	1	1	1	1	1	-0.282901	55	67	55	8639853	11789983	8707412	8639853	11789983	8707412	1.3646	1.00782	0.448483	0.0112372	0	0	0	0	0	0	100	100	100	100	10108992	11809388	7591644	23.2691	23.4934	22.856	1.0109e+07	1.18094e+07	7.59164e+06	1.16821	0.750979	0.224295	-0.413155	0.22429500668436028,	-0.4131549671055769,	1
P	contaminant_KERATIN18	1	1	1	1	1	1	1	1	-0.527819	76	83	54	14487496	14854344	9940817	14487496	14854344	9940817	1.02532	0.686165	0.0360766	-0.543372	0	0	0	0	0	0	100	100	100	100	16950981	14878792	8667000	24.0149	23.8268	23.0471	1.6951e+07	1.48788e+07	8.667e+06	0.877754	0.511298	-0.188111	-0.967764	-0.18811132883119916,	-0.9677641195222159,	1
P	contaminant_KERATIN12	1	1	1	1	1	1	1	1	0	64	59	54	16903802	14066892	12258804	16903802	14066892	12258804	0.832173	0.72521	-0.265044	-0.46353	0	0	0	0	0	0	100	100	100	100	19778161	14090044	10687960	24.2374	23.7482	23.3495	1.97782e+07	1.409e+07	1.0688e+07	0.712404	0.540392	-0.489232	-0.887922	-0.489232125179223,	-0.8879217291057814,	1
P	Q9S714	1	1	1	1	1	1	1	1	0	9	7	54	382573	280066	14921050	382573	280066	14921050	0.732059	39.0018	-0.449968	5.28547	0	0	0	0	0	0	100	100	100	100	447626	280526	13009066	18.7719	18.0978	23.633	447627	280527	1.30091e+07	0.626699	29.0623	-0.674156	4.86108	-0.6741561684535067,	4.861078004221955,	1
P	F4JCC1	1	1	1	1	1	1	1	1	-0.146817	51	53	54	2503993	3213115	3500636	2503993	3213115	3500636	1.2832	1.39802	0.359742	0.483387	0	0	0	0	0	0	100	100	100	100	2929777	3218403	3052064	21.4824	21.6179	21.5414	2.92978e+06	3.2184e+06	3.05206e+06	1.09851	1.04174	0.135554	0.0589943	0.1355541278204082,	0.05899433905985153,	1
P	Q9LZ65	1	1	1	1	1	1	1	1	-0.381693	45	56	54	6813068	9591112	8873385	6813068	9591112	8873385	1.40775	1.30241	0.493393	0.38118	0	0	0	0	0	0	100	100	100	100	7971576	9606898	7736349	22.9264	23.1956	22.8832	7.97158e+06	9.6069e+06	7.73635e+06	1.20514	0.970492	0.269206	-0.0432122	0.2692055258909348,	-0.043212228667893995,	1
P	Q9ZU25	1	1	1	1	1	1	1	1	0	2	1	54	76825	25125	5060479	76825	25125	5060479	0.327042	65.8702	-1.61245	6.04155	0	0	0	0	0	0	100	100	100	100	89888	25166	4412029	16.4558	14.6192	22.073	89888.5	25166.4	4.41203e+06	0.279973	49.0834	-1.83664	5.61716	-1.8366402254971872,	5.61716208943244,	1
P	P50546	1	1	1	1	1	1	1	1	0	51	58	54	3327704	3734308	3096678	3327704	3734308	3096678	1.12219	0.930575	0.166314	-0.103806	0	0	0	0	0	0	100	100	100	100	3893554	3740454	2699869	21.8927	21.8348	21.3645	3.89355e+06	3.74045e+06	2.69987e+06	0.960679	0.69342	-0.0578741	-0.528198	-0.057874147369416394,	-0.5281979235313131,	1
P	Q9M3C3	1	1	1	1	1	1	1	1	0.0182646	63	58	54	13683891	15722048	13669828	13683891	15722048	13669828	1.14895	0.998972	0.200311	-0.00148343	0	0	0	0	0	0	100	100	100	100	16010729	15747925	11918175	23.9325	23.9087	23.5067	1.60107e+07	1.57479e+07	1.19182e+07	0.983586	0.744387	-0.0238773	-0.425876	-0.023877317828171016,	-0.42587561527152823,	1
P	F4I366	1	1	1	1	1	1	1	1	-0.374549	54	68	54	3340065	7540634	4329893	3340065	7540634	4329893	2.25763	1.29635	1.17481	0.374455	0	0	0	0	0	0	100	100	100	100	3908016	7553045	3775060	21.898	22.8486	21.8481	3.90802e+06	7.55305e+06	3.77506e+06	1.93271	0.965979	0.950622	-0.049937	0.9506216884372695,	-0.049936993517560015,	1
P	F4K487	1	1	1	1	1	1	1	1	-0.00786479	80	77	54	6859170	7139736	4713551	6859170	7139736	4713551	1.0409	0.68719	0.0578367	-0.54122	0	0	0	0	0	0	100	100	100	100	8025518	7151487	4109556	22.9362	22.7698	21.9706	8.02552e+06	7.15149e+06	4.10956e+06	0.891094	0.512061	-0.166351	-0.965612	-0.16635124240428403,	-0.9656118627225257,	1
P	Q9FIL6	1	1	1	1	1	1	1	1	-0.240806	53	58	53	6233017	8669662	5762706	6233017	8669662	5762706	1.39093	0.924545	0.476045	-0.113184	0	0	0	0	0	0	100	100	100	100	7292892	8683931	5024272	22.7981	23.0499	22.2605	7.29289e+06	8.68393e+06	5.02427e+06	1.19074	0.688927	0.251857	-0.537576	0.25185714132906173,	-0.5375764172647547,	1
P	O23255	1	1	1	1	1	1	1	1	-0.0709316	35	38	53	3019816	3430100	7156627	3019816	3430100	7156627	1.13586	2.36989	0.18379	1.24482	0	0	0	0	0	0	100	100	100	100	3533312	3435745	6239576	21.7526	21.7122	22.573	3.53331e+06	3.43575e+06	6.23958e+06	0.972387	1.76593	-0.040398	0.820427	-0.0403979706776561,	0.8204269531529707,	1
P	Q9LYK9	1	1	1	1	1	1	1	1	-0.503658	47	46	53	11753219	13197950	14513959	11753219	13197950	14513959	1.12292	1.23489	0.167258	0.304385	0	0	0	0	0	0	100	100	100	100	13751762	13219672	12654139	23.7131	23.6562	23.5931	1.37518e+07	1.32197e+07	1.26541e+07	0.961308	0.920183	-0.05693	-0.120007	-0.056930042409464345,	-0.12000702828367782,	1
P	Q94B78	1	1	1	1	1	1	1	1	0	22	28	53	934509	1135235	3777420	934509	1135235	3777420	1.21479	4.04214	0.280711	2.01512	0	0	0	0	0	0	100	100	100	100	1093414	1137103	3293381	20.0604	20.1169	21.6511	1.09341e+06	1.1371e+06	3.29338e+06	1.03996	3.01201	0.0565226	1.59073	0.056522551059819015,	1.5907285499716513,	1
P	Q9SIC8	1	1	1	1	1	1	1	1	-0.273852	41	43	53	4846814	6061284	6501791	4846814	6061284	6501791	1.25057	1.34146	0.322587	0.4238	0	0	0	0	0	0	100	100	100	100	5670976	6071260	5668651	22.4352	22.5336	22.4346	5.67098e+06	6.07126e+06	5.66865e+06	1.07058	0.99959	0.0983988	-0.000591726	0.09839876218890863,	-5.917260501910263E-4,	1
P	O82266	1	1	1	1	1	1	1	1	-0.0113633	50	64	53	4645462	5844814	3804676	4645462	5844814	3804676	1.25818	0.819009	0.331335	-0.288048	0	0	0	0	0	0	100	100	100	100	5435386	5854434	3317144	22.374	22.4811	21.6615	5.43539e+06	5.85443e+06	3.31714e+06	1.0771	0.610287	0.107147	-0.712441	0.10714707201410559,	-0.7124406694037626,	1
P	Q43127	1	1	1	1	1	1	1	1	-0.290402	42	45	53	4218530	5360512	7782633	4218530	5360512	7782633	1.27071	1.84487	0.34563	0.883518	0	0	0	0	0	0	100	100	100	100	4935858	5369334	6785366	22.2349	22.3563	22.694	4.93586e+06	5.36933e+06	6.78537e+06	1.08782	1.37471	0.121442	0.459126	0.12144248259215996,	0.45912577707660773,	1
P	Q9S831	1	1	1	1	1	1	1	1	0	13	7	53	572490	272570	20722515	572490	272570	20722515	0.476113	36.1972	-1.07062	5.1778	0	0	0	0	0	0	100	100	100	100	669837	273018	18067131	19.3535	18.0586	24.1069	669837	273019	1.80671e+07	0.407589	26.9724	-1.29481	4.75341	-1.2948116701880261,	4.753412615557064,	1
P	Q9S7M0	1	1	1	1	1	1	1	1	0	7	5	53	214925	174757	14160525	214925	174757	14160525	0.813107	65.8859	-0.298483	6.0419	0	0	0	0	0	0	100	100	100	100	251471	175044	12345995	17.94	17.4174	23.5575	251471	175045	1.2346e+07	0.696082	49.095	-0.522671	5.61751	-0.5226710214714174,	5.617505449344346,	1
P	Q9FJP3	1	1	1	1	1	1	1	1	-0.185249	37	57	52	8147901	12680032	11034864	8147901	12680032	11034864	1.55623	1.35432	0.638058	0.437568	0	0	0	0	0	0	100	100	100	100	9533387	12700902	9620856	23.1846	23.5984	23.1977	9.53339e+06	1.27009e+07	9.62086e+06	1.33225	1.00917	0.41387	0.0131763	0.4138700701264865,	0.013176304569733028,	1
P	Q39085	1	1	1	1	1	1	1	1	0	10	13	52	888815	648303	8626067	888815	648303	8626067	0.729402	9.70513	-0.455215	3.27875	0	0	0	0	0	0	100	100	100	100	1039951	649370	7520722	19.9881	19.3087	22.8424	1.03995e+06	649370	7.52072e+06	0.624424	7.2318	-0.679403	2.85436	-0.6794028754496009,	2.8543556638954186,	1
P	Q8W4I6	1	1	1	1	1	1	1	1	0	51	59	52	8178200	7738801	6133037	8178200	7738801	6133037	0.946272	0.749925	-0.0796733	-0.415182	0	0	0	0	0	0	100	100	100	100	9568839	7751538	5347149	23.1899	22.8861	22.3503	9.56884e+06	7.75154e+06	5.34715e+06	0.810081	0.558809	-0.303861	-0.839574	-0.303861242944543,	-0.8395738784455152,	1
P	P42825	1	1	1	1	1	1	1	1	-0.0598598	54	51	52	7129407	7589704	8357754	7129407	7589704	8357754	1.06456	1.17229	0.0902615	0.229333	0	0	0	0	0	0	100	100	100	100	8341706	7602195	7286791	22.9919	22.858	22.7969	8.34171e+06	7.6022e+06	7.28679e+06	0.911348	0.873537	-0.133926	-0.195059	-0.13392642179025682,	-0.1950589760990607,	1
P	P54609	1	1	1	1	1	1	1	1	0	46	61	52	2844565	3457126	4250736	2844565	3457126	4250736	1.21534	1.49434	0.281365	0.579505	0	0	0	0	0	0	100	100	100	100	3328261	3462816	3706046	21.6663	21.7235	21.8214	3.32826e+06	3.46282e+06	3.70605e+06	1.04043	1.11351	0.0571772	0.155112	0.057177177865233915,	0.1551124242980462,	1
P	Q9FJX2	1	1	1	1	1	1	1	1	-0.00995611	43	61	52	6345933	10829566	10367265	6345933	10829566	10367265	1.70654	1.63369	0.771071	0.708131	0	0	0	0	0	0	100	100	100	100	7425009	10847390	9038803	22.824	23.3708	23.1077	7.42501e+06	1.08474e+07	9.0388e+06	1.46093	1.21735	0.546883	0.283739	0.5468832728890267,	0.28373896245664965,	1
P	Q8LPJ7	1	1	1	1	1	1	1	1	-0.694249	0	45	51	11333874	12830183	14677133	11333874	12830183	14677133	1.13202	1.29498	0.178901	0.372929	0	0	0	0	0	0	100	100	100	100	13261110	12851300	12796404	23.6607	23.6154	23.6092	1.32611e+07	1.28513e+07	1.27964e+07	0.969097	0.964957	-0.0452873	-0.0514631	-0.0452872809283188,	-0.051463074633361965,	1
P	P49206	1	1	1	1	1	1	1	1	-0.594906	45	46	51	11381762	12834517	14646103	11381762	12834517	14646103	1.12764	1.2868	0.173305	0.363793	0	0	0	0	0	0	100	100	100	100	13317141	12855641	12769351	23.6668	23.6159	23.6062	1.33171e+07	1.28556e+07	1.27694e+07	0.965345	0.958866	-0.0508829	-0.0605993	-0.050882873035962575,	-0.06059925865405576,	1
P	B5X503	1	1	1	1	1	1	1	1	-0.112467	74	75	51	9245409	9723212	5312649	9245409	9723212	5312649	1.05168	0.574626	0.0726958	-0.799306	0	0	0	0	0	0	100	100	100	100	10817518	9739215	4631886	23.3669	23.2154	22.1432	1.08175e+07	9.73922e+06	4.63189e+06	0.900319	0.428184	-0.151492	-1.2237	-0.1514921256907646,	-1.2236979326194342,	1
P	Q56X76	1	1	1	1	1	1	1	1	-0.0280141	46	51	51	3993630	4107551	4247702	3993630	4107551	4247702	1.02853	1.06362	0.0405778	0.0889819	0	0	0	0	0	0	100	100	100	100	4672715	4114311	3703401	22.1558	21.9722	21.8204	4.67272e+06	4.11431e+06	3.7034e+06	0.880497	0.792559	-0.18361	-0.33541	-0.18361014878014867,	-0.3354103085497794,	1
P	Q9SIF2	1	1	1	1	1	1	1	1	0	44	41	51	3159798	3289762	4140242	3159798	3289762	4140242	1.04113	1.31029	0.0581509	0.389883	0	0	0	0	0	0	100	100	100	100	3697096	3295176	3609711	21.818	21.6519	21.7835	3.6971e+06	3.29518e+06	3.60971e+06	0.891288	0.976364	-0.166037	-0.0345094	-0.16603707750204227,	-0.03450942414340679,	1
P	Q39099	1	1	1	1	1	1	1	1	-0.341458	51	69	51	9146735	13324935	10009879	9146735	13324935	10009879	1.4568	1.09437	0.5428	0.130096	0	0	0	0	0	0	100	100	100	100	10702065	13346866	8727212	23.3514	23.67	23.0571	1.07021e+07	1.33469e+07	8.72721e+06	1.24713	0.81547	0.318612	-0.294296	0.3186117765589505,	-0.29429641231216896,	1
P	Q9LTX9	1	1	1	1	1	1	1	1	0	39	39	51	4237811	4513266	6320656	4237811	4513266	6320656	1.065	1.49149	0.0908526	0.576755	0	0	0	0	0	0	100	100	100	100	4958417	4520694	5510727	22.2414	22.1081	22.3938	4.95842e+06	4.52069e+06	5.51073e+06	0.911721	1.11139	-0.133335	0.152363	-0.13333539738667566,	0.1523628633004535,	1
P	Q9FNQ1	1	1	1	1	1	1	1	1	-0.337598	58	77	51	3159088	8699062	2594307	3159088	8699062	2594307	2.75366	0.82122	1.46135	-0.284159	0	0	0	0	0	0	100	100	100	100	3696266	8713379	2261872	21.8176	23.0548	21.1091	3.69627e+06	8.71338e+06	2.26187e+06	2.35735	0.611934	1.23716	-0.708551	1.2371637613032216,	-0.7085511013690883,	1
P	Q9FLD3	1	1	1	1	1	1	1	1	0	47	54	51	6770772	7790760	6786993	6770772	7790760	6786993	1.15065	1.0024	0.202444	0.00345219	0	0	0	0	0	0	100	100	100	100	7922088	7803582	5917307	22.9174	22.8957	22.4965	7.92209e+06	7.80358e+06	5.91731e+06	0.985041	0.746938	-0.0217442	-0.42094	-0.02174422635124774,	-0.42094000169478324,	1
P	Q9SRH5	1	1	1	1	1	1	1	1	0	4	3	51	247941	97941	7869432	247941	97941	7869432	0.395017	31.7391	-1.34001	4.98819	0	0	0	0	0	0	100	100	100	100	290101	98102	6861042	18.1462	16.582	22.71	290101	98102.2	6.86104e+06	0.338165	23.6505	-1.5642	4.5638	-1.5641999864646257,	4.563798557226509,	1
P	Q9FLB0	1	1	1	1	1	1	1	1	-0.125298	54	65	51	6129589	7591659	5222082	6129589	7591659	5222082	1.23853	0.851947	0.308625	-0.231165	0	0	0	0	0	0	100	100	100	100	7171877	7604154	4552924	22.7739	22.8584	22.1184	7.17188e+06	7.60415e+06	4.55292e+06	1.06027	0.63483	0.0844369	-0.655557	0.08443688942049936,	-0.6555574183441951,	1
P	P42732	1	1	1	1	1	1	1	1	0.00479093	80	76	51	11105059	12973105	9060310	11105059	12973105	9060310	1.16822	0.815872	0.224307	-0.293585	0	0	0	0	0	0	100	100	100	100	12993387	12994457	7899321	23.6313	23.6314	22.9133	1.29934e+07	1.29945e+07	7.89932e+06	1.00008	0.607949	0.0001188	-0.717977	1.1879968372574403E-4,	-0.7179769278224764,	1
P	Q9C552	1	1	1	1	1	1	1	1	-0.302259	35	43	51	2294650	2997622	3111082	2294650	2997622	3111082	1.30635	1.3558	0.385544	0.439142	0	0	0	0	0	0	100	100	100	100	2684837	3002555	2712427	21.3564	21.5178	21.3712	2.68484e+06	3.00256e+06	2.71243e+06	1.11834	1.01028	0.161356	0.0147501	0.16135639299572563,	0.014750114730933362,	1
P	Q01667	1	1	1	1	1	1	1	1	0	8	6	50	374988	281202	17949408	374988	281202	17949408	0.749896	47.8666	-0.415238	5.58095	0	0	0	0	0	0	100	100	100	100	438751	281664	15649370	18.743	18.1036	23.8996	438752	281665	1.56494e+07	0.641969	35.6679	-0.639426	5.15656	-0.639425533236181,	5.156555835295261,	1
P	Q42547	1	1	1	1	1	1	1	1	-0.168958	28	35	50	4747143	4897855	10275528	4747143	4897855	10275528	1.03175	2.16457	0.0450906	1.11408	0	0	0	0	0	0	100	100	100	100	5554357	4905916	8958821	22.4052	22.2261	23.0949	5.55436e+06	4.90592e+06	8.95882e+06	0.883255	1.61294	-0.179097	0.689689	-0.17909740540448904,	0.6896889248756181,	1
P	Q8RX56	1	1	1	1	1	1	1	1	-0.367603	81	87	50	5569791	6985404	9332404	5569791	6985404	9332404	1.25416	1.67554	0.32672	0.744626	0	0	0	0	0	0	100	100	100	100	6516890	6996901	8136549	22.6358	22.7383	22.956	6.51689e+06	6.9969e+06	8.13655e+06	1.07366	1.24853	0.102532	0.320233	0.10253240306208708,	0.32023338155998793,	1
P	F4J5D3	1	1	1	1	1	1	1	1	-0.0447442	46	66	50	3306215	3319880	2277780	3306215	3319880	2277780	1.00413	0.688939	0.00595055	-0.537552	0	0	0	0	0	0	100	100	100	100	3868411	3325344	1985905	21.8833	21.6651	20.9214	3.86841e+06	3.32534e+06	1.98591e+06	0.859615	0.513365	-0.218237	-0.961944	-0.21823740970437625,	-0.961944322386132,	1
P	Q9FFT9	1	1	1	1	1	1	1	1	-0.209776	53	61	50	6593852	8446060	6204764	6593852	8446060	6204764	1.2809	0.940992	0.357157	-0.0877452	0	0	0	0	0	0	100	100	100	100	7715085	8459961	5409685	22.8793	23.0122	22.3671	7.71509e+06	8.45996e+06	5.40969e+06	1.09655	0.701183	0.132969	-0.512137	0.13296903010778077,	-0.5121373560988383,	1
P	O80439	1	1	1	1	1	1	1	1	-0.0209006	67	62	50	15878822	24437168	13217531	15878822	24437168	13217531	1.53898	0.8324	0.621973	-0.264651	0	0	0	0	0	0	100	100	100	100	18578891	24477389	11523836	24.1472	24.5449	23.4581	1.85789e+07	2.44774e+07	1.15238e+07	1.31748	0.620265	0.397785	-0.689043	0.39778525489571664,	-0.6890433653630976,	1
P	O65569	1	1	1	1	1	1	1	1	-0.00520425	60	62	50	17398323	17917338	14283862	17398323	17917338	14283862	1.02983	0.820991	0.0424081	-0.284562	0	0	0	0	0	0	100	100	100	100	20356771	17946828	12453527	24.279	24.0972	23.5701	2.03568e+07	1.79468e+07	1.24535e+07	0.881615	0.611763	-0.18178	-0.708954	-0.1817799029745549,	-0.7089543408661129,	1
P	Q9SIZ2	1	1	1	1	1	1	1	1	-0.202503	63	70	50	12390395	14288474	9143979	12390395	14288474	9143979	1.15319	0.737989	0.20563	-0.438328	0	0	0	0	0	0	100	100	100	100	14497284	14311991	7972269	23.7893	23.7707	22.9266	1.44973e+07	1.4312e+07	7.97227e+06	0.987219	0.549915	-0.0185583	-0.86272	-0.018558294883980395,	-0.8627203735786738,	1
P	Q9SVA6	1	1	1	1	1	1	1	1	-0.00909228	63	60	50	7456937	7952342	4924418	7456937	7952342	4924418	1.06644	0.660381	0.0927967	-0.59863	0	0	0	0	0	0	100	100	100	100	8724930	7965430	4293402	23.0567	22.9253	22.0337	8.72493e+06	7.96543e+06	4.2934e+06	0.912951	0.492084	-0.131391	-1.02302	-0.13139130986004094,	-1.0230221137753943,	1
P	Q9C8Y9	1	1	1	1	1	1	1	1	0	0	8	50	337834	561878	10127899	337834	561878	10127899	1.66318	29.9789	0.733942	4.90588	0	0	0	0	0	0	100	100	100	100	395280	562802	8830109	18.5925	19.1023	23.074	395280	562803	8.83011e+06	1.42381	22.3389	0.509754	4.48148	0.509754423643988,	4.481484394283209,	1
P	Q8W4N3	1	1	1	1	1	1	1	1	-0.199351	56	63	50	3733495	4754708	4098748	3733495	4754708	4098748	1.27353	1.09783	0.34883	0.134656	0	0	0	0	0	0	100	100	100	100	4368346	4762533	3573534	22.0587	22.1833	21.7689	4.36835e+06	4.76253e+06	3.57353e+06	1.09024	0.818052	0.124642	-0.289736	0.12464198492878813,	-0.2897356946031594,	1
P	P31414	1	1	1	1	1	1	1	1	0	7	5	50	350562	130854	8794972	350562	130854	8794972	0.373269	25.0882	-1.42171	4.64894	0	0	0	0	0	0	100	100	100	100	410172	131069	7667984	18.6459	17	22.8704	410172	131069	7.66798e+06	0.319547	18.6945	-1.6459	4.22455	-1.6458995542225754,	4.224545271045828,	1
P	Q9SF35	1	1	1	1	1	1	1	1	-0.331156	42	57	50	22884979	31370450	32776347	22884979	31370450	32776347	1.37079	1.43222	0.455005	0.518254	0	0	0	0	0	0	100	100	100	100	26776390	31422082	28576385	24.6745	24.9053	24.7683	2.67764e+07	3.14221e+07	2.85764e+07	1.1735	1.06722	0.230817	0.0938619	0.23081729632569814,	0.09386191529970868,	1
P	Q9M2Q4	1	1	1	1	1	1	1	1	-0.126589	56	63	50	3277265	4475297	3552442	3277265	4475297	3552442	1.36556	1.08397	0.449491	0.116319	0	0	0	0	0	0	100	100	100	100	3834538	4482662	3097232	21.8706	22.0959	21.5625	3.83454e+06	4.48266e+06	3.09723e+06	1.16902	0.80772	0.225303	-0.308073	0.22530313497188442,	-0.3080734273111487,	1
P	P56793	1	1	1	1	1	1	1	1	-0.0105956	46	44	49	8364647	10497435	13929078	8364647	10497435	13929078	1.25498	1.66523	0.32766	0.735723	0	0	0	0	0	0	100	100	100	100	9786989	10514712	12144205	23.2224	23.3259	23.5338	9.78699e+06	1.05147e+07	1.21442e+07	1.07436	1.24085	0.103472	0.311331	0.10347233220020394,	0.3113310143722586,	1
P	Q38931	1	1	1	1	1	1	1	1	0	66	72	49	8767730	9599438	5828913	8767730	9599438	5828913	1.09486	0.664814	0.130747	-0.588977	0	0	0	0	0	0	100	100	100	100	10258613	9615237	5081995	23.2903	23.1969	22.277	1.02586e+07	9.61524e+06	5.082e+06	0.937284	0.495388	-0.0934414	-1.01337	-0.09344138593932373,	-1.0133686911450686,	1
P	Q42139	1	1	1	1	1	1	1	1	0	4	4	49	207690	69154	10962698	207690	69154	10962698	0.332967	52.7839	-1.58655	5.72203	0	0	0	0	0	0	100	100	100	100	243006	69267	9557937	17.8906	16.0799	23.1883	243006	69267.8	9.55794e+06	0.285046	39.3321	-1.81074	5.29764	-1.8107351068087252,	5.297635147254768,	1
P	Q96520	1	1	1	1	1	1	1	1	-0.109944	31	32	49	5374144	5042079	9821988	5374144	5042079	9821988	0.938211	1.82764	-0.0920163	0.86998	0	0	0	0	0	0	100	100	100	100	6287975	5050377	8563398	22.5842	22.268	23.0298	6.28798e+06	5.05038e+06	8.5634e+06	0.80318	1.36187	-0.316204	0.445588	-0.3162042160810198,	0.44558789278283517,	1
P	Q9SJ12	1	1	1	1	1	1	1	1	0	0	0	49	0	0	4365759	0	0	4365759	NaN	1000	NaN	9.96578	0	0	0	0	0	0	100	100	100	100	0	0	3806330	10	10	21.86	1000	1000	3.80633e+06	1	3806.33	0	11.8942	0.0,	11.894185138535109,	1
P	Q8W4S4	1	1	1	1	1	1	1	1	0	4	0	49	173813	0	6295233	173813	0	6295233	0	36.2184	0.01	5.17865	0	0	0	0	0	0	100	100	100	100	203368	0	5488561	17.6337	10	22.388	203369	1000	5.48856e+06	0.00491718	26.9883	-7.66795	4.75426	-7.667952729248248,	4.754259693017986,	1
P	Q9FNM5	1	1	1	1	1	1	1	1	-0.165733	63	67	49	6905610	9470669	5717530	6905610	9470669	5717530	1.37145	0.827954	0.455697	-0.272377	0	0	0	0	0	0	100	100	100	100	8079855	9486256	4984885	22.9459	23.1774	22.2491	8.07986e+06	9.48626e+06	4.98489e+06	1.17406	0.616952	0.23151	-0.696769	0.2315095209690461,	-0.6967690169047016,	1
P	Q9FJ79	1	1	1	1	1	1	1	1	-0.203272	45	57	48	3613744	4628438	5479489	3613744	4628438	5479489	1.28079	1.51629	0.357031	0.600547	0	0	0	0	0	0	100	100	100	100	4228232	4636055	4777347	22.0116	22.1445	22.1878	4.22823e+06	4.63606e+06	4.77735e+06	1.09645	1.12987	0.132843	0.176155	0.1328431282107198,	0.17615486156693333,	1
P	Q42472	1	1	1	1	1	1	1	1	-0.307039	33	44	48	2984438	4485139	5607024	2984438	4485139	5607024	1.50284	1.87875	0.587693	0.909776	0	0	0	0	0	0	100	100	100	100	3491918	4492521	4888539	21.7356	22.0991	22.221	3.49192e+06	4.49252e+06	4.88854e+06	1.28655	1.39996	0.363505	0.485384	0.36350545383786825,	0.4853837738107907,	1
P	O81283	1	1	1	1	1	1	1	1	0	4	9	48	225412	666890	3703555	225412	666890	3703555	2.95854	16.4302	1.56488	4.03827	0	0	0	0	0	0	100	100	100	100	263741	667987	3228981	18.0088	19.3495	21.6226	263742	667988	3.22898e+06	2.53274	12.243	1.3407	3.61388	1.3406965354441884,	3.6138823481660043,	1
P	O80480	1	1	1	1	1	1	1	1	-0.297679	48	50	48	5635193	7298863	5802829	5635193	7298863	5802829	1.29523	1.02975	0.373207	0.0422914	0	0	0	0	0	0	100	100	100	100	6593413	7310876	5059254	22.6526	22.8016	22.2705	6.59341e+06	7.31088e+06	5.05925e+06	1.10882	0.767319	0.149019	-0.382101	0.1490187596512048,	-0.382100794860786,	1
P	O48741	1	1	1	1	1	1	1	1	-0.053194	35	35	48	2334958	2590018	3683037	2334958	2590018	3683037	1.10924	1.57735	0.149566	0.657499	0	0	0	0	0	0	100	100	100	100	2731999	2594280	3211092	21.3815	21.3069	21.6146	2.732e+06	2.59428e+06	3.21109e+06	0.949591	1.17536	-0.0746224	0.233107	-0.07462243536801735,	0.23310710267188436,	1
P	Q9SKR2	1	1	1	1	1	1	1	1	0	12	6	48	204795	1358474	3665272	204795	1358474	3665272	6.63334	17.8973	2.72973	4.16167	0	0	0	0	0	0	100	100	100	100	239618	1360709	3195603	17.8704	20.3759	21.6077	239619	1.36071e+06	3.1956e+06	5.67864	13.3362	2.50555	3.73728	2.5055465959631125,	3.7372756785132184,	1
P	F4J3N2	1	1	1	1	1	1	1	1	0	44	39	48	3905256	3983815	3724803	3905256	3983815	3724803	1.02012	0.953792	0.0287335	-0.068253	0	0	0	0	0	0	100	100	100	100	4569314	3990371	3247506	22.1235	21.9281	21.6309	4.56931e+06	3.99037e+06	3.24751e+06	0.873298	0.710721	-0.195454	-0.492645	-0.19545443073073632,	-0.4926451869806483,	1
P	Q9XIK4	1	1	1	1	1	1	1	1	-0.236338	56	62	48	3066869	4531439	3271466	3066869	4531439	3271466	1.47755	1.06671	0.563203	0.0931707	0	0	0	0	0	0	100	100	100	100	3588366	4538897	2852260	21.7749	22.1139	21.4437	3.58837e+06	4.5389e+06	2.85226e+06	1.26489	0.794863	0.339015	-0.331221	0.33901476027884886,	-0.33122145512627055,	1
P	Q9SJT4	1	1	1	1	1	1	1	1	0.125271	76	81	48	5852677	4685582	2903601	5852677	4685582	2903601	0.800588	0.496115	-0.320868	-1.01125	0	0	0	0	0	0	100	100	100	100	6847879	4693294	2531533	22.7072	22.1622	21.2716	6.84788e+06	4.69329e+06	2.53153e+06	0.685365	0.369681	-0.545056	-1.43565	-0.5450563634208181,	-1.4356456309275991,	1
P	Q9LUQ6	1	1	1	1	1	1	1	1	0.0608612	49	46	48	8160274	7052595	7070094	8160274	7052595	7070094	0.86426	0.866404	-0.210463	-0.206888	0	0	0	0	0	0	100	100	100	100	9547864	7064202	6164132	23.1867	22.7521	22.5555	9.54786e+06	7.0642e+06	6.16413e+06	0.739873	0.645603	-0.434651	-0.63128	-0.4346513604303443,	-0.6312803867033133,	1
P	F4J0P2	1	1	1	1	1	1	1	1	-0.148698	62	61	48	2186852	2450221	2245103	2186852	2450221	2245103	1.12043	1.02664	0.164056	0.037926	0	0	0	0	0	0	100	100	100	100	2558709	2454253	1957415	21.287	21.2269	20.9005	2.55871e+06	2.45425e+06	1.95742e+06	0.959177	0.765001	-0.0601317	-0.386466	-0.06013166577278349,	-0.38646614054010775,	1
P	Q9C8G5	1	1	1	1	1	1	1	1	0	3	2	48	118081	65152	3919489	118081	65152	3919489	0.551757	33.1932	-0.857895	5.05282	0	0	0	0	0	0	100	100	100	100	138159	65259	3417245	17.076	15.9939	21.7044	138160	65259.2	3.41725e+06	0.472346	24.734	-1.08208	4.62842	-1.08208343273665,	4.628424638651556,	1
P	Q9FN48	1	1	1	1	1	1	1	1	0	19	19	48	1622809	1535996	9994295	1622809	1535996	9994295	0.946504	6.15864	-0.0793187	2.62261	0	0	0	0	0	0	100	100	100	100	1898754	1538524	8713625	20.8566	20.5531	23.0548	1.89875e+06	1.53852e+06	8.71363e+06	0.81028	4.58913	-0.303507	2.19822	-0.3035067097126238,	2.1982194054132824,	1
P	Q9SSS9	1	1	1	1	1	1	1	1	0	7	8	48	704934	671109	9519552	704934	671109	9519552	0.952017	13.5042	-0.0709411	3.75533	0	0	0	0	0	0	100	100	100	100	824802	672213	8299716	19.6537	19.3586	22.9846	824803	672214	8.29972e+06	0.814999	10.0627	-0.295129	3.33094	-0.29512904563805414,	3.330941396606231,	1
P	Q8LEM8	1	1	1	1	1	1	1	1	0	46	35	47	20446993	27112633	25112107	20446993	27112633	25112107	1.326	1.22816	0.407077	0.296494	0	0	0	0	0	0	100	100	100	100	23923844	27157257	21894241	24.5119	24.6948	24.384	2.39238e+07	2.71573e+07	2.18942e+07	1.13515	0.915164	0.182889	-0.127898	0.18288857359782656,	-0.12789779852665448,	1
P	Q9FIF3	1	1	1	1	1	1	1	1	0	50	55	47	18770648	16175126	13268675	18770648	16175126	13268675	0.861724	0.706884	-0.214702	-0.500454	0	0	0	0	0	0	100	100	100	100	21962450	16201748	11568426	24.3885	23.9496	23.4637	2.19625e+07	1.62017e+07	1.15684e+07	0.737702	0.526737	-0.438889	-0.924846	-0.43888946521485417,	-0.9248463325827817,	1
P	Q9SMX3	1	1	1	1	1	1	1	1	0	3	1	47	190499	25358	7831468	190499	25358	7831468	0.133114	41.1103	-2.90927	5.36143	0	0	0	0	0	0	100	100	100	100	222891	25399	6827943	17.766	14.6325	22.703	222892	25399.7	6.82794e+06	0.113955	30.6334	-3.13346	4.93704	-3.1334585155751093,	4.937035246534709,	1
P	F4KIH8	1	1	1	1	1	1	1	1	0	53	58	47	3751277	3829543	3556581	3751277	3829543	3556581	1.02086	0.948099	0.0297904	-0.0768908	0	0	0	0	0	0	100	100	100	100	4389152	3835846	3100840	22.0655	21.8711	21.5642	4.38915e+06	3.83585e+06	3.10084e+06	0.873938	0.706478	-0.194398	-0.501283	-0.19439751985016926,	-0.501282965202493,	1
P	P51419	1	1	1	1	1	1	1	1	-0.0651413	58	65	47	12187154	13667153	12010236	12187154	13667153	12010236	1.12144	0.985483	0.165351	-0.0210968	0	0	0	0	0	0	100	100	100	100	14259484	13689647	10471244	23.7654	23.7066	23.3199	1.42595e+07	1.36896e+07	1.04712e+07	0.960038	0.734335	-0.0588365	-0.445489	-0.05883647358209739,	-0.44548894870436917,	1
P	F4JYC1	1	1	1	1	1	1	1	1	-0.118225	42	63	47	3922878	4727343	4152588	3922878	4727343	4152588	1.20507	1.05856	0.269117	0.0820983	0	0	0	0	0	0	100	100	100	100	4589932	4735123	3620475	22.13	22.175	21.7877	4.58993e+06	4.73512e+06	3.62048e+06	1.03163	0.788786	0.0449291	-0.342294	0.04492911673986355,	-0.3422939156260558,	1
P	P26568	1	1	1	1	1	1	1	1	0	56	59	47	10374755	9830279	7700390	10374755	9830279	7700390	0.947519	0.742224	-0.077773	-0.430074	0	0	0	0	0	0	100	100	100	100	12138901	9846458	6713661	23.5331	23.2312	22.6787	1.21389e+07	9.84646e+06	6.71366e+06	0.811149	0.55307	-0.301961	-0.854466	-0.3019609591735326,	-0.8544660352681774,	1
P	P29197	1	1	1	1	1	1	1	1	0	41	33	47	2516725	2040941	3626812	2516725	2040941	3626812	0.810951	1.44108	-0.302313	0.527154	0	0	0	0	0	0	100	100	100	100	2944674	2044300	3162072	21.4897	20.9632	21.5924	2.94467e+06	2.0443e+06	3.16207e+06	0.694236	1.07383	-0.526501	0.102762	-0.5265010660431981,	0.10276219188912987,	1
P	Q9FMU6	1	1	1	1	1	1	1	1	0	9	5	47	177258	234695	6950503	177258	234695	6950503	1.32403	39.2112	0.404936	5.29319	0	0	0	0	0	0	100	100	100	100	207399	235081	6059865	17.6621	17.8428	22.5309	207399	235081	6.05987e+06	1.13347	29.2183	0.180748	4.8688	0.18074840610683754,	4.868802553811485,	1
P	P38418	1	1	1	1	1	1	1	1	0	22	24	47	1736168	1269379	3391808	1736168	1269379	3391808	0.731138	1.95362	-0.451784	0.966148	0	0	0	0	0	0	100	100	100	100	2031389	1271468	2957181	20.954	20.2781	21.4958	2.03139e+06	1.27147e+06	2.95718e+06	0.625911	1.45574	-0.675972	0.541756	-0.6759716359739295,	0.5417557606212258,	1
P	Q93ZG9	1	1	1	1	1	1	1	1	0.0854527	69	61	47	7011089	6267411	5384418	7011089	6267411	5384418	0.893928	0.767986	-0.161769	-0.380848	0	0	0	0	0	0	100	100	100	100	8203269	6277726	4694458	22.9678	22.5818	22.1625	8.20327e+06	6.27773e+06	4.69446e+06	0.765271	0.572267	-0.385957	-0.80524	-0.3859569044549887,	-0.8052403243358522,	1
P	Q93YZ7	1	1	1	1	1	1	1	1	-0.417891	30	47	47	3012863	4214459	3732858	3012863	4214459	3732858	1.39882	1.23897	0.484212	0.309146	0	0	0	0	0	0	100	100	100	100	3525176	4221395	3254529	21.7493	22.0093	21.634	3.52518e+06	4.2214e+06	3.25453e+06	1.1975	0.923224	0.260024	-0.115247	0.2600244151490875,	-0.11524663217684014,	1
P	F4IYF8	1	1	1	1	1	1	1	1	-0.0968372	67	63	47	4452752	4928603	3229630	4452752	4928603	3229630	1.10687	0.725311	0.146482	-0.463328	0	0	0	0	0	0	100	100	100	100	5209907	4936715	2815785	22.3128	22.2351	21.4251	5.20991e+06	4.93672e+06	2.81579e+06	0.947563	0.540467	-0.0777064	-0.887721	-0.07770644549724637,	-0.8877205569654558,	1
P	P50318	1	1	1	1	1	1	1	1	-0.157263	46	43	47	3326678	3949776	5670983	3326678	3949776	5670983	1.1873	1.7047	0.247689	0.769517	0	0	0	0	0	0	100	100	100	100	3892353	3956276	4944303	21.8922	21.9157	22.2373	3.89235e+06	3.95628e+06	4.9443e+06	1.01642	1.27026	0.0235006	0.345124	0.023500647581034567,	0.3451244133828911,	1
P	Q9FKI4	1	1	1	1	1	1	1	1	-0.070103	69	58	47	11380321	13393778	8859090	11380321	13393778	8859090	1.17692	0.778457	0.235022	-0.361311	0	0	0	0	0	0	100	100	100	100	13315455	13415822	7723886	23.6666	23.6774	22.8809	1.33155e+07	1.34158e+07	7.72389e+06	1.00754	0.580069	0.0108337	-0.785703	0.010833749201739485,	-0.7857030212273768,	1
P	F4IL68	1	1	1	1	1	1	1	1	-0.0751868	49	60	47	4988702	6098006	3868403	4988702	6098006	3868403	1.22236	0.775433	0.289673	-0.366926	0	0	0	0	0	0	100	100	100	100	5836991	6108042	3372705	22.4768	22.5423	21.6855	5.83699e+06	6.10804e+06	3.37271e+06	1.04644	0.577816	0.0654851	-0.791319	0.0654851173212744,	-0.79131858207349,	1
P	F4JRX3	1	1	1	1	1	1	1	1	-0.023495	60	74	47	8397885	9406071	3095220	8397885	9406071	3095220	1.12005	0.368571	0.163566	-1.43998	0	0	0	0	0	0	100	100	100	100	9825879	9421552	2698598	23.2282	23.1675	21.3638	9.82588e+06	9.42155e+06	2.6986e+06	0.958851	0.274642	-0.0606218	-1.86438	-0.06062176996665466,	-1.8643762644527089,	1
P	Q8RWV0	1	1	1	1	1	1	1	1	0	18	19	46	2395146	2507722	6448203	2395146	2507722	6448203	1.047	2.6922	0.0662638	1.42878	0	0	0	0	0	0	100	100	100	100	2802421	2511849	5621930	21.4182	21.2603	22.4226	2.80242e+06	2.51185e+06	5.62193e+06	0.896314	2.0061	-0.157924	1.00439	-0.1579241371041826,	1.0043913742241675,	1
P	Q9M0E2	1	1	1	1	1	1	1	1	-0.0211813	38	41	46	10537056	11561632	10921255	10537056	11561632	10921255	1.09724	1.03646	0.133873	0.0516668	0	0	0	0	0	0	100	100	100	100	12328800	11580661	9521805	23.5555	23.4652	23.1828	1.23288e+07	1.15807e+07	9.52181e+06	0.939318	0.772322	-0.0903147	-0.372725	-0.09031474351098327,	-0.37272537893762087,	1
P	F4JQE2	1	1	1	1	1	1	1	1	-0.270025	48	56	46	4626946	6610528	4352766	4626946	6610528	4352766	1.4287	0.940743	0.514705	-0.0881278	0	0	0	0	0	0	100	100	100	100	5413722	6621408	3795002	22.3682	22.6587	21.8557	5.41372e+06	6.62141e+06	3.795e+06	1.22308	0.700997	0.290517	-0.51252	0.290517286509237,	-0.5125199854724218,	1
P	Q9LNC5	1	1	1	1	1	1	1	1	-0.633397	32	56	46	2103889	4023240	4050535	2103889	4023240	4050535	1.91229	1.92526	0.935299	0.945054	0	0	0	0	0	0	100	100	100	100	2461638	4029861	3531499	21.2312	21.9423	21.7518	2.46164e+06	4.02986e+06	3.5315e+06	1.63706	1.43461	0.711111	0.520662	0.71111125138478,	0.520661694476424,	1
P	Q9SZV0	1	1	1	1	1	1	1	1	-0.307426	33	49	46	2241620	4334541	4138090	2241620	4334541	4138090	1.93366	1.84603	0.951337	0.884423	0	0	0	0	0	0	100	100	100	100	2622789	4341675	3607835	21.3227	22.0498	21.7827	2.62279e+06	4.34168e+06	3.60784e+06	1.65537	1.37557	0.72715	0.460031	0.7271495366080646,	0.4600311018066795,	1
P	Q8VYF1	1	1	1	1	1	1	1	1	-0.119166	36	44	46	7138472	7891755	8747749	7138472	7891755	8747749	1.10552	1.22544	0.144731	0.293297	0	0	0	0	0	0	100	100	100	100	8352313	7904744	7626812	22.9937	22.9143	22.8626	8.35231e+06	7.90474e+06	7.62681e+06	0.946414	0.913138	-0.0794571	-0.131096	-0.07945708815859005,	-0.13109565910796597,	1
P	Q9FT93	1	1	1	1	1	1	1	1	-0.475388	47	64	46	4267604	6018512	4524710	4267604	6018512	4524710	1.41028	1.06025	0.495981	0.084399	0	0	0	0	0	0	100	100	100	100	4993276	6028417	3944913	22.2516	22.5233	21.9116	4.99328e+06	6.02842e+06	3.94491e+06	1.20731	0.790045	0.271793	-0.339993	0.27179257158201076,	-0.33999317073884433,	1
P	Q9SK74	1	1	1	1	1	1	1	1	0.0854314	61	56	46	6498426	6110471	4677843	6498426	6110471	4677843	0.9403	0.719842	-0.0888067	-0.474247	0	0	0	0	0	0	100	100	100	100	7603432	6120528	4078424	22.8582	22.5452	21.9596	7.60343e+06	6.12053e+06	4.07842e+06	0.804969	0.536392	-0.312995	-0.898639	-0.3129946932334514,	-0.8986390679082096,	1
P	Q9SIV2	1	1	1	1	1	1	1	1	-0.164068	32	46	46	5782921	7748255	6813488	5782921	7748255	6813488	1.33985	1.17821	0.422073	0.236595	0	0	0	0	0	0	100	100	100	100	6766261	7761007	5940407	22.6899	22.8878	22.5021	6.76626e+06	7.76101e+06	5.94041e+06	1.14702	0.877945	0.197885	-0.187797	0.19788508104357116,	-0.18779704193413496,	1
P	Q9SVN5	1	1	1	1	1	1	1	1	0	61	56	46	4174008	12684111	7666361	4174008	12684111	7666361	3.03883	1.83669	1.60352	0.877109	0	0	0	0	0	0	100	100	100	100	4883765	12704987	6683993	22.2196	23.5989	22.6723	4.88377e+06	1.2705e+07	6.68399e+06	2.60147	1.36861	1.37933	0.452716	1.3793291771007348,	0.45271638065336334,	1
P	Q8W585	1	1	1	1	1	1	1	1	0	0	0	46	491828	186352	5979814	491828	186352	5979814	0.378897	12.1583	-1.40012	3.60387	0	0	0	0	0	0	100	100	100	100	575459	186658	5213560	19.1344	17.51	22.3138	575460	186659	5.21356e+06	0.324365	9.05982	-1.62431	3.17948	-1.6243115278540823,	3.179482646599588,	1
P	Q9C8Z4	1	1	1	1	1	1	1	1	-0.217281	40	62	46	1870112	2358267	2664334	1870112	2358267	2664334	1.26103	1.42469	0.334602	0.51065	0	0	0	0	0	0	100	100	100	100	2188109	2362148	2322926	21.0613	21.1717	21.1475	2.18811e+06	2.36215e+06	2.32293e+06	1.07954	1.06161	0.110414	0.0862581	0.11041443276902939,	0.08625808626582959,	1
P	Q9ZT71	1	1	1	1	1	1	1	1	-0.142255	45	52	46	1936825	4761680	3158859	1936825	4761680	3158859	2.4585	1.63095	1.29778	0.70571	0	0	0	0	0	0	100	100	100	100	2266166	4769517	2754082	21.1118	22.1854	21.3931	2.26617e+06	4.76952e+06	2.75408e+06	2.10466	1.2153	1.07359	0.281318	1.0735891037352352,	0.2813177470659076,	1
P	Q9LFF6	1	1	1	1	1	1	1	1	0	35	40	46	14583525	20665699	17354621	14583525	20665699	17354621	1.41706	1.19002	0.502899	0.25098	0	0	0	0	0	0	100	100	100	100	17063339	20699712	15130799	24.0244	24.3031	23.851	1.70633e+07	2.06997e+07	1.51308e+07	1.21311	0.886743	0.278711	-0.173412	0.2787107252874112,	-0.1734118064201315,	1
P	P41127	1	1	1	1	1	1	1	1	-0.253825	43	39	46	7006728	8024569	9702731	7006728	8024569	9702731	1.14527	1.38477	0.195683	0.46965	0	0	0	0	0	0	100	100	100	100	8198167	8037776	8459422	22.9669	22.9384	23.0121	8.19817e+06	8.03778e+06	8.45942e+06	0.980436	1.03187	-0.0285049	0.0452578	-0.02850494501732249,	0.04525779526458879,	1
P	P25819	1	1	1	1	1	1	1	1	0	25	31	46	3942775	3577021	8029571	3942775	3577021	8029571	0.907234	2.03653	-0.140453	1.02611	0	0	0	0	0	0	100	100	100	100	4613213	3582908	7000661	22.1373	21.7727	22.7391	4.61321e+06	3.58291e+06	7.00066e+06	0.776662	1.51752	-0.364641	0.601719	-0.36464075520176836,	0.601719338512923,	1
P	P92959	1	1	1	1	1	1	1	1	-0.155805	66	69	46	17016722	18692820	14409429	17016722	18692820	14409429	1.0985	0.846781	0.135531	-0.23994	0	0	0	0	0	0	100	100	100	100	19910282	18723586	12563004	24.247	24.1584	23.5827	1.99103e+07	1.87236e+07	1.2563e+07	0.940398	0.630981	-0.0886569	-0.664332	-0.08865688101024453,	-0.6643321727012151,	1
P	P56804	1	1	1	1	1	1	1	1	-0.322161	42	34	46	6804790	9580024	15837007	6804790	9580024	15837007	1.40784	2.32733	0.493479	1.21868	0	0	0	0	0	0	100	100	100	100	7961891	9595791	13807652	22.9247	23.194	23.719	7.96189e+06	9.59579e+06	1.38077e+07	1.20522	1.73422	0.269291	0.794285	0.26929067029278536,	0.7942849761351883,	1
P	Q9C525	1	1	1	1	1	1	1	1	0	0	0	46	642525	978187	13385659	642525	978187	13385659	1.52241	20.8329	0.606358	4.38079	0	0	0	0	0	0	100	100	100	100	751781	979797	11670420	19.52	19.9021	23.4764	751781	979797	1.16704e+07	1.3033	15.5237	0.38217	3.9564	0.3821697423624851,	3.95639957944919,	1
P	Q08682	1	1	1	1	1	1	1	1	0	39	40	45	4919753	5399812	9937351	4919753	5399812	9937351	1.09758	2.01989	0.134323	1.01428	0	0	0	0	0	0	100	100	100	100	5756318	5408699	8663978	22.4567	22.3669	23.0466	5.75632e+06	5.4087e+06	8.66398e+06	0.939611	1.50512	-0.0898647	0.589883	-0.08986466649308752,	0.589883249697663,	1
P	contaminant_KERATIN21	1	1	1	1	1	1	1	1	-0.48032	72	68	45	16157939	15222875	12193362	16157939	15222875	12193362	0.94213	0.754636	-0.0860023	-0.406147	0	0	0	0	0	0	100	100	100	100	18905470	15247930	10630904	24.1723	23.8621	23.3418	1.89055e+07	1.52479e+07	1.06309e+07	0.806535	0.562319	-0.31019	-0.830539	-0.3101902964416861,	-0.8305394113270723,	1
P	Q9ZNZ7	1	1	1	1	1	1	1	1	0	18	22	45	697596	1261759	3445929	697596	1261759	3445929	1.80872	4.93972	0.854973	2.30443	0	0	0	0	0	0	100	100	100	100	816216	1263835	3004367	19.6386	20.2694	21.5186	816217	1.26384e+06	3.00437e+06	1.54841	3.68085	0.630785	1.88004	0.6307847444312903,	1.8800371153688151,	1
P	Q8LA13	1	1	1	1	1	1	1	1	-0.248549	35	48	45	3623931	4636980	4486272	3623931	4636980	4486272	1.27954	1.23796	0.35563	0.307962	0	0	0	0	0	0	100	100	100	100	4240152	4644612	3911401	22.0157	22.1471	21.8993	4.24015e+06	4.64461e+06	3.9114e+06	1.09539	0.922467	0.131442	-0.116431	0.13144205760096433,	-0.11643058208286901,	1
P	P27202	1	1	1	1	1	1	1	1	0.131365	52	57	45	4472512	4518676	5856549	4472512	4518676	5856549	1.01032	1.30945	0.0148148	0.388965	0	0	0	0	0	0	100	100	100	100	5233027	4526113	5106090	22.3192	22.1098	22.2838	5.23303e+06	4.52611e+06	5.10609e+06	0.864913	0.975743	-0.209373	-0.0354267	-0.20937319709142,	-0.035426741480258615,	1
P	Q9LV60	1	1	1	1	1	1	1	1	0.768253	50	34	45	8172880	5996105	9388232	8172880	5996105	9388232	0.733659	1.14871	-0.446819	0.200009	0	0	0	0	0	0	100	100	100	100	9562614	6005974	8185223	23.189	22.518	22.9646	9.56261e+06	6.00597e+06	8.18522e+06	0.628068	0.855961	-0.671007	-0.224383	-0.6710068649012219,	-0.22438324643420465,	1
P	Q9FMS0	1	1	1	1	1	1	1	1	-0.158694	65	57	45	6765585	8090295	5659247	6765585	8090295	5659247	1.1958	0.836476	0.257978	-0.257605	0	0	0	0	0	0	100	100	100	100	7916019	8103610	4934070	22.9163	22.9501	22.2343	7.91602e+06	8.10361e+06	4.93407e+06	1.0237	0.623302	0.0337897	-0.681997	0.033789664128438604,	-0.6819967676790031,	1
P	Q5EAH9	1	1	1	1	1	1	1	1	-0.660189	22	34	45	1680555	3587650	4325018	1680555	3587650	4325018	2.1348	2.57357	1.0941	1.36377	0	0	0	0	0	0	100	100	100	100	1966320	3593554	3770810	20.9071	21.777	21.8464	1.96632e+06	3.59355e+06	3.77081e+06	1.82755	1.9177	0.869913	0.939376	0.8699134333924103,	0.9393761897997702,	1
P	Q9S825	1	1	1	1	1	1	1	1	0.0767491	47	40	45	7618583	6575498	5281023	7618583	6575498	5281023	0.863087	0.693177	-0.212423	-0.528705	0	0	0	0	0	0	100	100	100	100	8914063	6586320	4604312	23.0877	22.651	22.1346	8.91406e+06	6.58632e+06	4.60431e+06	0.738868	0.516522	-0.43661	-0.953097	-0.43661048997571617,	-0.9530974557151716,	1
P	Q8LCL3	1	1	1	1	1	1	1	1	-0.0328869	54	66	44	11245250	11431165	13147998	11245250	11431165	13147998	1.01653	1.1692	0.0236567	0.225527	0	0	0	0	0	0	100	100	100	100	13157416	11449979	11463213	23.6494	23.4488	23.4505	1.31574e+07	1.145e+07	1.14632e+07	0.87023	0.871236	-0.200531	-0.198865	-0.2005312524706798,	-0.1988647811368159,	1
P	Q9FHG3	1	1	1	1	1	1	1	1	-0.146674	42	49	44	3412446	4223322	3728277	3412446	4223322	3728277	1.23762	1.09255	0.307572	0.127703	0	0	0	0	0	0	100	100	100	100	3992705	4230273	3250535	21.9289	22.0123	21.6322	3.99271e+06	4.23027e+06	3.25054e+06	1.0595	0.814118	0.0833841	-0.296689	0.08338407079894163,	-0.2966893527341303,	1
P	Q9LZQ4	1	1	1	1	1	1	1	1	0	0	5	44	0	688230	3284317	0	688230	3284317	1000	1000	9.96578	9.96578	0	0	0	0	0	0	100	100	100	100	0	689362	2863464	10	19.3949	21.4493	1000	689363	2.86346e+06	689.363	2863.46	9.42912	11.4835	9.429119560200414,	11.483546027874668,	1
P	Q9LZ17	1	1	1	1	1	1	1	1	0.06921	54	48	44	7225829	6970543	6597870	7225829	6970543	6597870	0.96467	0.913095	-0.0518921	-0.131163	0	0	0	0	0	0	100	100	100	100	8454524	6982015	5752418	23.0113	22.7352	22.4557	8.45452e+06	6.98202e+06	5.75242e+06	0.825832	0.680395	-0.27608	-0.555555	-0.276080028297542,	-0.5555549496653494,	1
P	Q9LYE7	1	1	1	1	1	1	1	1	0	42	43	44	8701831	8139344	9437464	8701831	8139344	9437464	0.93536	1.08454	-0.0964065	0.11708	0	0	0	0	0	0	100	100	100	100	10181509	8152740	8228147	23.2794	22.9589	22.9721	1.01815e+07	8.15274e+06	8.22815e+06	0.80074	0.808146	-0.320594	-0.307312	-0.32059443477833854,	-0.30731195053641136,	1
P	F4ISU2	1	1	1	1	1	1	1	1	0	0	0	44	0	0	2218055	0	0	2218055	NaN	1000	NaN	9.96578	0	0	0	0	0	0	100	100	100	100	0	0	1933833	10	10	20.883	1000	1000	1.93383e+06	1	1933.83	0	10.9172	0.0,	10.917247785843475,	1
P	Q9LK36	1	1	1	1	1	1	1	1	0	0	24	44	1993703	2315925	4917094	1993703	2315925	4917094	1.16162	2.46631	0.216138	1.30236	0	0	0	0	0	0	100	100	100	100	2332716	2319736	4287017	21.1536	21.1455	22.0315	2.33272e+06	2.31974e+06	4.28702e+06	0.994436	1.83778	-0.00804994	0.877963	-0.008049935661974018,	0.877963238226073,	1
P	Q9LW85	1	1	1	1	1	1	1	1	0	0	0	44	0	0	2715079	0	0	2715079	NaN	1000	NaN	9.96578	0	0	0	0	0	0	100	100	100	100	0	0	2367168	10	10	21.1747	1000	1000	2.36717e+06	1	2367.17	0	11.2089	0.0,	11.208946822503886,	1
P	Q9LV21	1	1	1	1	1	1	1	1	-0.0218413	45	40	44	2609579	3165764	3072045	2609579	3165764	3072045	1.21313	1.17722	0.278737	0.235382	0	0	0	0	0	0	100	100	100	100	3053317	3170974	2678393	21.5419	21.5965	21.3529	3.05332e+06	3.17097e+06	2.67839e+06	1.03853	0.877208	0.0545487	-0.18901	0.05454867266437819,	-0.1890099166217178,	1
P	Q9LHS5	1	1	1	1	1	1	1	1	0.00881778	61	53	44	4359256	4373412	3360227	4359256	4373412	3360227	1.00325	0.770826	0.00467734	-0.375523	0	0	0	0	0	0	100	100	100	100	5100513	4380610	2929647	22.2822	22.0627	21.4823	5.10051e+06	4.38061e+06	2.92965e+06	0.858857	0.574383	-0.219511	-0.799915	-0.21951062450152828,	-0.7999154201438159,	1
P	Q9LUK6	1	1	1	1	1	1	1	1	0	47	51	44	4920946	4134170	3092707	4920946	4134170	3092707	0.840117	0.628478	-0.251338	-0.670066	0	0	0	0	0	0	100	100	100	100	5757714	4140974	2696407	22.4571	21.9815	21.3626	5.75771e+06	4.14097e+06	2.69641e+06	0.719205	0.468312	-0.475526	-1.09446	-0.4755259304861234,	-1.0944577130489468,	1
P	Q0WQB7	1	1	1	1	1	1	1	1	-0.320144	52	60	44	2870756	3872092	2253323	2870756	3872092	2253323	1.34881	0.784923	0.431683	-0.349377	0	0	0	0	0	0	100	100	100	100	3358905	3878465	1964582	21.6796	21.8871	20.9058	3.35891e+06	3.87847e+06	1.96458e+06	1.15468	0.584888	0.207495	-0.773769	0.2074945573020579,	-0.7737687722906881,	1
P	Q9LF98	1	1	1	1	1	1	1	1	0	28	27	44	2021579	1832584	5055989	2021579	1832584	5055989	0.906511	2.50101	-0.141603	1.32251	0	0	0	0	0	0	100	100	100	100	2365332	1835600	4408114	21.1736	20.8078	22.0717	2.36533e+06	1.8356e+06	4.40811e+06	0.776043	1.86363	-0.365791	0.898119	-0.3657912142766795,	0.898118553554819,	1
P	Q9C5Z1	1	1	1	1	1	1	1	1	-0.202415	47	69	44	4051422	5161281	3791878	4051422	5161281	3791878	1.27394	0.935938	0.349301	-0.0955158	0	0	0	0	0	0	100	100	100	100	4740334	5169775	3305986	22.1766	22.3017	21.6566	4.74033e+06	5.16978e+06	3.30599e+06	1.09059	0.697416	0.125113	-0.519908	0.12511285330983696,	-0.5199080059906523,	1
P	Q9C5M0	1	1	1	1	1	1	1	1	0	7	2	44	386064	114598	6270644	386064	114598	6270644	0.296837	16.2425	-1.75226	4.0217	0	0	0	0	0	0	100	100	100	100	451711	114786	5467123	18.785	16.8086	22.3824	451711	114787	5.46712e+06	0.254115	12.1031	-1.97645	3.59731	-1.9764461250073897,	3.59730949212582,	1
P	Q6NLH7	1	1	1	1	1	1	1	1	-0.0214869	58	67	44	5632535	6593707	3880387	5632535	6593707	3880387	1.17065	0.688924	0.227305	-0.537584	0	0	0	0	0	0	100	100	100	100	6590303	6604559	3383154	22.6519	22.655	21.6899	6.5903e+06	6.60456e+06	3.38315e+06	1.00216	0.513353	0.00311745	-0.961976	0.0031174471709430706,	-0.9619760186457093,	1
P	P56807	1	1	1	1	1	1	1	1	-0.411238	27	33	44	7156908	9461671	10818671	7156908	9461671	10818671	1.32203	1.51164	0.402759	0.596115	0	0	0	0	0	0	100	100	100	100	8373884	9477244	9432366	22.9975	23.176	23.1692	8.37388e+06	9.47724e+06	9.43237e+06	1.13176	1.1264	0.178571	0.171723	0.17857060220307816,	0.17172275703164308,	1
P	Q9M1J8	1	1	1	1	1	1	1	1	-0.506683	53	55	43	6112269	9510138	6056422	6112269	9510138	6056422	1.55591	0.990863	0.637758	-0.0132423	0	0	0	0	0	0	100	100	100	100	7151612	9525790	5280351	22.7698	23.1834	22.3322	7.15161e+06	9.52579e+06	5.28035e+06	1.33198	0.738344	0.41357	-0.437634	0.41357027841700866,	-0.4376344927815339,	1
P	Q9M0V4	1	1	1	1	1	1	1	1	0	54	62	43	5917560	5761310	4521317	5917560	5761310	4521317	0.973596	0.764051	-0.0386055	-0.388259	0	0	0	0	0	0	100	100	100	100	6923794	5770792	3941955	22.7231	22.4603	21.9105	6.92379e+06	5.77079e+06	3.94196e+06	0.833472	0.569335	-0.262794	-0.812652	-0.26279350164640863,	-0.8126515453895229,	1
P	F4J8D3	1	1	1	1	1	1	1	1	0	41	39	43	2070904	2079925	2467761	2070904	2079925	2467761	1.00436	1.19163	0.00627083	0.252942	0	0	0	0	0	0	100	100	100	100	2423045	2083348	2151542	21.2084	20.9905	21.0369	2.42305e+06	2.08335e+06	2.15154e+06	0.859806	0.88795	-0.217917	-0.17145	-0.2179171295151124,	-0.17145018723889296,	1
P	Q39258	1	1	1	1	1	1	1	1	0	13	15	43	2017277	1017878	5013147	2017277	1017878	5013147	0.50458	2.48511	-0.986845	1.31331	0	0	0	0	0	0	100	100	100	100	2360299	1019553	4370762	21.1705	19.9595	22.0595	2.3603e+06	1.01955e+06	4.37076e+06	0.431959	1.85178	-1.21103	0.888915	-1.2110325050857167,	0.8889151509191835,	1
P	A4FVN8	1	1	1	1	1	1	1	1	0	47	45	43	4384478	4330562	3044089	4384478	4330562	3044089	0.987703	0.694288	-0.0178508	-0.526395	0	0	0	0	0	0	100	100	100	100	5130024	4337689	2654019	22.2905	22.0485	21.3397	5.13002e+06	4.33769e+06	2.65402e+06	0.84555	0.51735	-0.242039	-0.950787	-0.24203878755211677,	-0.9507867396609031,	1
P	P50699	1	1	1	1	1	1	1	1	-1.22565	44	48	43	5000855	7912796	6264398	5000855	7912796	6264398	1.58229	1.25267	0.662013	0.325001	0	0	0	0	0	0	100	100	100	100	5851211	7925819	5461677	22.4803	22.9181	22.3809	5.85121e+06	7.92582e+06	5.46168e+06	1.35456	0.933427	0.437825	-0.0993911	0.4378248289257019,	-0.09939108775117152,	1
P	O82261	1	1	1	1	1	1	1	1	-0.122858	51	49	43	5204938	6347550	4942591	5204938	6347550	4942591	1.21952	0.949597	0.286319	-0.0746135	0	0	0	0	0	0	100	100	100	100	6089997	6357997	4309247	22.538	22.6001	22.039	6.09e+06	6.358e+06	4.30925e+06	1.04401	0.707594	0.0621309	-0.499006	0.062130915552825745,	-0.49900563866242653,	1
P	F4HQD4	1	1	1	1	1	1	1	1	0	37	39	43	5344728	5270065	5738208	5344728	5270065	5738208	0.986031	1.07362	-0.0202958	0.102484	0	0	0	0	0	0	100	100	100	100	6253557	5278739	5002913	22.5762	22.3318	22.2543	6.25356e+06	5.27874e+06	5.00291e+06	0.844118	0.800011	-0.244484	-0.321908	-0.24448373329633105,	-0.32190845331335305,	1
P	P56801	1	1	1	1	1	1	1	1	-0.628371	18	25	43	3696465	5697078	10199862	3696465	5697078	10199862	1.54122	2.75936	0.624076	1.46433	0	0	0	0	0	0	100	100	100	100	4325019	5706454	8892851	22.0443	22.4442	23.0842	4.32502e+06	5.70645e+06	8.89285e+06	1.31941	2.05614	0.399888	1.03994	0.39988794540573636,	1.0399392865921862,	1
P	Q9FJX3	1	1	1	1	1	1	1	1	0	0	0	43	0	0	6534662	0	0	6534662	NaN	1000	NaN	9.96578	0	0	0	0	0	0	100	100	100	100	0	0	5697310	10	10	22.4418	1000	1000	5.69731e+06	1	5697.31	0	12.4761	0.0,	12.476065261853208,	1
P	P49693	1	1	1	1	1	1	1	1	0	54	48	43	16542025	14660534	13533595	16542025	14660534	13533595	0.88626	0.818134	-0.174198	-0.289591	0	0	0	0	0	0	100	100	100	100	19354867	14684663	11799399	24.2062	23.8078	23.4922	1.93549e+07	1.46847e+07	1.17994e+07	0.758707	0.609635	-0.398386	-0.713983	-0.39838615988595033,	-0.7139829209479441,	1
P	Q9S7C0	1	1	1	1	1	1	1	1	0	36	38	42	5290621	5358126	5705543	5290621	5358126	5705543	1.01276	1.07843	0.0182914	0.108927	0	0	0	0	0	0	100	100	100	100	6190249	5366944	4974434	22.5616	22.3557	22.2461	6.19025e+06	5.36694e+06	4.97443e+06	0.867	0.803592	-0.205897	-0.315465	-0.20589652468207004,	-0.3154650653477542,	1
P	P25696	1	1	1	1	1	1	1	1	-0.212469	34	39	42	3066427	3987698	5123641	3066427	3987698	5123641	1.30044	1.67088	0.378998	0.740611	0	0	0	0	0	0	100	100	100	100	3587848	3994261	4467097	21.7747	21.9295	22.0909	3.58785e+06	3.99426e+06	4.4671e+06	1.11327	1.24506	0.15481	0.316219	0.1548095881107587,	0.316218598790048,	1
P	O49607	1	1	1	1	1	1	1	1	-0.574931	47	54	42	4681820	6892229	5034047	4681820	6892229	5034047	1.47213	1.07523	0.557901	0.104649	0	0	0	0	0	0	100	100	100	100	5477926	6903572	4388984	22.3852	22.7189	22.0655	5.47793e+06	6.90357e+06	4.38898e+06	1.26025	0.801213	0.333713	-0.319743	0.3337132083070517,	-0.3197429709493743,	1
P	Q9FJ91	1	1	1	1	1	1	1	1	-0.0666329	47	41	42	3623433	4400093	4454434	3623433	4400093	4454434	1.21434	1.22934	0.280177	0.297885	0	0	0	0	0	0	100	100	100	100	4239569	4407335	3883642	22.0155	22.0715	21.889	4.23957e+06	4.40734e+06	3.88364e+06	1.03957	0.916046	0.0559888	-0.126507	0.05598883873069778,	-0.12650727815473461,	1
P	Q93VC7	1	1	1	1	1	1	1	1	-0.0513099	41	40	42	5665061	6422762	6134258	5665061	6422762	6134258	1.13375	1.08282	0.181102	0.114797	0	0	0	0	0	0	100	100	100	100	6628360	6433333	5348214	22.6602	22.6171	22.3506	6.62836e+06	6.43333e+06	5.34821e+06	0.970577	0.806868	-0.0430856	-0.309595	-0.04308561334214346,	-0.3095948330141747,	1
P	Q9LZK5	1	1	1	1	1	1	1	1	-0.0650681	46	51	42	4619787	5691691	3853698	4619787	5691691	3853698	1.23202	0.834172	0.301031	-0.261583	0	0	0	0	0	0	100	100	100	100	5405345	5701058	3359885	22.366	22.4428	21.68	5.40535e+06	5.70106e+06	3.35989e+06	1.05471	0.621586	0.076843	-0.685975	0.07684304434308578,	-0.6859750071434798,	1
P	Q8LB54	1	1	1	1	1	1	1	1	-0.913854	38	59	42	5174469	8320715	6921451	5174469	8320715	6921451	1.60803	1.33762	0.685297	0.419664	0	0	0	0	0	0	100	100	100	100	6054347	8334410	6034536	22.5295	22.9906	22.5248	6.05435e+06	8.33441e+06	6.03454e+06	1.3766	0.996728	0.461109	-0.0047285	0.46110872271356423,	-0.004728496819581722,	1
P	Q944G9	1	1	1	1	1	1	1	1	0	22	24	42	2037308	2580674	10381745	2037308	2580674	10381745	1.26671	5.09582	0.341084	2.34931	0	0	0	0	0	0	100	100	100	100	2383736	2584921	9051427	21.1848	21.3017	23.1097	2.38374e+06	2.58492e+06	9.05143e+06	1.0844	3.79716	0.116896	1.92492	0.11689584328679666,	1.9249207606129493,	1
P	Q9SVD1	1	1	1	1	1	1	1	1	-1.97959	16	34	42	1241915	5812710	7862885	1241915	5812710	7862885	4.68044	6.33126	2.22664	2.66249	0	0	0	0	0	0	100	100	100	100	1453092	5822277	6855334	20.4707	22.4732	22.7088	1.45309e+06	5.82228e+06	6.85533e+06	4.00682	4.71775	2.00246	2.2381	2.0024565383598625,	2.2381001308325215,	1
P	Q94K97	1	1	1	1	1	1	1	1	0.239104	64	61	42	15985139	16709558	10919704	15985139	16709558	10919704	1.04532	0.683116	0.0639423	-0.549798	0	0	0	0	0	0	100	100	100	100	18703287	16737060	9520452	24.1568	23.9965	23.1826	1.87033e+07	1.67371e+07	9.52045e+06	0.894873	0.509026	-0.160246	-0.97419	-0.16024567736802947,	-0.9741897278386474,	1
P	Q940P8	1	1	1	1	1	1	1	1	-0.0443945	38	39	42	1818968	2071446	2357926	1818968	2071446	2357926	1.1388	1.2963	0.187518	0.374398	0	0	0	0	0	0	100	100	100	100	2128269	2074855	2055781	21.0212	20.9846	20.9713	2.12827e+06	2.07486e+06	2.05578e+06	0.974903	0.96594	-0.0366699	-0.0499939	-0.0366699111684664,	-0.04999390887290986,	1
P	O64855	1	1	1	1	1	1	1	1	-0.387996	34	40	42	2874929	3455900	3166381	2874929	3455900	3166381	1.20208	1.10138	0.265535	0.139309	0	0	0	0	0	0	100	100	100	100	3363788	3461588	2760640	21.6817	21.723	21.3966	3.36379e+06	3.46159e+06	2.76064e+06	1.02907	0.820694	0.0413472	-0.285084	0.04134718495658505,	-0.28508365505812217,	1
P	A2RVJ8	1	1	1	1	1	1	1	1	0.108066	77	63	42	9105907	7635847	4416268	9105907	7635847	4416268	0.83856	0.484989	-0.254015	-1.04398	0	0	0	0	0	0	100	100	100	100	10654295	7648414	3850367	23.3449	22.8667	21.8766	1.06543e+07	7.64841e+06	3.85037e+06	0.717871	0.361391	-0.478202	-1.46837	-0.4782024892909811,	-1.4683671889578829,	1
P	Q9FKW6	1	1	1	1	1	1	1	1	0	15	19	42	1182031	1289660	5911923	1182031	1289660	5911923	1.09105	5.0015	0.125723	2.32236	0	0	0	0	0	0	100	100	100	100	1383026	1291782	5154369	20.3994	20.3009	22.2974	1.38303e+06	1.29178e+06	5.15437e+06	0.934026	3.72688	-0.0984651	1.89797	-0.09846506184406598,	1.8979674186784192,	1
P	Q93Y25	1	1	1	1	1	1	1	1	0.01555	52	61	42	4420628	4287177	3208891	4420628	4287177	3208891	0.969812	0.72589	-0.0442234	-0.462177	0	0	0	0	0	0	100	100	100	100	5172321	4294233	2797703	22.3024	22.034	21.4158	5.17232e+06	4.29423e+06	2.7977e+06	0.830233	0.540899	-0.268411	-0.886569	-0.26841131386621936,	-0.8865687387540416,	1
P	Q9SAG7	1	1	1	1	1	1	1	1	-0.21448	55	60	41	5094054	5590302	4098347	5094054	5590302	4098347	1.09742	0.804535	0.134112	-0.313772	0	0	0	0	0	0	100	100	100	100	5960258	5599503	3573184	22.5069	22.4169	21.7688	5.96026e+06	5.5995e+06	3.57318e+06	0.939473	0.599502	-0.090076	-0.738164	-0.09007599046132267,	-0.7381643013955504,	1
P	A8MS85	1	1	1	1	1	1	1	1	-0.291133	57	70	41	3126097	3308966	2179550	3126097	3308966	2179550	1.0585	0.697211	0.0820179	-0.520332	0	0	0	0	0	0	100	100	100	100	3657665	3314412	1900262	21.8025	21.6603	20.8578	3.65767e+06	3.31441e+06	1.90026e+06	0.906155	0.519529	-0.14217	-0.944724	-0.14217003667034936,	-0.9447244326413813,	1
P	Q9FT52	1	1	1	1	1	1	1	1	0	0	0	41	0	0	5226170	0	0	5226170	NaN	1000	NaN	9.96578	0	0	0	0	0	0	100	100	100	100	0	0	4556488	10	10	22.1195	1000	1000	4.55649e+06	1	4556.49	0	12.1537	0.0,	12.153706700386184,	1
P	P49200	1	1	1	1	1	1	1	1	-0.462594	46	45	41	18021515	19609191	18236007	18021515	19609191	18236007	1.0881	1.0119	0.12181	0.0170696	0	0	0	0	0	0	100	100	100	100	21085932	19641465	15899244	24.3298	24.2274	23.9225	2.10859e+07	1.96415e+07	1.58992e+07	0.931496	0.754021	-0.102378	-0.407323	-0.10237824139260282,	-0.4073226183229765,	1
P	P51412	1	1	1	1	1	1	1	1	-0.202297	36	33	41	7826821	9979512	8789341	7826821	9979512	8789341	1.27504	1.12298	0.350543	0.167329	0	0	0	0	0	0	100	100	100	100	9157710	9995937	7663074	23.1266	23.2529	22.8695	9.15771e+06	9.99594e+06	7.66307e+06	1.09153	0.836789	0.126355	-0.257064	0.12635485855307596,	-0.2570636387975649,	1
P	O65686	1	1	1	1	1	1	1	1	-0.0105414	33	40	41	4500564	6932076	7860307	4500564	6932076	7860307	1.54027	1.74652	0.623182	0.80448	0	0	0	0	0	0	100	100	100	100	5265849	6943485	6853087	22.3282	22.7272	22.7083	5.26585e+06	6.94349e+06	6.85309e+06	1.31859	1.30142	0.398994	0.380088	0.3989937037493386,	0.380087664723291,	1
P	C0Z361	1	1	1	1	1	1	1	1	0	38	47	41	4956722	5696437	6344262	4956722	5696437	6344262	1.14923	1.27993	0.200673	0.356066	0	0	0	0	0	0	100	100	100	100	5799573	5705812	5531308	22.4675	22.444	22.3992	5.79957e+06	5.70581e+06	5.53131e+06	0.983833	0.953744	-0.0235145	-0.0683262	-0.02351448049081661,	-0.06832618370132708,	1
P	Q9LJR2	1	1	1	1	1	1	1	1	-0.345663	57	51	41	9672374	14971080	7313863	9672374	14971080	7313863	1.54782	0.75616	0.630236	-0.403236	0	0	0	0	0	0	100	100	100	100	11317085	14995721	6376664	23.432	23.838	22.6044	1.13171e+07	1.49957e+07	6.37666e+06	1.32505	0.563455	0.406048	-0.827629	0.4060484046629298,	-0.8276286153959249,	1
P	Q9FE78	1	1	1	1	1	1	1	1	-0.101346	52	57	41	6057905	6818306	4594152	6057905	6818306	4594152	1.12552	0.758373	0.170594	-0.39902	0	0	0	0	0	0	100	100	100	100	7088004	6829528	4005457	22.7569	22.7034	21.9335	7.088e+06	6.82953e+06	4.00546e+06	0.963533	0.565104	-0.0535936	-0.823413	-0.05359356604835771,	-0.8234125524415941,	1
P	A0MFS5	1	1	1	1	1	1	1	1	-0.00221743	42	54	41	4513884	4960041	3156402	4513884	4960041	3156402	1.09884	0.699265	0.135983	-0.516088	0	0	0	0	0	0	100	100	100	100	5281434	4968204	2751940	22.3325	22.2443	21.392	5.28143e+06	4.9682e+06	2.75194e+06	0.940692	0.521059	-0.0882053	-0.940481	-0.08820525782724405,	-0.9404805732451789,	1
P	Q9LVT8	1	1	1	1	1	1	1	1	0.12554	57	43	41	6375915	4987464	3914338	6375915	4987464	3914338	0.782235	0.613926	-0.354326	-0.703864	0	0	0	0	0	0	100	100	100	100	7460089	4995672	3412754	22.8308	22.2522	21.7025	7.46009e+06	4.99567e+06	3.41275e+06	0.669653	0.457468	-0.578514	-1.12826	-0.578513928394238,	-1.1282562476692466,	1
P	Q9C901	1	1	1	1	1	1	1	1	0.239497	60	55	41	10076919	9961789	8828910	10076919	9961789	8828910	0.988575	0.876152	-0.0165778	-0.190747	0	0	0	0	0	0	100	100	100	100	11790420	9978185	7697573	23.4911	23.2503	22.876	1.17904e+07	9.97819e+06	7.69757e+06	0.846296	0.652867	-0.240766	-0.61514	-0.24076580597597977,	-0.6151395514662332,	1
P	Q9C6K3	1	1	1	1	1	1	1	1	0.1141	44	51	41	3311175	3987886	4259514	3311175	3987886	4259514	1.20437	1.28641	0.268281	0.363346	0	0	0	0	0	0	100	100	100	100	3874214	3994449	3713699	21.8855	21.9296	21.8244	3.87421e+06	3.99445e+06	3.7137e+06	1.03103	0.958568	0.0440929	-0.0610466	0.04409294754542621,	-0.06104661749995623,	1
P	Q8GUM1	1	1	1	1	1	1	1	1	-0.131261	39	61	41	3387717	4312451	3442156	3387717	4312451	3442156	1.27297	1.01607	0.348195	0.0229991	0	0	0	0	0	0	100	100	100	100	3963771	4319548	3001078	21.9184	22.0424	21.517	3.96377e+06	4.31955e+06	3.00108e+06	1.08976	0.757127	0.124007	-0.401393	0.12400674318675456,	-0.4013930670519893,	1
P	Q9CAF6	1	1	1	1	1	1	1	1	-0.0326763	49	45	40	3688950	4063078	3376556	3688950	4063078	3376556	1.10142	0.915316	0.139363	-0.127658	0	0	0	0	0	0	100	100	100	100	4316227	4069765	2943884	22.0413	21.9565	21.4893	4.31623e+06	4.06977e+06	2.94388e+06	0.942899	0.68205	-0.0848251	-0.55205	-0.08482513421909144,	-0.5520499384650991,	1
P	Q94C75	1	1	1	1	1	1	1	1	-0.179047	37	52	40	2417558	4003865	2666100	2417558	4003865	2666100	1.65616	1.10281	0.727843	0.14118	0	0	0	0	0	0	100	100	100	100	2828644	4010454	2324465	21.4317	21.9353	21.1485	2.82864e+06	4.01045e+06	2.32447e+06	1.4178	0.82176	0.503655	-0.283212	0.5036548690355734,	-0.28321179633658816,	1
P	Q9FGF4	1	1	1	1	1	1	1	1	-0.0758779	43	48	40	2749991	2945168	2180031	2749991	2945168	2180031	1.07097	0.792741	0.098923	-0.335078	0	0	0	0	0	0	100	100	100	100	3217605	2950015	1900681	21.6176	21.4923	20.8581	3.21761e+06	2.95002e+06	1.90068e+06	0.916836	0.590713	-0.125265	-0.75947	-0.1252649255932248,	-0.7594704351464452,	1
P	Q9FT77	1	1	1	1	1	1	1	1	-0.150331	28	38	40	1848518	2284368	2099288	1848518	2284368	2099288	1.23578	1.13566	0.305426	0.183531	0	0	0	0	0	0	100	100	100	100	2162844	2288127	1830285	21.0445	21.1257	20.8036	2.16284e+06	2.28813e+06	1.83029e+06	1.05793	0.84624	0.081238	-0.240861	0.08123802836368374,	-0.24086117755625908,	1
P	Q9ZVD0	1	1	1	1	1	1	1	1	-0.180873	27	34	40	1871670	2173045	2919901	1871670	2173045	2919901	1.16102	1.56005	0.215392	0.641593	0	0	0	0	0	0	100	100	100	100	2189932	2176621	2545744	21.0625	21.0537	21.2797	2.18993e+06	2.17662e+06	2.54574e+06	0.993922	1.16248	-0.008796	0.217201	-0.008796000686623815,	0.21720117541514405,	1
P	Q9SV21	1	1	1	1	1	1	1	1	-0.165878	42	42	40	2130364	3543880	2862244	2130364	3543880	2862244	1.66351	1.34355	0.73423	0.426047	0	0	0	0	0	0	100	100	100	100	2492615	3549712	2495475	21.2492	21.7593	21.2509	2.49262e+06	3.54971e+06	2.49548e+06	1.42409	1.00115	0.510042	0.00165452	0.5100418389209112,	0.0016545211192495494,	1
P	O65396	1	1	1	1	1	1	1	1	-0.31463	41	41	40	2269735	2704817	3359940	2269735	2704817	3359940	1.19169	1.48032	0.253007	0.565912	0	0	0	0	0	0	100	100	100	100	2655685	2709268	2929397	21.3407	21.3695	21.4822	2.65569e+06	2.70927e+06	2.9294e+06	1.02018	1.10307	0.0288192	0.141519	0.02881916152179337,	0.14151941471521404,	1
P	Q940X9	1	1	1	1	1	1	1	1	-0.213544	39	39	40	3797068	4060656	2941123	3797068	4060656	2941123	1.06942	0.774577	0.096827	-0.368519	0	0	0	0	0	0	100	100	100	100	4442729	4067339	2564247	22.083	21.9557	21.2901	4.44273e+06	4.06734e+06	2.56425e+06	0.915505	0.577178	-0.127361	-0.792911	-0.1273609817559915,	-0.7929109039901053,	1
P	O81742	1	1	1	1	1	1	1	1	-0.367792	44	56	40	8601067	4876732	3393194	8601067	4876732	3393194	0.566992	0.394508	-0.818601	-1.34187	0	0	0	0	0	0	100	100	100	100	10063611	4884758	2958390	23.2626	22.2199	21.4964	1.00636e+07	4.88476e+06	2.95839e+06	0.485388	0.293969	-1.04279	-1.76626	-1.0427889120354814,	-1.766263915857355,	1
P	Q96291	1	1	1	1	1	1	1	1	-0.376708	29	34	40	3473271	5694056	6103311	3473271	5694056	6103311	1.63939	1.75722	0.713162	0.813297	0	0	0	0	0	0	100	100	100	100	4063873	5703427	5321232	21.9544	22.4434	22.3433	4.06387e+06	5.70343e+06	5.32123e+06	1.40345	1.3094	0.488974	0.388905	0.48897374124742615,	0.38890493729546827,	1
P	P54888	1	1	1	1	1	1	1	1	-0.0320934	30	35	40	2412081	2305905	2660209	2412081	2305905	2660209	0.955982	1.10287	-0.0649453	0.141261	0	0	0	0	0	0	100	100	100	100	2822236	2309700	2319329	21.4284	21.1393	21.1453	2.82224e+06	2.3097e+06	2.31933e+06	0.818394	0.821806	-0.289133	-0.283131	-0.28913323787486717,	-0.2831309475635482,	1
P	B9DFG3	1	1	1	1	1	1	1	1	0.0880506	65	52	40	3959091	4215872	2801118	3959091	4215872	2801118	1.06486	0.707515	0.0906618	-0.499166	0	0	0	0	0	0	100	100	100	100	4632303	4222810	2442182	22.1433	22.0098	21.2197	4.6323e+06	4.22281e+06	2.44218e+06	0.911601	0.527207	-0.133526	-0.923559	-0.13352612284980142,	-0.9235586567933735,	1
P	Q6NM71	1	1	1	1	1	1	1	1	-0.297816	38	45	40	4882332	7473353	6631200	4882332	7473353	6631200	1.53069	1.3582	0.614185	0.4417	0	0	0	0	0	0	100	100	100	100	5712534	7485653	5781477	22.4457	22.8357	22.463	5.71253e+06	7.48565e+06	5.78148e+06	1.31039	1.01207	0.389997	0.0173074	0.3899973067616118,	0.01730737753706457,	1
P	Q8RYC2	1	1	1	1	1	1	1	1	-0.33652	40	44	40	5602903	8960035	10535306	5602903	8960035	10535306	1.59918	1.88033	0.67733	0.910986	0	0	0	0	0	0	100	100	100	100	6555632	8974782	9185311	22.6443	23.0974	23.1309	6.55563e+06	8.97478e+06	9.18531e+06	1.36902	1.40113	0.453142	0.486594	0.4531418916359713,	0.4865936085058752,	1
P	Q9FXD4	1	1	1	1	1	1	1	1	0.0902469	58	52	40	4902048	4812742	3916419	4902048	4812742	3916419	0.981782	0.798935	-0.0265255	-0.323849	0	0	0	0	0	0	100	100	100	100	5735602	4820663	3414568	22.4515	22.2008	21.7033	5.7356e+06	4.82066e+06	3.41457e+06	0.840481	0.595329	-0.250713	-0.748242	-0.25071348504137847,	-0.7482416785688162,	1
P	Q9ZR03	1	1	1	1	1	1	1	1	0	9	11	40	855683	951788	17459205	855683	951788	17459205	1.11231	20.4038	0.153564	4.35077	0	0	0	0	0	0	100	100	100	100	1001185	953354	15221982	19.9333	19.8627	23.8597	1.00119e+06	953355	1.5222e+07	0.952226	15.204	-0.0706241	3.92638	-0.07062412323972088,	3.926375440614942,	1
P	Q9LPP3	1	1	1	1	1	1	1	1	-0.013438	55	53	40	4419382	5710484	3032831	4419382	5710484	3032831	1.29215	0.686257	0.369768	-0.54318	0	0	0	0	0	0	100	100	100	100	5170863	5719882	2644203	22.302	22.4476	21.3344	5.17086e+06	5.71988e+06	2.6442e+06	1.10618	0.511366	0.14558	-0.967572	0.14558042909200047,	-0.9675717194729953,	1
P	P56764	1	1	1	1	1	1	1	1	0	44	41	39	2150655	2271859	1779806	2150655	2271859	1779806	1.05636	0.827565	0.0790972	-0.273056	0	0	0	0	0	0	100	100	100	100	2516357	2275598	1551741	21.2629	21.1178	20.5655	2.51636e+06	2.2756e+06	1.55174e+06	0.904322	0.616662	-0.145091	-0.697448	-0.14509077295743764,	-0.6974483048358712,	1
P	B3DNP3	1	1	1	1	1	1	1	1	-0.152461	30	43	39	2896133	3760362	3140623	2896133	3760362	3140623	1.29841	1.08442	0.376744	0.116923	0	0	0	0	0	0	100	100	100	100	3388597	3766551	2738183	21.6923	21.8448	21.3848	3.3886e+06	3.76655e+06	2.73818e+06	1.11154	0.808058	0.152556	-0.307469	0.15255573574646458,	-0.30746927312864186,	1
P	Q9FGI6	1	1	1	1	1	1	1	1	0	10	6	39	376002	276214	3989058	376002	276214	3989058	0.734608	10.6091	-0.444954	3.40724	0	0	0	0	0	0	100	100	100	100	439938	276668	3477900	18.7469	18.0778	21.7298	439938	276669	3.4779e+06	0.628881	7.90543	-0.669142	2.98284	-0.669141850827602,	2.9828436708230246,	1
P	Q0WVH0	1	1	1	1	1	1	1	1	-0.768024	20	37	39	1441741	2747308	3416767	1441741	2747308	3416767	1.90555	2.36989	0.930207	1.24482	0	0	0	0	0	0	100	100	100	100	1686897	2751829	2978942	20.6859	21.392	21.5064	1.6869e+06	2.75183e+06	2.97894e+06	1.6313	1.76593	0.706019	0.820428	0.7060186832161742,	0.8204276644699268,	1
P	Q9FE18	1	1	1	1	1	1	1	1	-0.155368	49	52	39	6812642	7867052	5724601	6812642	7867052	5724601	1.15477	0.840291	0.207609	-0.251039	0	0	0	0	0	0	100	100	100	100	7971078	7880000	4991050	22.9263	22.9098	22.2509	7.97108e+06	7.88e+06	4.99105e+06	0.988574	0.626145	-0.0165792	-0.675431	-0.01657923639524777,	-0.6754314423094725,	1
P	Q9SV20	1	1	1	1	1	1	1	1	-0.150304	43	43	39	2153595	3685106	2798939	2153595	3685106	2798939	1.71114	1.29966	0.774959	0.378133	0	0	0	0	0	0	100	100	100	100	2519797	3691171	2440282	21.2649	21.8156	21.2186	2.5198e+06	3.69117e+06	2.44028e+06	1.46487	0.968444	0.550771	-0.0462591	0.5507711926968452,	-0.04625910867231484,	1
P	Q9LU86	1	1	1	1	1	1	1	1	0	44	44	39	7438723	9245264	6442936	7438723	9245264	6442936	1.24286	0.866135	0.31366	-0.207337	0	0	0	0	0	0	100	100	100	100	8703619	9260480	5617338	23.0532	23.1427	22.4215	8.70362e+06	9.26048e+06	5.61734e+06	1.06398	0.645403	0.0894716	-0.631729	0.08947158042274467,	-0.6317289005001504,	1
P	Q9ZUL3	1	1	1	1	1	1	1	1	-0.0699315	39	40	39	6960430	7236661	6928930	6960430	7236661	6928930	1.03969	0.995474	0.0561478	-0.00654385	0	0	0	0	0	0	100	100	100	100	8143996	7248571	6041056	22.9573	22.7893	22.5264	8.144e+06	7.24857e+06	6.04106e+06	0.890051	0.74178	-0.16804	-0.430936	-0.168040204894978,	-0.43093604226653903,	1
P	Q9C882	1	1	1	1	1	1	1	1	-0.042448	43	49	39	2989879	3481761	8461825	2989879	3481761	8461825	1.16452	2.83016	0.21973	1.50088	0	0	0	0	0	0	100	100	100	100	3498284	3487491	7377526	21.7382	21.7338	22.8147	3.49828e+06	3.48749e+06	7.37753e+06	0.996915	2.1089	-0.00445789	1.07649	-0.004457885042527575,	1.0764895612168237,	1
P	Q9C865	1	1	1	1	1	1	1	1	0.00537069	36	42	39	3569336	3595249	2864300	3569336	3595249	2864300	1.00726	0.802474	0.010436	-0.317473	0	0	0	0	0	0	100	100	100	100	4176273	3601166	2497268	21.9938	21.78	21.2519	4.17627e+06	3.60117e+06	2.49727e+06	0.862292	0.597966	-0.213752	-0.741865	-0.21375198367611645,	-0.7418652994320801,	1
P	Q8GUM2	1	1	1	1	1	1	1	1	0	22	30	39	2280804	2469605	3482016	2280804	2469605	3482016	1.08278	1.52666	0.114738	0.61038	0	0	0	0	0	0	100	100	100	100	2668636	2473669	3035830	21.3477	21.2382	21.5337	2.66864e+06	2.47367e+06	3.03583e+06	0.926941	1.1376	-0.10945	0.185988	-0.10945012554191208,	0.18598816939324947,	1
P	Q93Z16	1	1	1	1	1	1	1	1	0	2	4	39	61968	51118	3338241	61968	51118	3338241	0.82491	53.8704	-0.277692	5.75142	0	0	0	0	0	0	100	100	100	100	72505	51202	2910478	16.1458	15.6439	21.4728	72505.2	51202.1	2.91048e+06	0.706186	40.1417	-0.50188	5.32703	-0.5018799747366246,	5.32702870695357,	1
P	Q9M356	1	1	1	1	1	1	1	1	-0.0997227	43	54	39	7071050	8016212	5313873	7071050	8016212	5313873	1.13367	0.751497	0.180996	-0.412161	0	0	0	0	0	0	100	100	100	100	8273426	8029405	4632953	22.9801	22.9369	22.1435	8.27343e+06	8.02941e+06	4.63295e+06	0.970505	0.55998	-0.0431918	-0.836553	-0.04319175759903237,	-0.8365529008205052,	1
P	P52410	1	1	1	1	1	1	1	1	-0.524549	41	50	39	3718750	4825895	4751948	3718750	4825895	4751948	1.29772	1.27783	0.375979	0.353701	0	0	0	0	0	0	100	100	100	100	4351094	4833837	4143033	22.0529	22.2047	21.9823	4.35109e+06	4.83384e+06	4.14303e+06	1.11095	0.952182	0.151791	-0.0706909	0.1517908030030886,	-0.07069090263140174,	1
P	Q8LRK9	1	1	1	1	1	1	1	1	-0.0427131	40	38	38	4868410	3130558	2242676	4868410	3130558	2242676	0.643035	0.460659	-0.637031	-1.11823	0	0	0	0	0	0	100	100	100	100	5696245	3135710	1955299	22.4416	21.5804	20.899	5.69625e+06	3.13571e+06	1.9553e+06	0.550487	0.343261	-0.861219	-1.54262	-0.861218801384313,	-1.542621651129134,	1
P	contaminant_KERATIN14	1	1	1	1	1	1	1	1	0.274561	47	42	38	18929890	14990602	6866658	18929890	14990602	6866658	0.791901	0.362742	-0.336608	-1.46299	0	0	0	0	0	0	100	100	100	100	22148769	15015275	5986764	24.4007	23.8399	22.5133	2.21488e+07	1.50153e+07	5.98676e+06	0.677928	0.270298	-0.560796	-1.88738	-0.5607956667476249,	-1.887378200186193,	1
P	Q9SL96	1	1	1	1	1	1	1	1	0.136282	39	45	38	8871882	6266858	5749035	8871882	6266858	5749035	0.706373	0.648006	-0.501498	-0.62592	0	0	0	0	0	0	100	100	100	100	10380476	6277172	5012353	23.3074	22.5817	22.2571	1.03805e+07	6.27717e+06	5.01235e+06	0.60471	0.482864	-0.725686	-1.05031	-0.7256858334693205,	-1.050312551572345,	1
P	Q9SKI0	1	1	1	1	1	1	1	1	0	11	13	38	3020908	3050954	12603833	3020908	3050954	12603833	1.00995	4.1722	0.0142782	2.06081	0	0	0	0	0	0	100	100	100	100	3534589	3055975	10988777	21.7531	21.5432	23.3895	3.53459e+06	3.05598e+06	1.09888e+07	0.864591	3.10893	-0.20991	1.63642	-0.20990978006021913,	1.6364162022594524,	1
P	Q9FE65	1	1	1	1	1	1	1	1	0	30	28	38	9590647	9197818	8185868	9590647	9197818	8185868	0.95904	0.853526	-0.0603365	-0.228493	0	0	0	0	0	0	100	100	100	100	11221461	9212956	7136930	23.4198	23.1352	22.7669	1.12215e+07	9.21296e+06	7.13693e+06	0.821012	0.636007	-0.284524	-0.652885	-0.2845244539956189,	-0.6528849302884012,	1
P	F4I893	1	1	1	1	1	1	1	1	-0.369168	31	49	38	1059079	1695331	2118233	1059079	1695331	2118233	1.60076	2.00007	0.678757	1.00005	0	0	0	0	0	0	100	100	100	100	1239167	1698121	1846802	20.2409	20.6955	20.8166	1.23917e+06	1.69812e+06	1.8468e+06	1.37037	1.49036	0.454569	0.575659	0.4545688072556125,	0.575658893910971,	1
P	P93819	1	1	1	1	1	1	1	1	0	18	22	38	1291287	1569041	4529442	1291287	1569041	4529442	1.2151	3.5077	0.281073	1.81052	0	0	0	0	0	0	100	100	100	100	1510860	1571623	3949039	20.5269	20.5838	21.9131	1.51086e+06	1.57162e+06	3.94904e+06	1.04022	2.61377	0.0568854	1.38613	0.05688540326538872,	1.3861314534958613,	1
P	Q9SUS3	1	1	1	1	1	1	1	1	-0.72818	41	55	38	2856429	4334055	3034495	2856429	4334055	3034495	1.5173	1.06234	0.601505	0.0872438	0	0	0	0	0	0	100	100	100	100	3342142	4341188	2645654	21.6723	22.0497	21.3352	3.34214e+06	4.34119e+06	2.64565e+06	1.29892	0.791604	0.377317	-0.337148	0.3773168312214489,	-0.3371484152840335,	1
P	Q9SUP7	1	1	1	1	1	1	1	1	0	39	42	38	2416498	2614664	2011121	2416498	2614664	2011121	1.08201	0.832246	0.113708	-0.264918	0	0	0	0	0	0	100	100	100	100	2827404	2618967	1753415	21.431	21.3206	20.7417	2.8274e+06	2.61897e+06	1.75342e+06	0.92628	0.62015	-0.11048	-0.68931	-0.11048019727772952,	-0.6893101043861619,	1
P	Q9MAR2	1	1	1	1	1	1	1	1	0.103295	64	60	38	9487612	9057465	4597706	9487612	9057465	4597706	0.954662	0.484601	-0.0669377	-1.04513	0	0	0	0	0	0	100	100	100	100	11100906	9072372	4008555	23.4042	23.113	21.9347	1.11009e+07	9.07237e+06	4.00856e+06	0.817264	0.361102	-0.291126	-1.46952	-0.2911256456182959,	-1.469522983792393,	1
P	P54887	1	1	1	1	1	1	1	1	0	29	31	38	2069849	1849545	2265616	2069849	1849545	2265616	0.893565	1.09458	-0.162355	0.130378	0	0	0	0	0	0	100	100	100	100	2421810	1852589	1975299	21.2077	20.8211	20.9136	2.42181e+06	1.85259e+06	1.9753e+06	0.76496	0.815629	-0.386543	-0.294014	-0.3865430816794281,	-0.29401435309985813,	1
P	Q84VW9	1	1	1	1	1	1	1	1	0	15	19	38	600569	594610	3064396	600569	594610	3064396	0.990078	5.10249	-0.0143863	2.3512	0	0	0	0	0	0	100	100	100	100	702691	595588	2671724	19.4225	19.184	21.3493	702691	595589	2.67172e+06	0.847583	3.80213	-0.238574	1.92681	-0.2385742418363003,	1.9268086415742933,	1
P	Q84W89	1	1	1	1	1	1	1	1	-0.224121	32	40	38	2716207	3552843	3744572	2716207	3552843	3744572	1.30802	1.3786	0.387381	0.463207	0	0	0	0	0	0	100	100	100	100	3178076	3558690	3264742	21.5997	21.7629	21.6385	3.17808e+06	3.55869e+06	3.26474e+06	1.11976	1.02727	0.163193	0.0388152	0.1631925470398471,	0.03881521109241121,	1
P	Q9FL12	1	1	1	1	1	1	1	1	-0.159124	40	54	38	3910713	5500215	2815112	3910713	5500215	2815112	1.40645	0.719846	0.492056	-0.474239	0	0	0	0	0	0	100	100	100	100	4575699	5509267	2454383	22.1256	22.3934	21.2269	4.5757e+06	5.50927e+06	2.45438e+06	1.20403	0.536395	0.267868	-0.898632	0.26786839059241624,	-0.8986315300779324,	1
P	F4K455	1	1	1	1	1	1	1	1	-0.0402967	28	30	38	15391903	16316664	12642436	15391903	16316664	12642436	1.06008	0.821369	0.0841745	-0.283897	0	0	0	0	0	0	100	100	100	100	18009175	16343519	11022433	24.1022	23.9622	23.3939	1.80092e+07	1.63435e+07	1.10224e+07	0.907511	0.612045	-0.140013	-0.708289	-0.14001344900915189,	-0.7082893255664192,	1
P	Q9SCN8	1	1	1	1	1	1	1	1	-0.016894	0	0	37	2030975	2630207	3559524	2030975	2630207	3559524	1.29505	1.75262	0.373004	0.809512	0	0	0	0	0	0	100	100	100	100	2376326	2634536	3103406	21.1803	21.3291	21.5654	2.37633e+06	2.63454e+06	3.10341e+06	1.10866	1.30597	0.148816	0.38512	0.1488159045084443,	0.38511965921914304,	1
P	Q9LZQ9	1	1	1	1	1	1	1	1	0	45	47	37	16542759	32201420	2137478	16542759	32201420	2137478	1.94656	0.129209	0.960924	-2.95222	0	0	0	0	0	0	100	100	100	100	19355725	32254420	1863581	24.2063	24.943	20.8296	1.93557e+07	3.22544e+07	1.86358e+06	1.6664	0.0962806	0.736736	-3.37661	0.7367364817841693,	-3.3766105792027434,	1
P	O81047	1	1	1	1	1	1	1	1	-0.0438737	38	53	37	3704066	3887983	2508798	3704066	3887983	2508798	1.04965	0.677309	0.0699121	-0.562113	0	0	0	0	0	0	100	100	100	100	4333913	3894382	2187320	22.0472	21.893	21.0607	4.33391e+06	3.89438e+06	2.18732e+06	0.898583	0.504699	-0.154276	-0.986506	-0.15427585425899162,	-0.9865056789893776,	1
P	Q9LKB4	1	1	1	1	1	1	1	1	-0.235069	35	49	37	4238209	5617004	3794378	4238209	5617004	3794378	1.32532	0.895279	0.406346	-0.159591	0	0	0	0	0	0	100	100	100	100	4958883	5626249	3308166	22.2416	22.4237	21.6576	4.95888e+06	5.62625e+06	3.30817e+06	1.13458	0.667119	0.182158	-0.583984	0.1821581368300695,	-0.5839835130681968,	1
P	P36428	1	1	1	1	1	1	1	1	-0.0744106	51	48	37	3023728	3346696	2484345	3023728	3346696	2484345	1.10681	0.821617	0.146409	-0.283463	0	0	0	0	0	0	100	100	100	100	3537889	3352204	2166000	21.7545	21.6767	21.0466	3.53789e+06	3.3522e+06	2.166e+06	0.947515	0.61223	-0.0777788	-0.707855	-0.07777881893720429,	-0.7078550218547588,	1
P	Q96327	1	1	1	1	1	1	1	1	0.00438903	50	50	37	5950027	6722301	4117984	5950027	6722301	4117984	1.12979	0.692095	0.176059	-0.530958	0	0	0	0	0	0	100	100	100	100	6961782	6733365	3590305	22.731	22.6829	21.7757	6.96178e+06	6.73337e+06	3.59031e+06	0.96719	0.515716	-0.048129	-0.95535	-0.04812903237129803,	-0.9553501788589083,	1
P	Q9SGY2	1	1	1	1	1	1	1	1	-0.318333	33	44	37	4085489	5050262	4218839	4085489	5050262	4218839	1.23615	1.03264	0.305849	0.0463373	0	0	0	0	0	0	100	100	100	100	4780194	5058574	3678236	22.1886	22.2703	21.8106	4.78019e+06	5.05857e+06	3.67824e+06	1.05824	0.769474	0.0816615	-0.378055	0.08166150704780235,	-0.3780549236943441,	1
P	P94072	1	1	1	1	1	1	1	1	0	12	15	37	1484738	1530628	11017669	1484738	1530628	11017669	1.03091	7.42061	0.0439153	2.89154	0	0	0	0	0	0	100	100	100	100	1737206	1533147	9605864	20.7283	20.5481	23.1955	1.73721e+06	1.53315e+06	9.60586e+06	0.882536	5.52949	-0.180273	2.46715	-0.18027263599993468,	2.46714656038499,	1
P	Q9FZA2	1	1	1	1	1	1	1	1	-0.248229	36	34	37	4958936	6236715	9523834	4958936	6236715	9523834	1.25767	1.92054	0.330756	0.941512	0	0	0	0	0	0	100	100	100	100	5802164	6246980	8303449	22.4682	22.5747	22.9853	5.80216e+06	6.24698e+06	8.30345e+06	1.07666	1.4311	0.106568	0.51712	0.10656776736737392,	0.5171196803511554,	1
P	Q9SF41	1	1	1	1	1	1	1	1	-0.328021	31	0	37	1473323	2328399	5222157	1473323	2328399	5222157	1.58037	3.54448	0.660265	1.82557	0	0	0	0	0	0	100	100	100	100	1723850	2332231	4552989	20.7172	21.1533	22.1184	1.72385e+06	2.33223e+06	4.55299e+06	1.35292	2.64117	0.436077	1.40118	0.43607659270922977,	1.4011798930631145,	1
P	F4I2J8	1	1	1	1	1	1	1	1	-0.0196561	39	43	37	2229917	2638931	4976964	2229917	2638931	4976964	1.18342	2.23191	0.242964	1.15828	0	0	0	0	0	0	100	100	100	100	2609096	2643274	4339215	21.3151	21.3339	22.049	2.6091e+06	2.64327e+06	4.33922e+06	1.0131	1.66311	0.0187757	0.733884	0.018775656685013555,	0.7338837508361962,	1
P	A0A178W3G2	1	1	1	1	1	1	1	1	-0.273478	38	53	37	1851836	3261351	3573020	1851836	3261351	3573020	1.76114	1.92945	0.816513	0.948188	0	0	0	0	0	0	100	100	100	100	2166726	3266718	3115173	21.0471	21.6394	21.5709	2.16673e+06	3.26672e+06	3.11517e+06	1.50767	1.43773	0.592325	0.523795	0.5923254201532635,	0.5237954630419094,	1
P	Q9CAP8	1	1	1	1	1	1	1	1	0	5	7	37	265743	214438	1976069	265743	214438	1976069	0.806938	7.43602	-0.309471	2.89453	0	0	0	0	0	0	100	100	100	100	310930	214790	1722855	18.2462	17.7126	20.7164	310931	214791	1.72286e+06	0.6908	5.54097	-0.533659	2.47014	-0.5336590651671799,	2.4701375402492776,	1
P	Q8L960	1	1	1	1	1	1	1	1	-0.205786	40	46	36	3591511	4592143	3274260	3591511	4592143	3274260	1.27861	0.911666	0.354577	-0.133422	0	0	0	0	0	0	100	100	100	100	4202219	4599701	2854696	22.0027	22.1331	21.4449	4.20222e+06	4.5997e+06	2.8547e+06	1.09459	0.679331	0.130389	-0.557814	0.13038867429302517,	-0.5578142356771807,	1
P	Q42536	1	1	1	1	1	1	1	1	-0.0604705	28	30	36	2491961	2947747	3098932	2491961	2947747	3098932	1.1829	1.24357	0.242331	0.31449	0	0	0	0	0	0	100	100	100	100	2915699	2952598	2701834	21.4754	21.4936	21.3655	2.9157e+06	2.9526e+06	2.70183e+06	1.01266	0.926651	0.0181433	-0.109903	0.01814325587683976,	-0.10990258004961276,	1
P	P56792	1	1	1	1	1	1	1	1	-0.23282	32	31	36	5294168	6556217	7270610	5294168	6556217	7270610	1.23838	1.37332	0.30846	0.457672	0	0	0	0	0	0	100	100	100	100	6194399	6567007	6338953	22.5625	22.6468	22.5958	6.1944e+06	6.56701e+06	6.33895e+06	1.06015	1.02334	0.0842717	0.0332802	0.08427166944331667,	0.033280245551770796,	1
P	Q5GM68	1	1	1	1	1	1	1	1	0	6	13	36	259355	401790	1735408	259355	401790	1735408	1.54919	6.69125	0.631513	2.74227	0	0	0	0	0	0	100	100	100	100	303456	402451	1513032	18.2111	18.6185	20.529	303456	402451	1.51303e+06	1.32622	4.986	0.407326	2.31788	0.4073255147511266,	2.3178826083991964,	1
P	Q9SAJ6	1	1	1	1	1	1	1	1	-0.148465	37	39	36	3367418	3986743	4944286	3367418	3986743	4944286	1.18392	1.46827	0.243568	0.554119	0	0	0	0	0	0	100	100	100	100	3940021	3993304	4310725	21.9098	21.9292	22.0395	3.94002e+06	3.9933e+06	4.31073e+06	1.01352	1.09409	0.0193798	0.129727	0.01937983192944754,	0.12972719434645005,	1
P	F4J6A8	1	1	1	1	1	1	1	1	-0.0504744	48	48	36	3420289	4016958	2639672	3420289	4016958	2639672	1.17445	0.771769	0.231985	-0.37376	0	0	0	0	0	0	100	100	100	100	4001882	4023569	2301424	21.9322	21.94	21.1341	4.00188e+06	4.02357e+06	2.30142e+06	1.00542	0.575085	0.00779719	-0.798152	0.007797185234018344,	-0.7981517457000468,	1
P	Q9FGC7	1	1	1	1	1	1	1	1	-0.251106	32	40	36	4269065	2718365	2648091	4269065	2718365	2648091	0.636759	0.620298	-0.651181	-0.688967	0	0	0	0	0	0	100	100	100	100	4994986	2722839	2308764	22.252	21.3767	21.1387	4.99499e+06	2.72284e+06	2.30876e+06	0.545114	0.462216	-0.875369	-1.11336	-0.875368906435036,	-1.11335961695678,	1
P	O80526	1	1	1	1	1	1	1	1	-0.15764	42	44	36	3908197	5018817	4337649	3908197	5018817	4337649	1.28418	1.10988	0.360844	0.15041	0	0	0	0	0	0	100	100	100	100	4572755	5027077	3781822	22.1246	22.2613	21.8507	4.57276e+06	5.02708e+06	3.78182e+06	1.09935	0.827034	0.136656	-0.273982	0.13665619153118969,	-0.2739820634964145,	1
P	Q9SYP1	1	1	1	1	1	1	1	1	-0.26854	39	56	36	1734202	2722709	4023307	1734202	2722709	4023307	1.57001	2.31998	0.650771	1.21411	0	0	0	0	0	0	100	100	100	100	2029089	2727190	3507760	20.9524	21.379	21.7421	2.02909e+06	2.72719e+06	3.50776e+06	1.34405	1.72874	0.426583	0.789718	0.4265828834758729,	0.7897176856677722,	1
P	Q94AA3	1	1	1	1	1	1	1	1	-0.317931	45	45	36	4777334	5961034	4398810	4777334	5961034	4398810	1.24777	0.920767	0.319357	-0.119092	0	0	0	0	0	0	100	100	100	100	5589682	5970845	3835146	22.4143	22.5095	21.8709	5.58968e+06	5.97085e+06	3.83515e+06	1.06819	0.686112	0.0951689	-0.543485	0.09516889792109541,	-0.5434846449158404,	1
P	Q5XF33	1	1	1	1	1	1	1	1	-0.216876	26	31	36	2015691	2882515	3260908	2015691	2882515	3260908	1.43004	1.61776	0.516054	0.693999	0	0	0	0	0	0	100	100	100	100	2358443	2887259	2843055	21.1694	21.4613	21.439	2.35844e+06	2.88726e+06	2.84306e+06	1.22422	1.20548	0.291866	0.269607	0.29186566088204213,	0.26960705607070723,	1
P	F4IS91	1	1	1	1	1	1	1	1	0	54	53	36	3263491	4053417	2391632	3263491	4053417	2391632	1.24205	0.732845	0.312723	-0.448421	0	0	0	0	0	0	100	100	100	100	3818422	4060088	2085168	21.8645	21.9531	20.9917	3.81842e+06	4.06009e+06	2.08517e+06	1.06329	0.546081	0.0885346	-0.872813	0.08853458131602958,	-0.8728128295986493,	1
P	F4IRM4	1	1	1	1	1	1	1	1	-0.00441624	40	40	36	3547300	3924677	2914974	3547300	3924677	2914974	1.10638	0.821744	0.145853	-0.283238	0	0	0	0	0	0	100	100	100	100	4150490	3931136	2541449	21.9849	21.9065	21.2772	4.15049e+06	3.93114e+06	2.54145e+06	0.94715	0.612325	-0.0783354	-0.707631	-0.07833538066573194,	-0.7076305190096744,	1
P	Q9SK66	1	1	1	1	1	1	1	1	0	0	0	36	0	0	2749078	0	0	2749078	NaN	1000	NaN	9.96578	0	0	0	0	0	0	100	100	100	100	0	0	2396811	10	10	21.1927	1000	1000	2.39681e+06	1	2396.81	0	11.2269	0.0,	11.226900487346356,	1
P	O24456	1	1	1	1	1	1	1	1	0	28	24	36	1343032	1359597	2616820	1343032	1359597	2616820	1.01233	1.94844	0.0176854	0.962321	0	0	0	0	0	0	100	100	100	100	1571404	1361834	2281500	20.5836	20.3771	21.1216	1.5714e+06	1.36183e+06	2.2815e+06	0.866636	1.45189	-0.206503	0.537929	-0.20650255614834648,	0.5379288227742591,	1
P	Q940U9	1	1	1	1	1	1	1	1	-0.134824	41	48	36	3234845	4242986	2957184	3234845	4242986	2957184	1.31165	0.914166	0.391383	-0.129473	0	0	0	0	0	0	100	100	100	100	3784905	4249969	2578250	21.8518	22.019	21.298	3.78491e+06	4.24997e+06	2.57825e+06	1.12287	0.681193	0.167195	-0.553865	0.1671953723328578,	-0.553864761685078,	1
P	Q9LFX8	1	1	1	1	1	1	1	1	-0.144114	66	57	36	3089690	3914703	1870437	3089690	3914703	1870437	1.26702	0.60538	0.341441	-0.724087	0	0	0	0	0	0	100	100	100	100	3615067	3921146	1630759	21.7856	21.9028	20.6371	3.61507e+06	3.92115e+06	1.63076e+06	1.08467	0.451101	0.117253	-1.14848	0.1172528030902722,	-1.148478908883812,	1
P	P94040	1	1	1	1	1	1	1	1	-0.0498752	36	36	36	13779337	15082751	18224919	13779337	15082751	18224919	1.09459	1.32263	0.130393	0.403406	0	0	0	0	0	0	100	100	100	100	16122405	15107575	15889577	23.9426	23.8488	23.9216	1.61224e+07	1.51076e+07	1.58896e+07	0.937055	0.985559	-0.0937948	-0.0209863	-0.09379484244499947,	-0.020986259435197583,	1
P	F4KBP5	1	1	1	1	1	1	1	1	-0.327129	43	55	36	2272370	4935754	2516491	2272370	4935754	2516491	2.17207	1.10743	1.11907	0.147216	0	0	0	0	0	0	100	100	100	100	2658768	4943877	2194027	21.3423	22.2372	21.0652	2.65877e+06	4.94388e+06	2.19403e+06	1.85946	0.825204	0.894885	-0.277177	0.8948847701478637,	-0.2771765117809993,	1
P	Q9LS25	1	1	1	1	1	1	1	1	-0.43542	29	39	36	1104179	2074711	1883353	1104179	2074711	1883353	1.87896	1.70566	0.909936	0.770329	0	0	0	0	0	0	100	100	100	100	1291936	2078125	1642020	20.3011	20.9869	20.647	1.29194e+06	2.07813e+06	1.64202e+06	1.60854	1.27098	0.685748	0.345937	0.6857483597178746,	0.3459371753467978,	1
P	Q9SFB1	1	1	1	1	1	1	1	1	-0.112343	27	27	36	9253723	1324685	1976398	9253723	1324685	1976398	0.143152	0.213579	-2.80438	-2.22716	0	0	0	0	0	0	100	100	100	100	10827246	1326865	1723142	23.3682	20.3396	20.7166	1.08272e+07	1.32687e+06	1.72314e+06	0.122549	0.159149	-3.02857	-2.65155	-3.0285725354643915,	-2.6515526013970274,	1
P	Q9SF55	1	1	1	1	1	1	1	1	0	42	40	36	14034962	19607359	14479446	14034962	19607359	14479446	1.39704	1.03167	0.48237	0.0449812	0	0	0	0	0	0	100	100	100	100	16421497	19639630	12624049	23.9691	24.2273	23.5897	1.64215e+07	1.96396e+07	1.2624e+07	1.19597	0.768751	0.258182	-0.379411	0.2581821080857725,	-0.3794109417015685,	1
P	Q9M3B8	1	1	1	1	1	1	1	1	-0.0963323	50	52	36	6883849	7189601	5492576	6883849	7189601	5492576	1.04442	0.797893	0.0626963	-0.325733	0	0	0	0	0	0	100	100	100	100	8054393	7201434	4788757	22.9413	22.7799	22.1912	8.05439e+06	7.20143e+06	4.78876e+06	0.8941	0.594552	-0.161492	-0.750125	-0.1614917037013275,	-0.7501247127826907,	1
P	Q93YU5	1	1	1	1	1	1	1	1	-0.117022	23	30	36	853075	1956585	1451116	853075	1956585	1451116	2.29357	1.70104	1.19759	0.766418	0	0	0	0	0	0	100	100	100	100	998133	1959805	1265169	19.9289	20.9023	20.2709	998134	1.95981e+06	1.26517e+06	1.96347	1.26754	0.973405	0.342026	0.9734053366885655,	0.34202617254786305,	1
P	Q06611	1	1	1	1	1	1	1	1	0	11	9	36	515052	454937	6483540	515052	454937	6483540	0.883284	12.5881	-0.179051	3.65399	0	0	0	0	0	0	100	100	100	100	602632	455685	5652739	19.2009	18.7977	22.4305	602633	455686	5.65274e+06	0.756159	9.38008	-0.403239	3.2296	-0.40323928138574966,	3.229599548324632,	1
P	Q9SE50	1	1	1	1	1	1	1	1	0	5	6	36	355165	407537	5089503	355165	407537	5089503	1.14746	14.33	0.198442	3.84096	0	0	0	0	0	0	100	100	100	100	415558	408207	4437333	18.6647	18.6389	22.0813	415558	408208	4.43733e+06	0.982312	10.678	-0.0257463	3.41657	-0.02574633063721794,	3.4165712705100937,	1
P	Q93VP3	1	1	1	1	1	1	1	1	-0.570593	35	60	35	8521799	12150884	8885168	8521799	12150884	8885168	1.42586	1.04264	0.511831	0.060241	0	0	0	0	0	0	100	100	100	100	9970864	12170883	7746622	23.2493	23.5369	22.8851	9.97086e+06	1.21709e+07	7.74662e+06	1.22064	0.776926	0.287643	-0.364151	0.28764338769223663,	-0.36415115713329876,	1
P	Q8VZB9	1	1	1	1	1	1	1	1	-0.604642	41	51	35	4967150	6701959	5892291	4967150	6701959	5892291	1.34926	1.18625	0.432165	0.24641	0	0	0	0	0	0	100	100	100	100	5811775	6712989	5137252	22.4705	22.6785	22.2926	5.81178e+06	6.71299e+06	5.13725e+06	1.15507	0.883939	0.207977	-0.177982	0.207976586227118,	-0.1779818209462256,	1
P	O23140	1	1	1	1	1	1	1	1	-0.136469	31	31	35	3139425	3810460	3537482	3139425	3810460	3537482	1.21374	1.12679	0.279465	0.172222	0	0	0	0	0	0	100	100	100	100	3673259	3816731	3084188	21.8086	21.8639	21.5565	3.67326e+06	3.81673e+06	3.08419e+06	1.03906	0.839633	0.0552769	-0.25217	0.05527686374850445,	-0.2521697284433637,	1
P	Q39117	1	1	1	1	1	1	1	1	-0.0556643	38	49	35	5168589	4315872	4170416	5168589	4315872	4170416	0.835019	0.806877	-0.260118	-0.309579	0	0	0	0	0	0	100	100	100	100	6047467	4322975	3636018	22.5279	22.0436	21.7939	6.04747e+06	4.32298e+06	3.63602e+06	0.714841	0.601247	-0.484306	-0.733971	-0.4843063673807861,	-0.7339713737484703,	1
P	Q9LUG5	1	1	1	1	1	1	1	1	-0.242296	41	50	35	5179244	7339625	4668072	5179244	7339625	4668072	1.41712	0.901304	0.502965	-0.149915	0	0	0	0	0	0	100	100	100	100	6059933	7351705	4069905	22.5309	22.8096	21.9566	6.05993e+06	7.35171e+06	4.06991e+06	1.21317	0.671609	0.278777	-0.574307	0.27877686699033427,	-0.5743069021225135,	1
P	Q9SHU9	1	1	1	1	1	1	1	1	-0.574697	25	38	35	2586174	3268540	3809444	2586174	3268540	3809444	1.26385	1.473	0.337827	0.558761	0	0	0	0	0	0	100	100	100	100	3025932	3273919	3321301	21.5289	21.6426	21.6633	3.02593e+06	3.27392e+06	3.3213e+06	1.08195	1.09761	0.113639	0.134369	0.11363904867047611,	0.13436891485140137,	1
P	Q9STY6	1	1	1	1	1	1	1	1	-0.34727	40	40	35	17826048	16295398	15573482	17826048	16295398	15573482	0.914134	0.873636	-0.129522	-0.194895	0	0	0	0	0	0	100	100	100	100	20857228	16322218	13577895	24.314	23.9603	23.6948	2.08572e+07	1.63222e+07	1.35779e+07	0.782569	0.650992	-0.35371	-0.619288	-0.35371026671501576,	-0.6192875383160918,	1
P	Q7XJN0	1	1	1	1	1	1	1	1	-0.348314	42	43	35	4111269	3086347	2444599	4111269	3086347	2444599	0.750704	0.594609	-0.413683	-0.749986	0	0	0	0	0	0	100	100	100	100	4810358	3091426	2131348	22.1977	21.5598	21.0233	4.81036e+06	3.09143e+06	2.13135e+06	0.64266	0.443075	-0.637871	-1.17438	-0.6378714562119894,	-1.1743781267352338,	1
P	Q8W4D6	1	1	1	1	1	1	1	1	-0.175734	31	39	35	3342464	4356459	3976615	3342464	4356459	3976615	1.30337	1.18973	0.382244	0.250629	0	0	0	0	0	0	100	100	100	100	3910823	4363629	3467051	21.899	22.0571	21.7253	3.91082e+06	4.36363e+06	3.46705e+06	1.11578	0.886527	0.158056	-0.173763	0.1580559837353026,	-0.1737633172421071,	1
P	F4IYK3	1	1	1	1	1	1	1	1	0	28	28	35	1759502	2083770	2458059	1759502	2083770	2458059	1.1843	1.39702	0.244029	0.482352	0	0	0	0	0	0	100	100	100	100	2058691	2087199	2143083	20.9733	20.9931	21.0313	2.05869e+06	2.0872e+06	2.14308e+06	1.01385	1.04099	0.0198409	0.0579602	0.019840932298988943,	0.05796020238394161,	1
P	P92994	1	1	1	1	1	1	1	1	0	7	7	35	226832	586583	4007279	226832	586583	4007279	2.58598	17.6663	1.37071	4.14293	0	0	0	0	0	0	100	100	100	100	265403	587548	3493786	18.0178	19.1643	21.7364	265403	587548	3.49379e+06	2.2138	13.1641	1.14652	3.71853	1.14652311962247,	3.7185346842608262,	1
P	Q9M2A0	1	1	1	1	1	1	1	1	0	9	0	35	472118	576087	5818562	472118	576087	5818562	1.22022	12.3244	0.287139	3.62344	0	0	0	0	0	0	100	100	100	100	552397	577035	5072971	19.0753	19.1383	22.2744	552398	577035	5.07297e+06	1.0446	9.18354	0.0629513	3.19905	0.06295125403504201,	3.1990510676948185,	1
P	P56805	1	1	1	1	1	1	1	1	-0.958201	21	31	35	2090112	4603411	8777415	2090112	4603411	8777415	2.20247	4.1995	1.13912	2.07022	0	0	0	0	0	0	100	100	100	100	2445519	4610987	7652676	21.2217	22.1366	22.8675	2.44552e+06	4.61099e+06	7.65268e+06	1.88548	3.12926	0.914935	1.64582	0.9149350423726081,	1.6458236797640338,	1
P	P42643	1	1	1	1	1	1	1	1	0	11	13	35	1939858	941008	3278770	1939858	941008	3278770	0.485091	1.69021	-1.04367	0.757204	0	0	0	0	0	0	100	100	100	100	2269715	942556	2858628	21.1141	19.8462	21.4469	2.26972e+06	942557	2.85863e+06	0.415275	1.25947	-1.26786	0.332811	-1.2678601159683902,	0.3328114652095883,	1
P	P49689	1	1	1	1	1	1	1	1	-0.777245	25	32	34	11805469	16626631	18000100	11805469	16626631	18000100	1.40838	1.52473	0.494041	0.60855	0	0	0	0	0	0	100	100	100	100	13812896	16653996	15693566	23.7195	23.9894	23.9037	1.38129e+07	1.6654e+07	1.56936e+07	1.20568	1.13615	0.269853	0.184157	0.2698525525216652,	0.18415737604029064,	1
P	P56762	1	1	1	1	1	1	1	1	-0.103856	45	45	34	4392257	5252366	4681437	4392257	5252366	4681437	1.19582	1.06584	0.258005	0.091989	0	0	0	0	0	0	100	100	100	100	5139125	5261010	4081557	22.2931	22.3269	21.9607	5.13913e+06	5.26101e+06	4.08156e+06	1.02372	0.794212	0.033817	-0.332403	0.033817019041368565,	-0.3324032170032694,	1
P	contaminant_KERATIN15	1	1	1	1	1	1	1	1	0.284954	41	39	34	17583436	13860700	6598091	17583436	13860700	6598091	0.788282	0.375245	-0.343217	-1.4141	0	0	0	0	0	0	100	100	100	100	20573361	13883513	5752611	24.2943	23.7269	22.4558	2.05734e+07	1.38835e+07	5.75261e+06	0.67483	0.279615	-0.567405	-1.83849	-0.5674048577215411,	-1.8384886244687113,	1
P	Q93VS8	1	1	1	1	1	1	1	1	0	22	21	34	758000	2140657	1460531	758000	2140657	1460531	2.82409	1.92682	1.49778	0.946223	0	0	0	0	0	0	100	100	100	100	886891	2144180	1273378	19.7584	21.032	20.2802	886892	2.14418e+06	1.27338e+06	2.41763	1.43578	1.2736	0.521831	1.273595936031077,	0.5218310381032153,	1
P	Q9M084	1	1	1	1	1	1	1	1	0	37	43	34	5188878	5173264	3978216	5188878	5173264	3978216	0.996991	0.766681	-0.0043478	-0.383301	0	0	0	0	0	0	100	100	100	100	6071206	5181778	3468447	22.5336	22.305	21.7259	6.07121e+06	5.18178e+06	3.46845e+06	0.853501	0.571295	-0.228536	-0.807693	-0.22853575937673468,	-0.8076931937612714,	1
P	P16127	1	1	1	1	1	1	1	1	-0.0206422	33	36	34	3773579	4322838	4826659	3773579	4322838	4826659	1.14555	1.27907	0.196045	0.355091	0	0	0	0	0	0	100	100	100	100	4415246	4329952	4208170	22.0741	22.0459	22.0048	4.41525e+06	4.32995e+06	4.20817e+06	0.980682	0.9531	-0.0281427	-0.0693008	-0.028142665661653875,	-0.06930076068894342,	1
P	Q08466	1	1	1	1	1	1	1	1	-0.293141	37	33	34	3889660	5774156	5607514	3889660	5774156	5607514	1.48449	1.44165	0.569966	0.527717	0	0	0	0	0	0	100	100	100	100	4551066	5783659	4888967	22.1178	22.4636	22.2211	4.55107e+06	5.78366e+06	4.88897e+06	1.27084	1.07425	0.345778	0.103325	0.3457780723670228,	0.1033250759501489,	1
P	Q8LCC7	1	1	1	1	1	1	1	1	-0.0402967	0	27	34	15374554	15743079	10986602	15374554	15743079	10986602	1.02397	0.714596	0.0341732	-0.484799	0	0	0	0	0	0	100	100	100	100	17988876	15768990	9578778	24.1006	23.9106	23.1914	1.79889e+07	1.5769e+07	9.57878e+06	0.876597	0.532483	-0.190015	-0.909191	-0.1900147920694447,	-0.9091914980842442,	1
P	Q9SN86	1	1	1	1	1	1	1	1	0.00942974	18	19	34	1354664	1307493	2926676	1354664	1307493	2926676	0.965179	2.16044	-0.0511318	1.11133	0	0	0	0	0	0	100	100	100	100	1585014	1309645	2551651	20.5961	20.3207	21.283	1.58501e+06	1.30965e+06	2.55165e+06	0.826267	1.60986	-0.27532	0.686936	-0.27531979875177603,	0.686935790137857,	1
P	Q9SYW8	1	1	1	1	1	1	1	1	0	1	2	34	65602	143306	9268289	65602	143306	9268289	2.18448	141.281	1.12729	7.14242	0	0	0	0	0	0	100	100	100	100	76757	143541	8080650	16.228	17.1311	22.946	76757.1	143542	8.08065e+06	1.87008	105.276	0.903099	6.71803	0.9030993504078794,	6.71802723311943,	1
P	Q9SYI0	1	1	1	1	1	1	1	1	0	25	34	34	2464045	2044800	1803968	2464045	2044800	1803968	0.829855	0.732116	-0.269069	-0.449855	0	0	0	0	0	0	100	100	100	100	2883036	2048165	1572807	21.4592	20.9659	20.5849	2.88304e+06	2.04817e+06	1.57281e+06	0.71042	0.545539	-0.493257	-0.874247	-0.4932568222859872,	-0.8742470446983649,	1
P	Q9LJW6	1	1	1	1	1	1	1	1	0	26	18	34	6032838	5730410	4963291	6032838	5730410	4963291	0.94987	0.822712	-0.0741985	-0.28154	0	0	0	0	0	0	100	100	100	100	7058674	5739841	4327294	22.751	22.4526	22.045	7.05867e+06	5.73984e+06	4.32729e+06	0.813161	0.613046	-0.298386	-0.705932	-0.2983864373397896,	-0.7059319874766747,	1
P	Q43729	1	1	1	1	1	1	1	1	-0.0508877	29	30	34	2925404	3585537	5370606	2925404	3585537	5370606	1.22566	1.83585	0.293553	0.876449	0	0	0	0	0	0	100	100	100	100	3422846	3591438	4682416	21.7068	21.7761	22.1588	3.42285e+06	3.59144e+06	4.68242e+06	1.04926	1.36799	0.0693654	0.452057	0.06936536972833718,	0.4520568221607025,	1
P	Q9SJZ7	1	1	1	1	1	1	1	1	0	33	34	34	2235928	2092456	2235840	2235928	2092456	2235840	0.935833	0.999961	-0.0956764	-5.67816e-05	0	0	0	0	0	0	100	100	100	100	2616130	2095899	1949339	21.319	20.9991	20.8946	2.61613e+06	2.0959e+06	1.94934e+06	0.801145	0.745123	-0.319864	-0.424449	-0.31986440589031867,	-0.4244489699502649,	1
P	Q9FE52	1	1	1	1	1	1	1	1	0.0982596	44	39	34	5002551	4334484	4005795	5002551	4334484	4005795	0.866455	0.80075	-0.206804	-0.320575	0	0	0	0	0	0	100	100	100	100	5853195	4341618	3492492	22.4808	22.0498	21.7358	5.8532e+06	4.34162e+06	3.49249e+06	0.741752	0.596681	-0.430992	-0.744968	-0.43099167257404347,	-0.744967566618419,	1
P	O82487	1	1	1	1	1	1	1	1	0	45	47	34	5131157	4866556	4064095	5131157	4866556	4064095	0.948432	0.792043	-0.076383	-0.33635	0	0	0	0	0	0	100	100	100	100	6003670	4874565	3543321	22.5174	22.2168	21.7567	6.00367e+06	4.87457e+06	3.54332e+06	0.811931	0.590193	-0.300571	-0.760742	-0.3005709724661439,	-0.7607422310804886,	1
P	Q39192	1	1	1	1	1	1	1	1	0.0361799	0	0	34	25191170	23955130	13072617	25191170	23955130	13072617	0.950934	0.518936	-0.0725835	-0.94637	0	0	0	0	0	0	100	100	100	100	29474731	23994557	11397491	24.813	24.5162	23.4422	2.94747e+07	2.39946e+07	1.13975e+07	0.814072	0.386687	-0.296771	-1.37076	-0.2967714466200185,	-1.370762335313665,	1
P	Q9LUJ5	1	1	1	1	1	1	1	1	-0.19205	34	40	34	5231240	6288892	6110484	5231240	6288892	6110484	1.20218	1.16808	0.265653	0.224134	0	0	0	0	0	0	100	100	100	100	6120771	6299242	5327486	22.5453	22.5867	22.345	6.12077e+06	6.29924e+06	5.32749e+06	1.02916	0.870395	0.0414649	-0.200258	0.041464940411879404,	-0.20025849038550708,	1
P	Q940V1	1	1	1	1	1	1	1	1	-0.039909	34	37	34	2592341	2895532	2864299	2592341	2895532	2864299	1.11696	1.10491	0.159573	0.143927	0	0	0	0	0	0	100	100	100	100	3033148	2900297	2497267	21.5324	21.4678	21.2519	3.03315e+06	2.9003e+06	2.49727e+06	0.9562	0.823325	-0.064615	-0.280466	-0.06461502383564645,	-0.2804655917510925,	1
P	Q9STM3	1	1	1	1	1	1	1	1	0	35	41	34	989539	1281034	1753919	989539	1281034	1753919	1.29458	1.77246	0.37248	0.825754	0	0	0	0	0	0	100	100	100	100	1157802	1283142	1529171	20.143	20.2912	20.5443	1.1578e+06	1.28314e+06	1.52917e+06	1.10826	1.32075	0.148292	0.401361	0.14829233344840057,	0.40136146062399763,	1
P	Q9MAH0	1	1	1	1	1	1	1	1	0	11	15	34	513754	729885	1890530	513754	729885	1890530	1.42069	3.67984	0.506591	1.87964	0	0	0	0	0	0	100	100	100	100	601113	731086	1648277	19.1973	19.4797	20.6525	601114	731086	1.64828e+06	1.21622	2.74204	0.282403	1.45525	0.2824034908295336,	1.4552489281740433,	1
P	Q0WPR4	1	1	1	1	1	1	1	1	-0.258675	22	25	34	1283310	2317855	3551084	1283310	2317855	3551084	1.80615	2.76713	0.852921	1.46839	0	0	0	0	0	0	100	100	100	100	1501526	2321669	3096048	20.518	21.1467	21.562	1.50153e+06	2.32167e+06	3.09605e+06	1.54621	2.06193	0.628733	1.044	0.6287326432835935,	1.043997585013505,	1
P	F4JU71	1	1	1	1	1	1	1	1	-0.0270995	57	58	34	3324120	3122634	1620263	3324120	3122634	1620263	0.939387	0.487426	-0.090209	-1.03674	0	0	0	0	0	0	100	100	100	100	3889360	3127773	1412642	21.8911	21.5767	20.43	3.88936e+06	3.12777e+06	1.41264e+06	0.804187	0.363207	-0.314397	-1.46114	-0.31439694119413764,	-1.461136642924375,	1
P	Q9LEU9	1	1	1	1	1	1	1	1	-0.0168785	52	48	34	4337625	5239637	3578050	4337625	5239637	3578050	1.20795	0.824887	0.272562	-0.277732	0	0	0	0	0	0	100	100	100	100	5075204	5248260	3119558	22.275	22.3234	21.5729	5.0752e+06	5.24826e+06	3.11956e+06	1.0341	0.614667	0.0483736	-0.702124	0.04837357258887847,	-0.7021239737426436,	1
P	P43297	1	1	1	1	1	1	1	1	-0.14235	30	30	34	3256585	3825033	5037977	3256585	3825033	5037977	1.17455	1.54701	0.232112	0.629485	0	0	0	0	0	0	100	100	100	100	3810341	3831328	4392410	21.8615	21.8694	22.0666	3.81034e+06	3.83133e+06	4.39241e+06	1.00551	1.15276	0.00792435	0.205092	0.007924351668331135,	0.20509246451381363,	1
P	Q9FLI4	1	1	1	1	1	1	1	1	-0.0955524	33	37	34	3541792	3239497	3305531	3541792	3239497	3305531	0.914649	0.933293	-0.12871	-0.0995974	0	0	0	0	0	0	100	100	100	100	4144046	3244828	2881960	21.9826	21.6297	21.4586	4.14405e+06	3.24483e+06	2.88196e+06	0.78301	0.695446	-0.352898	-0.52399	-0.3528976271451517,	-0.5239896325909188,	1
P	Q9C5Z3	1	1	1	1	1	1	1	1	-0.451405	33	41	34	2202305	3548946	3164169	2202305	3548946	3164169	1.61147	1.43675	0.688376	0.522812	0	0	0	0	0	0	100	100	100	100	2576789	3554787	2758712	21.2971	21.7613	21.3956	2.57679e+06	3.55479e+06	2.75871e+06	1.37954	1.0706	0.464188	0.0984202	0.4641883794609156,	0.09842018529576844,	1
P	Q9LDZ0	1	1	1	1	1	1	1	1	0	21	21	34	2404908	2396985	3989873	2404908	2396985	3989873	0.996705	1.65905	-0.00476082	0.730361	0	0	0	0	0	0	100	100	100	100	2813843	2400930	3478610	21.4241	21.1952	21.7301	2.81384e+06	2.40093e+06	3.47861e+06	0.853256	1.23625	-0.228949	0.305969	-0.22894878374639363,	0.30596893243400125,	1
P	F4HQA1	1	1	1	1	1	1	1	1	0.134303	37	33	34	3424873	2382041	2335210	3424873	2382041	2335210	0.695512	0.681838	-0.523852	-0.552498	0	0	0	0	0	0	100	100	100	100	4007245	2385961	2035976	21.9342	21.1861	20.9573	4.00725e+06	2.38596e+06	2.03598e+06	0.595412	0.508074	-0.74804	-0.97689	-0.748040206227782,	-0.9768903858608896,	1
P	Q8RY12	1	1	1	1	1	1	1	1	-0.218215	35	35	34	1825484	2422323	6755133	1825484	2422323	6755133	1.32695	3.70046	0.408112	1.88771	0	0	0	0	0	0	100	100	100	100	2135893	2426309	5889530	21.0264	21.2103	22.4897	2.13589e+06	2.42631e+06	5.88953e+06	1.13597	2.75741	0.183924	1.46331	0.1839242673868192,	1.4633129624606709,	1
P	Q9C587	1	1	1	1	1	1	1	1	-0.135329	34	36	34	3964869	5036065	3247983	3964869	5036065	3247983	1.27017	0.81919	0.345024	-0.287729	0	0	0	0	0	0	100	100	100	100	4639063	5044353	2831786	22.1454	22.2662	21.4333	4.63906e+06	5.04435e+06	2.83179e+06	1.08736	0.610422	0.120836	-0.712121	0.12083574412326709,	-0.712121306664679,	1
P	P25697	1	1	1	1	1	1	1	1	-0.538256	33	32	33	2628942	2417695	3221499	2628942	2417695	3221499	0.919646	1.2254	-0.12085	0.29325	0	0	0	0	0	0	100	100	100	100	3075973	2421674	2808696	21.5526	21.2076	21.4215	3.07597e+06	2.42167e+06	2.8087e+06	0.787287	0.913108	-0.345038	-0.131142	-0.3450380179383777,	-0.13114235479739458,	1
P	Q9S791	1	1	1	1	1	1	1	1	-0.0428169	45	44	33	3748158	4211871	3769939	3748158	4211871	3769939	1.12372	1.00581	0.168279	0.00835941	0	0	0	0	0	0	100	100	100	100	4385502	4218803	3286858	22.0643	22.0084	21.6483	4.3855e+06	4.2188e+06	3.28686e+06	0.961988	0.749483	-0.0559085	-0.416033	-0.05590847909058799,	-0.41603277804777467,	1
P	Q8S8S8	1	1	1	1	1	1	1	1	-0.24263	43	43	33	3047069	3377350	2823858	3047069	3377350	2823858	1.10839	0.926746	0.14847	-0.109755	0	0	0	0	0	0	100	100	100	100	3565199	3382908	2462008	21.7656	21.6898	21.2314	3.5652e+06	3.38291e+06	2.46201e+06	0.948869	0.690567	-0.0757184	-0.534147	-0.07571843396901956,	-0.5341468147791943,	1
P	O04309	1	1	1	1	1	1	1	1	0	0	2	33	0	579687	3843664	0	579687	3843664	1000	1000	9.96578	9.96578	0	0	0	0	0	0	100	100	100	100	0	580641	3351136	10	19.1473	21.6762	1000	580641	3.35114e+06	580.641	3351.14	9.1815	11.7104	9.181502911811378,	11.710434872256002,	1
P	Q42351	1	1	1	1	1	1	1	1	0	32	23	33	8890486	8052866	6805293	8890486	8052866	6805293	0.905785	0.765458	-0.14276	-0.385605	0	0	0	0	0	0	100	100	100	100	10402243	8066120	5933262	23.3104	22.9434	22.5004	1.04022e+07	8.06612e+06	5.93326e+06	0.775421	0.570383	-0.366948	-0.809997	-0.3669479192690863,	-0.8099971968000209,	1
P	Q9SAI5	1	1	1	1	1	1	1	1	-0.844254	30	37	33	2344816	4267212	3759283	2344816	4267212	3759283	1.81985	1.60323	0.863819	0.680983	0	0	0	0	0	0	100	100	100	100	2743533	4274235	3277568	21.3876	22.0272	21.6442	2.74353e+06	4.27424e+06	3.27757e+06	1.55793	1.19465	0.639631	0.256591	0.63963110960356,	0.2565906201998209,	1
P	P93042	1	1	1	1	1	1	1	1	0	0	0	33	0	0	1952283	0	0	1952283	NaN	1000	NaN	9.96578	0	0	0	0	0	0	100	100	100	100	0	0	1702117	10	10	20.6989	1000	1000	1.70212e+06	1	1702.12	0	10.7331	0.0,	10.733114845070983,	1
P	P59169	1	1	1	1	1	1	1	1	0	0	0	33	0	0	7591745	0	0	7591745	NaN	1000	NaN	9.96578	0	0	0	0	0	0	100	100	100	100	0	0	6618938	10	10	22.6582	1000	1000	6.61894e+06	1	6618.94	0	12.6924	0.0,	12.692384180435681,	1
P	F4HZI8	1	1	1	1	1	1	1	1	0	41	39	33	2809880	3466551	3390039	2809880	3466551	3390039	1.2337	1.20647	0.302992	0.270793	0	0	0	0	0	0	100	100	100	100	3287678	3472256	2955639	21.6486	21.7274	21.495	3.28768e+06	3.47226e+06	2.95564e+06	1.05614	0.899005	0.0788045	-0.153599	0.07880450630606119,	-0.15359883704410635,	1
P	Q683D4	1	1	1	1	1	1	1	1	-0.00995465	37	37	33	4003820	3172753	10208644	4003820	3172753	10208644	0.792431	2.54973	-0.335642	1.35034	0	0	0	0	0	0	100	100	100	100	4684638	3177975	8900508	22.1595	21.5997	23.0855	4.68464e+06	3.17798e+06	8.90051e+06	0.678382	1.89993	-0.55983	0.92595	-0.5598298649839848,	0.925950038046562,	1
P	O23144	1	1	1	1	1	1	1	1	0	19	21	33	1229826	935364	1808386	1229826	935364	1808386	0.760566	1.47044	-0.394854	0.556248	0	0	0	0	0	0	100	100	100	100	1438948	936903	1576659	20.4566	19.8375	20.5884	1.43895e+06	936904	1.57666e+06	0.651103	1.0957	-0.619042	0.131856	-0.6190423635933875,	0.13185625301644843,	1
P	Q94AK8	1	1	1	1	1	1	1	1	-0.429084	40	53	33	8372149	12599815	7402564	8372149	12599815	7402564	1.50497	0.884189	0.589733	-0.177573	0	0	0	0	0	0	100	100	100	100	9795767	12620553	6453999	23.2237	23.5893	22.6218	9.79577e+06	1.26206e+07	6.454e+06	1.28837	0.658856	0.365545	-0.601965	0.36554469844467063,	-0.6019651174259624,	1
P	Q9LX65	1	1	1	1	1	1	1	1	0	18	24	33	1559564	1889505	3353895	1559564	1889505	3353895	1.21156	2.15053	0.276866	1.10469	0	0	0	0	0	0	100	100	100	100	1824755	1892614	2924126	20.7993	20.8519	21.4796	1.82476e+06	1.89261e+06	2.92413e+06	1.03719	1.60248	0.0526776	0.680303	0.052677618323313226,	0.6803025770523777,	1
P	Q9SX68	1	1	1	1	1	1	1	1	-0.0584802	35	40	33	8044562	9428172	6370688	8044562	9428172	6370688	1.17199	0.791925	0.228964	-0.336565	0	0	0	0	0	0	100	100	100	100	9412476	9443689	5554347	23.1661	23.1709	22.4052	9.41248e+06	9.44369e+06	5.55435e+06	1.00332	0.590105	0.00477625	-0.760957	0.00477624515086973,	-0.7609568771944277,	1
P	Q05431	1	1	1	1	1	1	1	1	-0.289757	29	29	33	1967988	2683247	4027629	1967988	2683247	4027629	1.36345	2.04657	0.447258	1.03321	0	0	0	0	0	0	100	100	100	100	2302628	2687663	3511528	21.1349	21.3579	21.7437	2.30263e+06	2.68766e+06	3.51153e+06	1.16722	1.52501	0.22307	0.608817	0.22307048091471043,	0.6088171853802936,	1
P	Q94JX9	1	1	1	1	1	1	1	1	0.158881	49	46	33	7150042	7197469	6486348	7150042	7197469	6486348	1.00663	0.907176	0.00953795	-0.140545	0	0	0	0	0	0	100	100	100	100	8365850	7209315	5655187	22.9961	22.7814	22.4311	8.36585e+06	7.20932e+06	5.65519e+06	0.861755	0.675985	-0.21465	-0.564937	-0.2146500063947966,	-0.5649374766355839,	1
P	F4KDH9	1	1	1	1	1	1	1	1	0.0762606	36	35	33	2298820	2391050	1812148	2298820	2391050	1812148	1.04012	0.788295	0.0567508	-0.343193	0	0	0	0	0	0	100	100	100	100	2689716	2394985	1579939	21.359	21.1916	20.5914	2.68972e+06	2.39499e+06	1.57994e+06	0.890423	0.5874	-0.167437	-0.767585	-0.16743716690927832,	-0.7675849076722517,	1
P	Q9SH76	1	1	1	1	1	1	1	1	0	7	0	33	436893	508846	4855991	436893	508846	4855991	1.16469	11.1148	0.219949	3.47441	0	0	0	0	0	0	100	100	100	100	511183	509683	4233744	18.9635	18.9592	22.0135	511183	509684	4.23374e+06	0.997066	8.28224	-0.00423885	3.05002	-0.004238853685311974,	3.050021663535501,	1
P	Q9LT39	1	1	1	1	1	1	1	1	-0.0447606	29	32	33	4433263	5349214	5318613	4433263	5349214	5318613	1.20661	1.19971	0.270958	0.262681	0	0	0	0	0	0	100	100	100	100	5187104	5358018	4637085	22.3065	22.3533	22.1448	5.1871e+06	5.35802e+06	4.63709e+06	1.03295	0.893964	0.04677	-0.161711	0.04677000930672719,	-0.16171107467177206,	1
P	O64760	1	1	1	1	1	1	1	1	-0.212056	28	38	33	2018991	2881505	3244320	2018991	2881505	3244320	1.4272	1.6069	0.513188	0.684282	0	0	0	0	0	0	100	100	100	100	2362304	2886247	2828592	21.1718	21.4608	21.4317	2.3623e+06	2.88625e+06	2.82859e+06	1.22179	1.19739	0.289	0.259889	0.2890000835047772,	0.25988945730993407,	1
P	Q84WV1	1	1	1	1	1	1	1	1	0	31	30	33	3324858	2229130	2619534	3324858	2229130	2619534	0.670444	0.787863	-0.576812	-0.343983	0	0	0	0	0	0	100	100	100	100	3890224	2232798	2283866	21.8914	21.0904	21.123	3.89022e+06	2.2328e+06	2.28387e+06	0.573951	0.587078	-0.801	-0.768375	-0.8009999312539483,	-0.7683747273103726,	1
P	Q9FMK9	1	1	1	1	1	1	1	1	-0.132031	32	40	33	4697337	6310809	4843166	4697337	6310809	4843166	1.34349	1.03105	0.425982	0.0441074	0	0	0	0	0	0	100	100	100	100	5496082	6321196	4222562	22.39	22.5918	22.0097	5.49608e+06	6.3212e+06	4.22256e+06	1.15013	0.768286	0.201794	-0.380285	0.2017938998892512,	-0.38028483626172543,	1
P	Q9S9N1	1	1	1	1	1	1	1	1	-0.0163848	37	40	33	11519443	10800866	11439674	11519443	10800866	11439674	0.937621	0.993075	-0.092924	-0.010025	0	0	0	0	0	0	100	100	100	100	13478234	10818643	9973793	23.6841	23.367	23.2497	1.34782e+07	1.08186e+07	9.97379e+06	0.802675	0.739993	-0.317112	-0.434417	-0.31711192923724013,	-0.43441720832928404,	1
P	F4I3C3	1	1	1	1	1	1	1	1	-0.236924	46	45	33	3330801	4429691	2584881	3330801	4429691	2584881	1.32992	0.776054	0.411337	-0.365771	0	0	0	0	0	0	100	100	100	100	3897177	4436981	2253654	21.894	22.0811	21.1038	3.89718e+06	4.43698e+06	2.25365e+06	1.13851	0.578279	0.187149	-0.790163	0.18714894266724444,	-0.7901634857096534,	1
P	F4JT92	1	1	1	1	1	1	1	1	0	40	45	33	2663367	2873723	1800109	2663367	2873723	1800109	1.07898	0.675877	0.10967	-0.565167	0	0	0	0	0	0	100	100	100	100	3116251	2878452	1569442	21.5714	21.4569	20.5818	3.11625e+06	2.87845e+06	1.56944e+06	0.923691	0.503632	-0.114518	-0.989559	-0.11451819291003684,	-0.9895591603369723,	1
P	Q9LE16	1	1	1	1	1	1	1	1	-0.436691	44	52	33	4595944	6031059	4197770	4595944	6031059	4197770	1.31226	0.913364	0.39205	-0.130738	0	0	0	0	0	0	100	100	100	100	5377448	6040985	3659867	22.3585	22.5264	21.8034	5.37745e+06	6.04099e+06	3.65987e+06	1.12339	0.680596	0.167862	-0.55513	0.1678621693921781,	-0.555130285559043,	1
P	O80988	1	1	1	1	1	1	1	1	0	15	18	33	1041368	1167320	2656329	1041368	1167320	2656329	1.12095	2.55081	0.16472	1.35095	0	0	0	0	0	0	100	100	100	100	1218444	1169241	2315946	20.2166	20.1571	21.1432	1.21844e+06	1.16924e+06	2.31595e+06	0.959618	1.90074	-0.0594678	0.926562	-0.059467835760646584,	0.9265616744193341,	1
P	Q9S7E9	1	1	1	1	1	1	1	1	-0.0343415	21	30	32	1230945	1588691	2183563	1230945	1588691	2183563	1.29063	1.77389	0.368072	0.826918	0	0	0	0	0	0	100	100	100	100	1440257	1591305	1903761	20.4579	20.6018	20.8604	1.44026e+06	1.59131e+06	1.90376e+06	1.10488	1.32182	0.143884	0.402526	0.1438842861447423,	0.40252566590800354,	1
P	O04331	1	1	1	1	1	1	1	1	0	0	0	32	0	0	3072134	0	0	3072134	NaN	1000	NaN	9.96578	0	0	0	0	0	0	100	100	100	100	0	0	2678470	10	10	21.353	1000	1000	2.67847e+06	1	2678.47	0	11.3872	0.0,	11.38719379085699,	1
P	O04313	1	1	1	1	1	1	1	1	0	4	5	32	214672	308429	5734252	214672	308429	5734252	1.43675	26.7117	0.522804	4.7394	0	0	0	0	0	0	100	100	100	100	251175	308936	4999464	17.9383	18.237	22.2533	251175	308937	4.99946e+06	1.22996	19.9043	0.298616	4.31501	0.2986164303609313,	4.315007183342368,	1
P	Q8L7B5	1	1	1	1	1	1	1	1	0	32	23	32	2273967	1534650	2831353	2273967	1534650	2831353	0.674878	1.24512	-0.567302	0.31628	0	0	0	0	0	0	100	100	100	100	2660637	1537175	2468543	21.3433	20.5519	21.2352	2.66064e+06	1.53718e+06	2.46854e+06	0.577747	0.927802	-0.79149	-0.108112	-0.7914896130207608,	-0.10811187717541722,	1
P	Q9LNJ3	1	1	1	1	1	1	1	1	-0.138628	36	39	32	2702294	3344751	2697591	2702294	3344751	2697591	1.23775	0.99826	0.307714	-0.00251302	0	0	0	0	0	0	100	100	100	100	3161797	3350256	2351921	21.5923	21.6758	21.1654	3.1618e+06	3.35026e+06	2.35192e+06	1.0596	0.743856	0.0835262	-0.426905	0.08352621015173901,	-0.4269052034907572,	1
P	P59226	1	1	1	1	1	1	1	1	0	0	0	32	0	0	7733621	0	0	7733621	NaN	1000	NaN	9.96578	0	0	0	0	0	0	100	100	100	100	0	0	6742634	10	10	22.6849	1000	1000	6.74263e+06	1	6742.63	0	12.7191	0.0,	12.719096710402315,	1
P	Q9LMI0	1	1	1	1	1	1	1	1	0	21	25	32	918640	2005101	2769412	918640	2005101	2769412	2.18268	3.01469	1.1261	1.59201	0	0	0	0	0	0	100	100	100	100	1074847	2008401	2414539	20.0357	20.9376	21.2033	1.07485e+06	2.0084e+06	2.41454e+06	1.86855	2.2464	0.901915	1.16762	0.9019154405198199,	1.1676159995054816,	1
P	Q0WVU7	1	1	1	1	1	1	1	1	-0.407047	22	28	32	713611	2754674	2740974	713611	2754674	2740974	3.86019	3.84099	1.94867	1.94148	0	0	0	0	0	0	100	100	100	100	834954	2759207	2389745	19.6713	21.3958	21.1884	834955	2.75921e+06	2.38975e+06	3.30462	2.86213	1.72448	1.51709	1.7244838751230829,	1.5170866959250877,	1
P	Q9LYE2	1	1	1	1	1	1	1	1	-0.414913	22	31	32	2426940	3870750	3486223	2426940	3870750	3486223	1.59491	1.43647	0.673475	0.522526	0	0	0	0	0	0	100	100	100	100	2839622	3877120	3039498	21.4373	21.8866	21.5354	2.83962e+06	3.87712e+06	3.0395e+06	1.36537	1.07039	0.449287	0.0981342	0.44928672945646786,	0.09813422572869022,	1
P	Q944H0	1	1	1	1	1	1	1	1	-0.139326	32	37	32	3077763	3858703	4089121	3077763	3858703	4089121	1.25374	1.3286	0.326234	0.409909	0	0	0	0	0	0	100	100	100	100	3601112	3865054	3565140	21.78	21.8821	21.7655	3.60111e+06	3.86505e+06	3.56514e+06	1.07329	0.990011	0.102046	-0.0144836	0.10204590289499907,	-0.014483577123468821,	1
P	P51422	1	1	1	1	1	1	1	1	0	35	23	32	3702572	3885749	5118763	3702572	3885749	5118763	1.04947	1.38249	0.0696649	0.467267	0	0	0	0	0	0	100	100	100	100	4332165	3892144	4462844	22.0467	21.8921	22.0895	4.33217e+06	3.89214e+06	4.46284e+06	0.898429	1.03016	-0.154523	0.0428752	-0.1545230372906613,	0.04287523207673726,	1
P	P37107	1	1	1	1	1	1	1	1	-0.183417	29	32	32	1626474	2185563	1999611	1626474	2185563	1999611	1.34374	1.22941	0.426257	0.297972	0	0	0	0	0	0	100	100	100	100	1903043	2189160	1743380	20.8599	21.0619	20.7335	1.90304e+06	2.18916e+06	1.74338e+06	1.15035	0.916102	0.202069	-0.126421	0.20206924483192076,	-0.12642058014847216,	1
P	Q9M840	1	1	1	1	1	1	1	1	-0.0161104	41	37	32	5949175	2572144	1983539	5949175	2572144	1983539	0.432353	0.333414	-1.20972	-1.58461	0	0	0	0	0	0	100	100	100	100	6960785	2576377	1729368	22.7308	21.2969	20.7218	6.96079e+06	2.57638e+06	1.72937e+06	0.370127	0.248444	-1.43391	-2.00901	-1.433906163596435,	-2.0090050415303926,	1
P	Q9ZWC4	1	1	1	1	1	1	1	1	0	11	21	32	766726	1094169	3518644	766726	1094169	3518644	1.42707	4.58918	0.513053	2.19824	0	0	0	0	0	0	100	100	100	100	897101	1095969	3067764	19.7749	20.0638	21.5488	897102	1.09597e+06	3.06776e+06	1.22168	3.41964	0.288865	1.77384	0.2888646188213423,	1.7738443598230123,	1
P	Q9LVA0	1	1	1	1	1	1	1	1	0	18	20	32	836803	1083552	3591498	836803	1083552	3591498	1.29487	4.29193	0.372808	2.10163	0	0	0	0	0	0	100	100	100	100	979094	1085335	3131283	19.9011	20.0497	21.5783	979095	1.08534e+06	3.13128e+06	1.10851	3.19814	0.148621	1.67723	0.14862050163542917,	1.6772335949443813,	1
P	P93736	1	1	1	1	1	1	1	1	0.0990679	57	47	32	2966734	2603612	1835783	2966734	2603612	1835783	0.877602	0.618789	-0.188361	-0.69248	0	0	0	0	0	0	100	100	100	100	3471203	2607897	1600545	21.727	21.3145	20.6101	3.4712e+06	2.6079e+06	1.60055e+06	0.751295	0.461092	-0.412549	-1.11687	-0.4125490705614421,	-1.1168722335452506,	1
P	Q8W493	1	1	1	1	1	1	1	1	0	13	17	32	1867631	1628529	4708350	1867631	1628529	4708350	0.871976	2.52103	-0.19764	1.33401	0	0	0	0	0	0	100	100	100	100	2185207	1631209	4105021	21.0593	20.6375	21.969	2.18521e+06	1.63121e+06	4.10502e+06	0.746478	1.87855	-0.421828	0.90962	-0.42182798980584113,	0.9096199396981756,	1
P	Q9S9P0	1	1	1	1	1	1	1	1	0	35	34	32	3859832	3313941	4032432	3859832	3313941	4032432	0.858571	1.04472	-0.21999	0.0631121	0	0	0	0	0	0	100	100	100	100	4516166	3319395	3515716	22.1067	21.6625	21.7454	4.51617e+06	3.3194e+06	3.51572e+06	0.735003	0.778474	-0.444178	-0.36128	-0.4441780975677548,	-0.3612800385371378,	1
P	Q9LF79	1	1	1	1	1	1	1	1	0	0	0	32	0	0	3004336	0	0	3004336	NaN	1000	NaN	9.96578	0	0	0	0	0	0	100	100	100	100	0	0	2619360	10	10	21.3208	1000	1000	2.61936e+06	1	2619.36	0	11.355	0.0,	11.354998816630607,	1
P	Q9SRZ6	1	1	1	1	1	1	1	1	0	6	10	32	235431	478689	5475121	235431	478689	5475121	2.03325	23.2557	1.02378	4.53951	0	0	0	0	0	0	100	100	100	100	275464	479476	4773538	18.0715	18.8711	22.1866	275464	479477	4.77354e+06	1.74061	17.3291	0.799596	4.11512	0.7995963967156224,	4.115122457715357,	1
P	Q9C5X3	1	1	1	1	1	1	1	1	-0.0799418	37	46	32	3357129	3765170	2437647	3357129	3765170	2437647	1.12154	0.726111	0.165487	-0.461739	0	0	0	0	0	0	100	100	100	100	3927982	3771367	2125286	21.9054	21.8467	21.0192	3.92798e+06	3.77137e+06	2.12529e+06	0.960128	0.541063	-0.0587009	-0.886131	-0.05870092958892089,	-0.8861309411151386,	1
P	Q9SDM9	1	1	1	1	1	1	1	1	0	13	14	32	651723	662100	2799704	651723	662100	2799704	1.01592	4.29585	0.0227902	2.10294	0	0	0	0	0	0	100	100	100	100	762543	663189	2440949	19.5405	19.3391	21.219	762543	663190	2.44095e+06	0.869708	3.20106	-0.201398	1.67855	-0.20139773973179292,	1.6785513021110843,	1
P	Q9S826	1	1	1	1	1	1	1	1	-0.214273	32	39	32	2711595	4732578	3023157	2711595	4732578	3023157	1.74531	1.1149	0.803485	0.156914	0	0	0	0	0	0	100	100	100	100	3172680	4740367	2635769	21.5973	22.1766	21.3298	3.17268e+06	4.74037e+06	2.63577e+06	1.49412	0.830771	0.579297	-0.267478	0.5792966082670418,	-0.26747800035607905,	1
P	Q93Y39	1	1	1	1	1	1	1	1	-0.217386	32	34	32	1655646	2104527	1737283	1655646	2104527	1737283	1.27112	1.04931	0.346102	0.0694385	0	0	0	0	0	0	100	100	100	100	1937175	2107990	1514667	20.8855	21.0074	20.5306	1.93718e+06	2.10799e+06	1.51467e+06	1.08818	0.781895	0.121914	-0.354954	0.12191382119473941,	-0.35495364058729545,	1
P	Q9LPR4	1	1	1	1	1	1	1	1	-0.124915	28	29	32	1783569	1855835	2252992	1783569	1855835	2252992	1.04052	1.26319	0.0573014	0.337075	0	0	0	0	0	0	100	100	100	100	2086850	1858889	1964293	20.9929	20.826	20.9056	2.08685e+06	1.85889e+06	1.96429e+06	0.890763	0.941272	-0.166887	-0.087317	-0.16688654171126108,	-0.08731702716858265,	1
P	Q9FJW0	1	1	1	1	1	1	1	1	-0.326591	22	24	32	1045608	1464726	1784558	1045608	1464726	1784558	1.40084	1.70672	0.486289	0.771225	0	0	0	0	0	0	100	100	100	100	1223405	1467136	1555884	20.2225	20.4846	20.5693	1.22341e+06	1.46714e+06	1.55588e+06	1.19922	1.27177	0.262101	0.346833	0.2621007667318997,	0.3468325185153056,	1
P	Q9ZPI6	1	1	1	1	1	1	1	1	-0.816924	20	33	31	1262877	2923689	1624019	1262877	2923689	1624019	2.3151	1.28597	1.21108	0.362854	0	0	0	0	0	0	100	100	100	100	1477619	2928501	1415917	20.4948	21.4817	20.4333	1.47762e+06	2.9285e+06	1.41592e+06	1.9819	0.958242	0.986888	-0.0615378	0.98688776416504,	-0.06153780935463649,	1
P	F4I116	1	1	1	1	1	1	1	1	-0.0163465	22	31	31	937856	1385887	2351292	937856	1385887	2351292	1.47772	2.50709	0.563371	1.32602	0	0	0	0	0	0	100	100	100	100	1097331	1388168	2049997	20.0656	20.4048	20.9672	1.09733e+06	1.38817e+06	2.05e+06	1.26504	1.86817	0.339183	0.901623	0.33918333937127904,	0.9016231948233473,	1
P	Q9ZP05	1	1	1	1	1	1	1	1	-0.284411	20	27	31	1485237	3383223	3398807	1485237	3383223	3398807	2.2779	2.28839	1.18771	1.19434	0	0	0	0	0	0	100	100	100	100	1737789	3388791	2963283	20.7288	21.6923	21.4988	1.73779e+06	3.38879e+06	2.96328e+06	1.95006	1.7052	0.963517	0.769943	0.9635171523914429,	0.7699430920375868,	1
P	Q0WLC6	1	1	1	1	1	1	1	1	-0.387592	23	31	31	1009591	1956648	2264619	1009591	1956648	2264619	1.93806	2.24311	0.954613	1.1655	0	0	0	0	0	0	100	100	100	100	1181264	1959868	1974430	20.1719	20.9023	20.913	1.18126e+06	1.95987e+06	1.97443e+06	1.65913	1.67146	0.730425	0.741105	0.7304253246341498,	0.7411052084621231,	1
P	Q8L7D2	1	1	1	1	1	1	1	1	-0.200495	33	39	31	2958345	3789287	3895734	2958345	3789287	3895734	1.28088	1.31686	0.357136	0.397105	0	0	0	0	0	0	100	100	100	100	3461388	3795523	3396534	21.7229	21.8559	21.6956	3.46139e+06	3.79552e+06	3.39653e+06	1.09653	0.981264	0.132948	-0.0272873	0.13294814523542148,	-0.027287322751245256,	1
P	Q05758	1	1	1	1	1	1	1	1	-0.019111	18	16	31	1156865	1669770	2599440	1156865	1669770	2599440	1.44336	2.24697	0.529429	1.16798	0	0	0	0	0	0	100	100	100	100	1353580	1672518	2266347	20.3683	20.6736	21.1119	1.35358e+06	1.67252e+06	2.26635e+06	1.23562	1.67433	0.305241	0.743588	0.3052409150980967,	0.7435881477396035,	1
P	Q8H1F8	1	1	1	1	1	1	1	1	-0.455416	23	31	31	2738714	4487654	3442678	2738714	4487654	3442678	1.6386	1.25704	0.712463	0.330033	0	0	0	0	0	0	100	100	100	100	3204410	4495040	3001533	21.6116	22.0999	21.5173	3.20441e+06	4.49504e+06	3.00153e+06	1.40277	0.936688	0.488275	-0.0943596	0.4882748725508776,	-0.09435955433149952,	1
P	Q9FFR3	1	1	1	1	1	1	1	1	0	17	20	31	934884	834683	1908910	934884	834683	1908910	0.89282	2.04187	-0.163559	1.02989	0	0	0	0	0	0	100	100	100	100	1093853	836056	1664302	20.061	19.6732	20.6665	1.09385e+06	836057	1.6643e+06	0.764322	1.5215	-0.387747	0.605498	-0.3877469392898477,	0.6054976245799646,	1
P	Q0WTS1	1	1	1	1	1	1	1	1	0.145496	38	31	31	4523623	3859321	2930887	4523623	3859321	2930887	0.853148	0.647907	-0.229132	-0.626141	0	0	0	0	0	0	100	100	100	100	5292829	3865673	2555323	22.3356	21.8823	21.2851	5.29283e+06	3.86567e+06	2.55532e+06	0.73036	0.48279	-0.45332	-1.05053	-0.453319614307248,	-1.050533541876338,	1
P	Q9ZVS5	1	1	1	1	1	1	1	1	-0.552429	35	41	31	4078621	5224850	4338816	4078621	5224850	4338816	1.28103	1.06379	0.357308	0.08922	0	0	0	0	0	0	100	100	100	100	4772158	5233449	3782840	22.1862	22.3193	21.851	4.77216e+06	5.23345e+06	3.78284e+06	1.09666	0.792689	0.13312	-0.335172	0.1331202065523748,	-0.3351722354925753,	1
P	Q9LV77	1	1	1	1	1	1	1	1	-0.175587	24	31	31	1660985	2227957	2278631	1660985	2227957	2278631	1.34135	1.37186	0.423682	0.456128	0	0	0	0	0	0	100	100	100	100	1943422	2231624	1986647	20.8902	21.0897	20.9219	1.94342e+06	2.23162e+06	1.98665e+06	1.1483	1.02224	0.199494	0.0317361	0.19949438399444452,	0.031736081437621536,	1
P	P28769	1	1	1	1	1	1	1	1	-0.022407	27	27	31	1594014	2513881	2311274	1594014	2513881	2311274	1.57708	1.44997	0.657252	0.536024	0	0	0	0	0	0	100	100	100	100	1865063	2518018	2015107	20.8308	21.2639	20.9424	1.86506e+06	2.51802e+06	2.01511e+06	1.3501	1.08045	0.433064	0.111632	0.4330640979399135,	0.11163181180473088,	1
P	Q9C911	1	1	1	1	1	1	1	1	0.0925338	41	37	31	4074985	4038835	3258583	4074985	4038835	3258583	0.991129	0.799655	-0.0128555	-0.32255	0	0	0	0	0	0	100	100	100	100	4767904	4045482	2841028	22.1849	21.9479	21.438	4.7679e+06	4.04548e+06	2.84103e+06	0.848482	0.595865	-0.237044	-0.746942	-0.23704350047260575,	-0.7469421945211697,	1
P	Q9ZTZ7	1	1	1	1	1	1	1	1	0	0	0	31	0	0	1879660	0	0	1879660	NaN	1000	NaN	9.96578	0	0	0	0	0	0	100	100	100	100	0	0	1638800	10	10	20.6442	1000	1000	1.6388e+06	1	1638.8	0	10.6784	0.0,	10.678424371487207,	1
P	Q96262	1	1	1	1	1	1	1	1	0	12	10	31	481297	245012	3000956	481297	245012	3000956	0.509066	6.23514	-0.974075	2.64042	0	0	0	0	0	0	100	100	100	100	563137	245415	2616413	19.1031	17.9049	21.3192	563138	245415	2.61641e+06	0.4358	4.64613	-1.19826	2.21603	-1.1982629806442913,	2.2160306420978286,	1
P	P09468	1	1	1	1	1	1	1	1	0	13	18	31	2335164	2178381	9894797	2335164	2178381	9894797	0.93286	4.2373	-0.100268	2.08315	0	0	0	0	0	0	100	100	100	100	2732240	2181966	8626877	21.3817	21.0572	23.0404	2.73224e+06	2.18197e+06	8.62688e+06	0.7986	3.15744	-0.324456	1.65875	-0.32445553056464993,	1.658754046326829,	1
P	Q93ZN4	1	1	1	1	1	1	1	1	-0.348206	20	24	31	1857499	4230903	2693795	1857499	4230903	2693795	2.27774	1.45023	1.1876	0.536279	0	0	0	0	0	0	100	100	100	100	2173352	4237866	2348612	21.0515	22.0149	21.1634	2.17335e+06	4.23787e+06	2.34861e+06	1.94992	1.08064	0.963416	0.111886	0.9634162160088063,	0.11188644232040464,	1
P	Q9C6I8	1	1	1	1	1	1	1	1	-0.032435	44	45	31	5149734	4859152	3396846	5149734	4859152	3396846	0.943573	0.659616	-0.0837934	-0.600302	0	0	0	0	0	0	100	100	100	100	6025406	4867149	2961574	22.5226	22.2146	21.4979	6.02541e+06	4.86715e+06	2.96157e+06	0.807771	0.491514	-0.307981	-1.02469	-0.30798131208087737,	-1.0246942893541566,	1
P	Q9C6B3	1	1	1	1	1	1	1	1	0	0	0	31	0	0	3223900	0	0	3223900	NaN	1000	NaN	9.96578	0	0	0	0	0	0	100	100	100	100	0	0	2810789	10	10	21.4225	1000	1000	2.81079e+06	1	2810.79	0	11.4568	0.0,	11.456759640679644,	1
P	Q9C681	1	1	1	1	1	1	1	1	-0.0601815	42	40	31	18990868	19897336	18896707	18990868	19897336	18896707	1.04773	0.995042	0.0672694	-0.007171	0	0	0	0	0	0	100	100	100	100	22220116	19930085	16475282	24.4054	24.2484	23.9738	2.22201e+07	1.99301e+07	1.64753e+07	0.896939	0.741458	-0.156919	-0.431563	-0.15691852184392258,	-0.431563187636881,	1
P	Q9C5N2	1	1	1	1	1	1	1	1	0	0	0	31	0	0	2030647	0	0	2030647	NaN	1000	NaN	9.96578	0	0	0	0	0	0	100	100	100	100	0	0	1770439	10	10	20.7557	1000	1000	1.77044e+06	1	1770.44	0	10.7899	0.0,	10.78989211488973,	1
P	Q42601	1	1	1	1	1	1	1	1	0	22	30	31	1502884	1297704	2320184	1502884	1297704	2320184	0.863476	1.54382	-0.211772	0.626506	0	0	0	0	0	0	100	100	100	100	1758437	1299839	2022875	20.7459	20.3099	20.948	1.75844e+06	1.29984e+06	2.02288e+06	0.739202	1.15038	-0.43596	0.202113	-0.43596027009607086,	0.20211337391584078,	1
P	P56802	1	1	1	1	1	1	1	1	-0.221726	22	26	31	4666944	6250627	8835197	4666944	6250627	8835197	1.33934	1.89314	0.421523	0.920784	0	0	0	0	0	0	100	100	100	100	5460521	6260914	7703054	22.3806	22.5779	22.877	5.46052e+06	6.26091e+06	7.70305e+06	1.14658	1.41068	0.197335	0.496392	0.19733479761726774,	0.49639195876712827,	1
P	P56779	1	1	1	1	1	1	1	1	0	2	1	30	263282	166209	15396454	263282	166209	15396454	0.631296	58.4789	-0.66361	5.86985	0	0	0	0	0	0	100	100	100	100	308051	166482	13423552	18.2328	17.345	23.6783	308051	166483	1.34236e+07	0.540438	43.5757	-0.887798	5.44545	-0.8877983466276919,	5.4454532286188835,	1
P	O04311	1	1	1	1	1	1	1	1	0	0	0	30	0	0	3192269	0	0	3192269	NaN	1000	NaN	9.96578	0	0	0	0	0	0	100	100	100	100	0	0	2783211	10	10	21.4083	1000	1000	2.78321e+06	1	2783.21	0	11.4425	0.0,	11.44253487305395,	1
P	Q8RWN3	1	1	1	1	1	1	1	1	0	31	34	30	1879612	2334228	1926940	1879612	2334228	1926940	1.24187	1.02518	0.312511	0.0358768	0	0	0	0	0	0	100	100	100	100	2199225	2338069	1680021	21.0686	21.1569	20.68	2.19923e+06	2.33807e+06	1.68002e+06	1.06313	0.763915	0.0883226	-0.388515	0.0883226423671533,	-0.3885154212958172,	1
P	Q9M125	1	1	1	1	1	1	1	1	-0.328642	31	35	30	1800621	2510858	1731892	1800621	2510858	1731892	1.39444	0.96183	0.479686	-0.0561456	0	0	0	0	0	0	100	100	100	100	2106802	2514990	1509967	21.0066	21.2621	20.5261	2.1068e+06	2.51499e+06	1.50997e+06	1.19375	0.71671	0.255498	-0.480538	0.2554979297270197,	-0.4805377717533214,	1
P	Q9FHI6	1	1	1	1	1	1	1	1	0	46	44	30	2497313	2555026	1823352	2497313	2555026	1823352	1.02311	0.730126	0.0329613	-0.453784	0	0	0	0	0	0	100	100	100	100	2921961	2559231	1589707	21.4785	21.2873	20.6003	2.92196e+06	2.55923e+06	1.58971e+06	0.875861	0.544055	-0.191227	-0.878176	-0.19122664019966124,	-0.8781757386292528,	1
P	Q9SZI2	1	1	1	1	1	1	1	1	0.00095488	41	36	30	4523241	4389809	3925436	4523241	4389809	3925436	0.970501	0.867837	-0.0431987	-0.204504	0	0	0	0	0	0	100	100	100	100	5292382	4397034	3422430	22.3355	22.0681	21.7066	5.29238e+06	4.39703e+06	3.42243e+06	0.830823	0.646671	-0.267387	-0.628896	-0.2673866556691748,	-0.6288961499538936,	1
P	A8MQL1	1	1	1	1	1	1	1	1	-0.130214	32	45	30	2183896	3509930	2627025	2183896	3509930	2627025	1.60719	1.20291	0.684538	0.266526	0	0	0	0	0	0	100	100	100	100	2555250	3515707	2290397	21.285	21.7454	21.1272	2.55525e+06	3.51571e+06	2.2904e+06	1.37588	0.89635	0.46035	-0.157866	0.460350143718294,	-0.1578664132685456,	1
P	P51424	1	1	1	1	1	1	1	1	0	23	32	30	6103831	7853388	11248959	6103831	7853388	11248959	1.28663	1.84293	0.3636	0.882005	0	0	0	0	0	0	100	100	100	100	7141739	7866313	9807517	22.7678	22.9073	23.2255	7.14174e+06	7.86631e+06	9.80752e+06	1.10146	1.37327	0.139412	0.457612	0.13941219779413824,	0.4576123863987638,	1
P	A0A1P8BGF0	1	1	1	1	1	1	1	1	-0.812843	34	44	30	3723064	6331531	4406622	3723064	6331531	4406622	1.70062	1.1836	0.766064	0.243183	0	0	0	0	0	0	100	100	100	100	4356141	6341952	3841957	22.0546	22.5965	21.8734	4.35614e+06	6.34195e+06	3.84196e+06	1.45586	0.881963	0.541876	-0.181209	0.5418760171506073,	-0.1812094572906942,	1
P	Q39256	1	1	1	1	1	1	1	1	-0.0842321	35	37	30	11095643	15441030	13998383	11095643	15441030	13998383	1.39163	1.26161	0.476776	0.335267	0	0	0	0	0	0	100	100	100	100	12982370	15466444	12204629	23.6301	23.8826	23.5409	1.29824e+07	1.54664e+07	1.22046e+07	1.19134	0.940093	0.252588	-0.0891253	0.2525877562786411,	-0.08912527714825279,	1
P	Q38798	1	1	1	1	1	1	1	1	0	0	0	30	72931	74015	4536833	72931	74015	4536833	1.01486	62.2072	0.0212855	5.95901	0	0	0	0	0	0	100	100	100	100	85332	74136	3955483	16.3808	16.1779	21.9154	85332.3	74136.8	3.95548e+06	0.868801	46.3539	-0.202902	5.53462	-0.20290245654686603,	5.534617380922212,	1
P	Q9LJ87	1	1	1	1	1	1	1	1	0	32	39	30	2668881	2898052	2133764	2668881	2898052	2133764	1.08587	0.799498	0.118849	-0.322834	0	0	0	0	0	0	100	100	100	100	3122703	2902821	1860343	21.5744	21.469	20.8271	3.1227e+06	2.90282e+06	1.86034e+06	0.929586	0.595748	-0.105339	-0.747227	-0.10533945850352947,	-0.7472265493125922,	1
P	Q9C9V6	1	1	1	1	1	1	1	1	0	33	29	30	2814362	4392750	4071815	2814362	4392750	4071815	1.56083	1.4468	0.642316	0.532864	0	0	0	0	0	0	100	100	100	100	3292922	4399980	3550052	21.6509	22.0691	21.7594	3.29292e+06	4.39998e+06	3.55005e+06	1.33619	1.07809	0.418129	0.108472	0.4181285266607437,	0.10847191823995125,	1
P	Q9LV14	1	1	1	1	1	1	1	1	0	39	42	30	4223336	4171386	4609471	4223336	4171386	4609471	0.987699	1.09143	-0.0178562	0.126218	0	0	0	0	0	0	100	100	100	100	4941481	4178251	4018813	22.2365	21.9945	21.9383	4.94148e+06	4.17825e+06	4.01881e+06	0.845546	0.813281	-0.242044	-0.298174	-0.24204417108592674,	-0.2981740267724562,	1
P	O81826	1	1	1	1	1	1	1	1	-0.0446335	37	39	30	19090648	19876237	18806627	19090648	19876237	18806627	1.04115	0.985123	0.0581786	-0.021625	0	0	0	0	0	0	100	100	100	100	22336863	19908951	16396745	24.4129	24.2469	23.9669	2.23369e+07	1.9909e+07	1.63967e+07	0.891305	0.734067	-0.166009	-0.446017	-0.1660093839144729,	-0.446017139449232,	1
P	O64644	1	1	1	1	1	1	1	1	0	44	39	30	5019212	4912290	4488399	5019212	4912290	4488399	0.978697	0.894244	-0.0310651	-0.16126	0	0	0	0	0	0	100	100	100	100	5872689	4920375	3913255	22.4856	22.2303	21.8999	5.87269e+06	4.92038e+06	3.91326e+06	0.83784	0.666348	-0.255253	-0.585652	-0.255253109890374,	-0.585652140586725,	1
P	Q9SEI4	1	1	1	1	1	1	1	1	-0.257098	28	31	30	1800110	2570535	3024522	1800110	2570535	3024522	1.42799	1.68019	0.513984	0.748622	0	0	0	0	0	0	100	100	100	100	2106204	2574765	2636959	21.0062	21.296	21.3304	2.1062e+06	2.57477e+06	2.63696e+06	1.22247	1.252	0.289796	0.32423	0.28979562720199536,	0.3242298978442922,	1
P	P61837	1	1	1	1	1	1	1	1	0	7	6	30	431162	375854	5638197	431162	375854	5638197	0.871723	13.0767	-0.198058	3.70893	0	0	0	0	0	0	100	100	100	100	504477	376472	4915718	18.9444	18.5222	22.229	504478	376473	4.91572e+06	0.746262	9.74417	-0.422246	3.28454	-0.4222456355865064,	3.284539760175102,	1
P	Q6NM52	1	1	1	1	1	1	1	1	-0.956367	32	45	30	3807831	5155484	3148401	3807831	5155484	3148401	1.35392	0.826823	0.437138	-0.27435	0	0	0	0	0	0	100	100	100	100	4455322	5163969	2744964	22.0871	22.3	21.3884	4.45532e+06	5.16397e+06	2.74496e+06	1.15906	0.616109	0.21295	-0.698742	0.21295046502079357,	-0.6987423351720063,	1
P	Q9M2F9	1	1	1	1	1	1	1	1	-0.00736272	19	26	30	2094579	2765477	3012345	2094579	2765477	3012345	1.3203	1.43816	0.400868	0.524227	0	0	0	0	0	0	100	100	100	100	2450745	2770028	2626343	21.2248	21.4015	21.3246	2.45075e+06	2.77003e+06	2.62634e+06	1.13028	1.07165	0.17668	0.0998345	0.17668008497687362,	0.099834522663728,	1
P	O81416	1	1	1	1	1	1	1	1	-0.173017	37	43	30	3213953	4404132	3858231	3213953	4404132	3858231	1.37032	1.20046	0.454509	0.263591	0	0	0	0	0	0	100	100	100	100	3760460	4411380	3363837	21.8425	22.0728	21.6817	3.76046e+06	4.41138e+06	3.36384e+06	1.1731	0.894528	0.230321	-0.160801	0.23032091824853407,	-0.1608014968767745,	1
P	O04450	1	1	1	1	1	1	1	1	0	30	30	30	2034332	2209673	2185279	2034332	2209673	2185279	1.08619	1.0742	0.119278	0.103262	0	0	0	0	0	0	100	100	100	100	2380254	2213309	1905257	21.1827	21.0778	20.8616	2.38025e+06	2.21331e+06	1.90526e+06	0.929863	0.800443	-0.10491	-0.32113	-0.1049102169151661,	-0.3211298484883816,	1
P	Q08733	1	1	1	1	1	1	1	1	0	8	7	30	453653	409301	6093640	453653	409301	6093640	0.902234	13.4324	-0.148427	3.74764	0	0	0	0	0	0	100	100	100	100	530793	409974	5312800	19.0178	18.6452	22.341	530793	409975	5.3128e+06	0.772381	10.0092	-0.372615	3.32325	-0.37261496770537045,	3.3232509783001425,	1
P	Q93XM7	1	1	1	1	1	1	1	1	0	3	3	30	100646	74119	3294741	100646	74119	3294741	0.736433	32.7359	-0.441375	5.0328	0	0	0	0	0	0	100	100	100	100	117760	74240	2872552	16.8455	16.1799	21.4539	117760	74241	2.87255e+06	0.630443	24.3933	-0.665562	4.60841	-0.6655624739357716,	4.608411129835965,	1
P	Q42525	1	1	1	1	1	1	1	1	0	6	5	29	175971	195034	2024317	175971	195034	2024317	1.10833	11.5037	0.148388	3.52403	0	0	0	0	0	0	100	100	100	100	205893	195355	1764920	17.6515	17.5757	20.7512	205893	195355	1.76492e+06	0.948816	8.57201	-0.0758	3.09963	-0.07580000357445045,	3.0996334421343112,	1
P	P56753	1	1	1	1	1	1	1	1	0	11	14	29	613058	861835	2058615	613058	861835	2058615	1.4058	3.35794	0.491388	1.74758	0	0	0	0	0	0	100	100	100	100	717303	863253	1794824	19.4522	19.7194	20.7754	717304	863254	1.79482e+06	1.20347	2.50218	0.2672	1.32319	0.2672001585720006,	1.3231863800595072,	1
P	O22957	1	1	1	1	1	1	1	1	-0.0366108	40	46	29	2691353	3728063	2143938	2691353	3728063	2143938	1.3852	0.796602	0.470095	-0.328068	0	0	0	0	0	0	100	100	100	100	3148996	3734199	1869213	21.5865	21.8324	20.834	3.149e+06	3.7342e+06	1.86921e+06	1.18584	0.59359	0.245907	-0.752461	0.24590665170564976,	-0.7524606312602128,	1
P	Q42404	1	1	1	1	1	1	1	1	0.197139	43	44	29	3879699	3671601	2403352	3879699	3671601	2403352	0.946362	0.619469	-0.0795354	-0.690897	0	0	0	0	0	0	100	100	100	100	4539411	3677644	2095386	22.1141	21.8104	20.9988	4.53941e+06	3.67764e+06	2.09539e+06	0.810159	0.461599	-0.303723	-1.11529	-0.30372340082479105,	-1.1152889518656934,	1
P	P59230	1	1	1	1	1	1	1	1	-0.410331	35	41	29	4778055	5997218	5154523	4778055	5997218	5154523	1.25516	1.07879	0.32787	0.109415	0	0	0	0	0	0	100	100	100	100	5590525	6007088	4494022	22.4146	22.5182	22.0996	5.59053e+06	6.00709e+06	4.49402e+06	1.07451	0.803864	0.103682	-0.314977	0.1036819953271429,	-0.3149767223558476,	1
P	Q9SA52	1	1	1	1	1	1	1	1	-0.0490411	27	28	29	2984462	3042251	4730601	2984462	3042251	4730601	1.01936	1.58508	0.0276683	0.664553	0	0	0	0	0	0	100	100	100	100	3491946	3047258	4124421	21.7356	21.5391	21.9758	3.49195e+06	3.04726e+06	4.12442e+06	0.872653	1.18112	-0.19652	0.24016	-0.19651965750581055,	0.24016040970708488,	1
P	Q9LZ71	1	1	1	1	1	1	1	1	-0.201558	31	40	29	1291240	1812194	1819709	1291240	1812194	1819709	1.40345	1.40927	0.48898	0.494951	0	0	0	0	0	0	100	100	100	100	1510805	1815176	1586531	20.5269	20.7917	20.5974	1.51081e+06	1.81518e+06	1.58653e+06	1.20146	1.05012	0.264792	0.0705584	0.2647922716819709,	0.07055839481243276,	1
P	Q8H136	1	1	1	1	1	1	1	1	0	26	27	29	1548675	1749314	1865290	1548675	1749314	1865290	1.12956	1.20444	0.175755	0.268366	0	0	0	0	0	0	100	100	100	100	1812015	1752193	1626271	20.7892	20.7407	20.6331	1.81202e+06	1.75219e+06	1.62627e+06	0.966986	0.897493	-0.0484331	-0.156027	-0.04843310175062832,	-0.1560266584983854,	1
P	Q9LKU3	1	1	1	1	1	1	1	1	0	24	20	29	750564	880518	875267	750564	880518	875267	1.17314	1.16615	0.230377	0.221748	0	0	0	0	0	0	100	100	100	100	878191	881967	763110	19.7442	19.7504	19.5415	878192	881967	763110	1.0043	0.868957	0.00618944	-0.202644	0.006189442139714768,	-0.2026441049884025,	1
P	Q9FF91	1	1	1	1	1	1	1	1	0	0	0	29	0	0	1807080	0	0	1807080	NaN	1000	NaN	9.96578	0	0	0	0	0	0	100	100	100	100	0	0	1575520	10	10	20.5874	1000	1000	1.57552e+06	1	1575.52	0	10.6216	0.0,	10.621613022292799,	1
P	Q944K2	1	1	1	1	1	1	1	1	0	3	3	29	140107	97294	2680003	140107	97294	2680003	0.694426	19.1283	-0.526106	4.25763	0	0	0	0	0	0	100	100	100	100	163931	97454	2336587	17.3227	16.5724	21.156	163931	97454.1	2.33659e+06	0.594482	14.2535	-0.750294	3.83324	-0.7502942535495443,	3.8332414849858334,	1
P	A0A1I9LRJ3	1	1	1	1	1	1	1	1	0.408603	37	26	29	16165705	15800998	14660132	16165705	15800998	14660132	0.977439	0.906866	-0.0329207	-0.141038	0	0	0	0	0	0	100	100	100	100	18914556	15827004	12781582	24.173	23.9159	23.6076	1.89146e+07	1.5827e+07	1.27816e+07	0.836763	0.675754	-0.257109	-0.565431	-0.2571087032338004,	-0.5654305207164536,	1
P	F4J2U9	1	1	1	1	1	1	1	1	-0.618191	28	36	29	1922153	10382976	4206049	1922153	10382976	4206049	5.40174	2.1882	2.43342	1.12974	0	0	0	0	0	0	100	100	100	100	2249000	10400065	3667085	21.1009	23.3101	21.8062	2.249e+06	1.04001e+07	3.66709e+06	4.62431	1.63054	2.20924	0.70535	2.2092369708313364,	0.70535029242297,	1
P	Q9LVQ7	1	1	1	1	1	1	1	1	-0.033325	28	31	29	4783459	5067936	4729306	4783459	5067936	4729306	1.05947	0.988679	0.0833441	-0.0164257	0	0	0	0	0	0	100	100	100	100	5596848	5076277	4123292	22.4162	22.2753	21.9754	5.59685e+06	5.07628e+06	4.12329e+06	0.906988	0.736717	-0.140844	-0.440818	-0.1408438870604326,	-0.44081792961481464,	1
P	Q9SIV5	1	1	1	1	1	1	1	1	0	39	45	29	2440783	2711941	1766791	2440783	2711941	1766791	1.11109	0.723862	0.151982	-0.466213	0	0	0	0	0	0	100	100	100	100	2855819	2716404	1540394	21.4455	21.3733	20.5549	2.85582e+06	2.7164e+06	1.54039e+06	0.951182	0.539388	-0.0722062	-0.890605	-0.0722062046272675,	-0.8906048365856138,	1
P	Q9LV28	1	1	1	1	1	1	1	1	-0.0533738	24	25	29	1469513	1930563	2058824	1469513	1930563	2058824	1.31374	1.40102	0.393684	0.486482	0	0	0	0	0	0	100	100	100	100	1719392	1933740	1795006	20.7135	20.883	20.7756	1.71939e+06	1.93374e+06	1.79501e+06	1.12467	1.04398	0.169496	0.0620902	0.1694955526966199,	0.06209019534316585,	1
P	Q9XGM1	1	1	1	1	1	1	1	1	-0.23258	19	21	29	1433744	1995763	3358417	1433744	1995763	3358417	1.39199	2.34241	0.477153	1.22799	0	0	0	0	0	0	100	100	100	100	1677540	1999047	2928069	20.6779	20.9309	21.4815	1.67754e+06	1.99905e+06	2.92807e+06	1.19165	1.74545	0.252965	0.803602	0.25296499977260134,	0.803601737447862,	1
P	Q9LHQ5	1	1	1	1	1	1	1	1	0	37	39	29	19033236	19609334	18556910	19033236	19609334	18556910	1.03027	0.974974	0.0430197	-0.0365644	0	0	0	0	0	0	100	100	100	100	22269689	19641609	16179027	24.4086	24.2274	23.9476	2.22697e+07	1.96416e+07	1.6179e+07	0.881988	0.726504	-0.181168	-0.460957	-0.18116828960572834,	-0.46095655505174726,	1
P	Q9SUI4	1	1	1	1	1	1	1	1	0	2	3	29	192243	206194	10501039	192243	206194	10501039	1.07257	54.6238	0.101071	5.77146	0	0	0	0	0	0	100	100	100	100	224932	206533	9155435	17.7791	17.656	23.1262	224932	206533	9.15544e+06	0.918202	40.7031	-0.123117	5.34707	-0.12311667473469338,	5.347065013031629,	1
P	Q9C923	1	1	1	1	1	1	1	1	-0.120958	36	35	29	3096610	2317710	2196406	3096610	2317710	2196406	0.748467	0.709294	-0.41799	-0.495545	0	0	0	0	0	0	100	100	100	100	3623164	2321524	1914958	21.7888	21.1466	20.8689	3.62316e+06	2.32152e+06	1.91496e+06	0.640745	0.528532	-0.642178	-0.919937	-0.642177592807697,	-0.9199371262605535,	1
P	Q96250	1	1	1	1	1	1	1	1	-0.130379	21	26	29	1618323	2596700	3371193	1618323	2596700	3371193	1.60456	2.08314	0.68218	1.05876	0	0	0	0	0	0	100	100	100	100	1893506	2600973	2939208	20.8526	21.3106	21.487	1.89351e+06	2.60097e+06	2.93921e+06	1.37363	1.55226	0.457992	0.634367	0.4579918042691374,	0.6343674522857838,	1
P	Q9FZH0	1	1	1	1	1	1	1	1	0.0375871	34	20	29	4027918	3588051	4456979	4027918	3588051	4456979	0.890795	1.10652	-0.166834	0.146032	0	0	0	0	0	0	100	100	100	100	4712833	3593956	3885861	22.1682	21.7771	21.8898	4.71283e+06	3.59396e+06	3.88586e+06	0.762589	0.824528	-0.391022	-0.27836	-0.3910218767092522,	-0.2783603382903372,	1
P	O04616	1	1	1	1	1	1	1	1	0	3	1	29	190657	47396	8446413	190657	47396	8446413	0.248593	44.3016	-2.00814	5.46929	0	0	0	0	0	0	100	100	100	100	223076	47474	7364089	17.7672	15.5349	22.8121	223077	47474	7.36409e+06	0.212815	33.0115	-2.23233	5.0449	-2.23233024808715,	5.044895197376268,	1
P	Q9S9K7	1	1	1	1	1	1	1	1	0.0579731	36	36	29	18720732	19267567	18423555	18720732	19267567	18423555	1.02921	0.984126	0.0415376	-0.0230854	0	0	0	0	0	0	100	100	100	100	21904046	19299279	16062760	24.3847	24.202	23.9372	2.1904e+07	1.92993e+07	1.60628e+07	0.881083	0.733324	-0.18265	-0.447478	-0.18265039914557074,	-0.44747756519483173,	1
P	A0A1P8B4Y6	1	1	1	1	1	1	1	1	-0.200969	37	34	29	2369900	3023781	1928902	2369900	3023781	1928902	1.27591	0.813917	0.351527	-0.297046	0	0	0	0	0	0	100	100	100	100	2772882	3028757	1681732	21.403	21.5303	20.6815	2.77288e+06	3.02876e+06	1.68173e+06	1.09228	0.606492	0.12734	-0.721439	0.1273395102833659,	-0.7214385254082171,	1
P	F4KAT5	1	1	1	1	1	1	1	1	-0.148847	27	33	29	2020604	2709025	2446585	2020604	2709025	2446585	1.3407	1.21082	0.422987	0.275983	0	0	0	0	0	0	100	100	100	100	2364191	2713483	2133079	21.1729	21.3717	21.0245	2.36419e+06	2.71348e+06	2.13308e+06	1.14774	0.902245	0.198799	-0.148409	0.19879913881790395,	-0.14840939071516224,	1
P	Q9FKV6	1	1	1	1	1	1	1	1	-0.0454447	27	28	29	1287099	2120618	1824487	1287099	2120618	1824487	1.6476	1.41752	0.720362	0.503368	0	0	0	0	0	0	100	100	100	100	1505960	2124108	1590697	20.5223	21.0184	20.6012	1.50596e+06	2.12411e+06	1.5907e+06	1.41047	1.05627	0.496174	0.0789757	0.4961737769140174,	0.07897565719673377,	1
P	Q9C5R8	1	1	1	1	1	1	1	1	-0.368937	23	27	29	3943095	4494996	5451955	3943095	4494996	5451955	1.13997	1.38266	0.188991	0.467445	0	0	0	0	0	0	100	100	100	100	4613587	4502394	4753341	22.1375	22.1023	22.1805	4.61359e+06	4.50239e+06	4.75334e+06	0.975899	1.03029	-0.0351966	0.043053	-0.035196597408067194,	0.04305299663946733,	1
P	Q42556	1	1	1	1	1	1	1	1	0	0	10	28	416164	744323	4636496	416164	744323	4636496	1.78853	11.141	0.838777	3.47781	0	0	0	0	0	0	100	100	100	100	486929	745548	4042375	18.8934	19.5079	21.9468	486929	745548	4.04238e+06	1.53112	8.30177	0.614589	3.05342	0.6145886856980092,	3.053418645792595,	1
P	Q41932	1	1	1	1	1	1	1	1	0	25	25	28	8770976	7747077	10946377	8770976	7747077	10946377	0.883263	1.24802	-0.179085	0.319644	0	0	0	0	0	0	100	100	100	100	10262411	7759827	9543708	23.2909	22.8876	23.1861	1.02624e+07	7.75983e+06	9.54371e+06	0.756141	0.929967	-0.403273	-0.104748	-0.40327327002465396,	-0.10474803267738042,	1
P	O80734	1	1	1	1	1	1	1	1	-0.0492655	25	28	28	1050949	1250368	1972867	1050949	1250368	1972867	1.18975	1.87722	0.25066	0.908601	0	0	0	0	0	0	100	100	100	100	1229654	1252425	1720063	20.2298	20.2563	20.714	1.22965e+06	1.25243e+06	1.72006e+06	1.01852	1.39882	0.0264721	0.484209	0.02647214131321343,	0.48420885183496626,	1
P	Q1WIQ6	1	1	1	1	1	1	1	1	0	8	7	28	272428	386471	1427042	272428	386471	1427042	1.41862	5.23824	0.504485	2.38908	0	0	0	0	0	0	100	100	100	100	318752	387107	1244180	18.2821	18.5624	20.2468	318752	387107	1.24418e+06	1.21445	3.90328	0.280297	1.96469	0.2802972109579572,	1.9646887123363581,	1
P	Q08467	1	1	1	1	1	1	1	1	-0.317276	33	28	28	4363332	5198736	4845333	4363332	5198736	4845333	1.19146	1.11047	0.252731	0.151166	0	0	0	0	0	0	100	100	100	100	5105282	5207292	4224451	22.2836	22.3121	22.0103	5.10528e+06	5.20729e+06	4.22445e+06	1.01998	0.827467	0.0285427	-0.273227	0.02854268418781429,	-0.27322661930293374,	1
P	P93025	1	1	1	1	1	1	1	1	0	14	20	28	811445	1001728	1623651	811445	1001728	1623651	1.2345	2.00094	0.303926	1.00068	0	0	0	0	0	0	100	100	100	100	949424	1003376	1415596	19.8567	19.9364	20.433	949425	1.00338e+06	1.4156e+06	1.05683	1.491	0.0797376	0.576284	0.07973764873477582,	0.5762841567280883,	1
P	Q94CE4	1	1	1	1	1	1	1	1	0	6	12	28	322063	495974	2763459	322063	495974	2763459	1.53999	8.58049	0.622922	3.10106	0	0	0	0	0	0	100	100	100	100	376827	496790	2409349	18.5235	18.9223	21.2002	376827	496790	2.40935e+06	1.31835	6.39378	0.398734	2.67667	0.3987336063646647,	2.6766681876239518,	1
P	Q8L5Z1	1	1	1	1	1	1	1	1	-0.559423	29	34	28	1638010	2368418	2220102	1638010	2368418	2220102	1.44591	1.35537	0.53198	0.438682	0	0	0	0	0	0	100	100	100	100	1916540	2372316	1935618	20.8701	21.1779	20.8844	1.91654e+06	2.37232e+06	1.93562e+06	1.23781	1.00995	0.307792	0.0142896	0.30779159882669843,	0.014289608118124714,	1
P	Q94C74	1	1	1	1	1	1	1	1	0.0487695	15	0	28	1545113	1667447	2671233	1545113	1667447	2671233	1.07917	1.72883	0.109929	0.789793	0	0	0	0	0	0	100	100	100	100	1807847	1670191	2328941	20.7858	20.6716	21.1512	1.80785e+06	1.67019e+06	2.32894e+06	0.923856	1.28824	-0.114259	0.365401	-0.1142594058367903,	0.36540128137422323,	1
P	Q56YA5	1	1	1	1	1	1	1	1	0	7	10	28	336822	592858	1970474	336822	592858	1970474	1.76015	5.85019	0.8157	2.54848	0	0	0	0	0	0	100	100	100	100	394095	593833	1717977	18.5882	19.1797	20.7123	394096	593834	1.71798e+06	1.50683	4.35929	0.591512	2.12409	0.5915122620152643,	2.1240922469887358,	1
P	Q9SYL9	1	1	1	1	1	1	1	1	-0.982337	19	30	28	3318935	5680109	4597300	3318935	5680109	4597300	1.71143	1.38517	0.775198	0.470066	0	0	0	0	0	0	100	100	100	100	3883293	5689457	4008201	21.8888	22.4399	21.9345	3.88329e+06	5.68946e+06	4.0082e+06	1.46511	1.03217	0.55101	0.0456742	0.5510102799209831,	0.045674249889393885,	1
P	O49299	1	1	1	1	1	1	1	1	0	15	18	28	695241	743669	1784399	695241	743669	1784399	1.06966	2.56659	0.0971475	1.35985	0	0	0	0	0	0	100	100	100	100	813461	744893	1555746	19.6337	19.5067	20.5692	813461	744893	1.55575e+06	0.915708	1.9125	-0.12704	0.935461	-0.12704048940720838,	0.935460987511042,	1
P	Q94AI6	1	1	1	1	1	1	1	1	0	16	23	28	696511	1099505	1725835	696511	1099505	1725835	1.57859	2.47783	0.658636	1.30908	0	0	0	0	0	0	100	100	100	100	814947	1101314	1504686	19.6363	20.0708	20.521	814947	1.10131e+06	1.50469e+06	1.35139	1.84636	0.434448	0.884684	0.4344481622887626,	0.8846843100447891,	1
P	Q9M9L2	1	1	1	1	1	1	1	1	-0.182059	28	39	28	1351321	1883938	1754766	1351321	1883938	1754766	1.39415	1.29856	0.479381	0.376908	0	0	0	0	0	0	100	100	100	100	1581102	1887038	1529910	20.5925	20.8477	20.545	1.5811e+06	1.88704e+06	1.52991e+06	1.1935	0.967622	0.255193	-0.047484	0.2551931061223531,	-0.047483950794124964,	1
P	Q38884	1	1	1	1	1	1	1	1	-0.102305	38	36	28	3316981	3374275	2814542	3316981	3374275	2814542	1.01727	0.848525	0.0247068	-0.236971	0	0	0	0	0	0	100	100	100	100	3881007	3379828	2453886	21.888	21.6885	21.2266	3.88101e+06	3.37983e+06	2.45389e+06	0.870864	0.632281	-0.199481	-0.661363	-0.19948115161437738,	-0.6613627595748856,	1
P	Q38845	1	1	1	1	1	1	1	1	0	25	28	28	1284014	1575800	1941012	1284014	1575800	1941012	1.22725	1.51168	0.295424	0.596148	0	0	0	0	0	0	100	100	100	100	1502350	1578393	1692290	20.5188	20.59	20.6905	1.50235e+06	1.57839e+06	1.69229e+06	1.05062	1.12643	0.0712355	0.171756	0.07123554738460468,	0.17175591631025094,	1
P	Q7XZU3	1	1	1	1	1	1	1	1	-0.0940024	18	28	28	3253801	5161742	4913120	3253801	5161742	4913120	1.58637	1.50996	0.665732	0.594513	0	0	0	0	0	0	100	100	100	100	3807084	5170237	4283552	21.8603	22.3018	22.0304	3.80708e+06	5.17024e+06	4.28355e+06	1.35806	1.12515	0.441544	0.170121	0.44154405328107305,	0.17012126859422366,	1
P	F4J3A9	1	1	1	1	1	1	1	1	-0.311838	26	33	28	2132103	2866027	2120348	2132103	2866027	2120348	1.34423	0.994487	0.426775	-0.00797607	0	0	0	0	0	0	100	100	100	100	2494650	2870744	1848646	21.2504	21.453	20.818	2.49465e+06	2.87074e+06	1.84865e+06	1.15076	0.741044	0.202587	-0.432368	0.20258710580538078,	-0.4323682582984503,	1
P	Q680P8	1	1	1	1	1	1	1	1	5.49023e-05	32	29	28	14000763	14714452	15822544	14000763	14714452	15822544	1.05098	1.13012	0.0717284	0.176476	0	0	0	0	0	0	100	100	100	100	16381483	14738670	13795042	23.9656	23.8131	23.7176	1.63815e+07	1.47387e+07	1.3795e+07	0.899715	0.842112	-0.15246	-0.247916	-0.15245959787721647,	-0.24791606056274457,	1
P	Q9SJU4	1	1	1	1	1	1	1	1	0	16	14	28	4028035	4572999	10999915	4028035	4572999	10999915	1.13529	2.73084	0.183064	1.44934	0	0	0	0	0	0	100	100	100	100	4712970	4580525	9590385	22.1682	22.1271	23.1932	4.71297e+06	4.58053e+06	9.59039e+06	0.971898	2.03489	-0.0411236	1.02495	-0.04112357542779435,	1.024952063066341,	1
P	F4JXW9	1	1	1	1	1	1	1	1	0	1	0	28	26116	0	1803732	26116	0	1803732	0	69.0662	0.01	6.10991	0	0	0	0	0	0	100	100	100	100	30556	0	1572601	14.8992	10	20.5847	30556.8	1000	1.5726e+06	0.0327259	51.4648	-4.93342	5.68552	-4.933422591222523,	5.685515052578624,	1
P	Q9ZVX7	1	1	1	1	1	1	1	1	0.0215333	42	42	28	3300072	3930475	2429571	3300072	3930475	2429571	1.19103	0.736218	0.252206	-0.441796	0	0	0	0	0	0	100	100	100	100	3861223	3936944	2118245	21.8806	21.9086	21.0144	3.86122e+06	3.93694e+06	2.11825e+06	1.01961	0.548594	0.0280182	-0.866188	0.028018212404094613,	-0.8661880960868191,	1
P	Q9LIE5	1	1	1	1	1	1	1	1	-0.0584092	32	34	28	2146104	2735369	1716870	2146104	2735369	1716870	1.27457	0.799994	0.350015	-0.321939	0	0	0	0	0	0	100	100	100	100	2511032	2739871	1496870	21.2598	21.3857	20.5135	2.51103e+06	2.73987e+06	1.49687e+06	1.09113	0.596117	0.125828	-0.746331	0.1258275144065964,	-0.746331375184115,	1
P	Q9LID5	1	1	1	1	1	1	1	1	-0.0436233	31	34	28	5150840	7299674	6133527	5150840	7299674	6133527	1.41718	1.19078	0.503024	0.251909	0	0	0	0	0	0	100	100	100	100	6026700	7311688	5347576	22.5229	22.8018	22.3505	6.0267e+06	7.31169e+06	5.34758e+06	1.21322	0.887314	0.278836	-0.172483	0.2788363489070901,	-0.17248300038869083,	1
P	Q84M92	1	1	1	1	1	1	1	1	-0.0111432	31	32	28	2074950	2085918	2076187	2074950	2085918	2076187	1.00529	1.0006	0.00760587	0.000859819	0	0	0	0	0	0	100	100	100	100	2427779	2089351	1810144	21.2112	20.9946	20.7877	2.42778e+06	2.08935e+06	1.81014e+06	0.860602	0.745597	-0.216582	-0.423532	-0.216582087417916,	-0.42353236902633623,	1
P	Q94K05	1	1	1	1	1	1	1	1	-0.0171617	25	28	28	1542125	1735139	2683688	1542125	1735139	2683688	1.12516	1.74025	0.170132	0.799297	0	0	0	0	0	0	100	100	100	100	1804351	1737994	2339800	20.783	20.729	21.158	1.80435e+06	1.73799e+06	2.3398e+06	0.963224	1.29675	-0.0540564	0.374905	-0.054056430388609945,	0.3749050577452627,	1
P	Q8W4Q4	1	1	1	1	1	1	1	1	-0.158478	25	29	28	1003283	1435007	1455056	1003283	1435007	1455056	1.43031	1.45029	0.516329	0.536346	0	0	0	0	0	0	100	100	100	100	1173883	1437368	1268605	20.1629	20.455	20.2748	1.17388e+06	1.43737e+06	1.26861e+06	1.22446	1.08069	0.292141	0.111954	0.2921412044040616,	0.11195388011728973,	1
P	Q9C827	1	1	1	1	1	1	1	1	-0.120769	29	31	28	1807898	2383769	1935046	1807898	2383769	1935046	1.31853	1.07033	0.398931	0.0980546	0	0	0	0	0	0	100	100	100	100	2115316	2387692	1687089	21.0124	21.1872	20.6861	2.11532e+06	2.38769e+06	1.68709e+06	1.12876	0.797559	0.174743	-0.326338	0.17474319324070875,	-0.3263376101963383,	1
P	Q9FMR9	1	1	1	1	1	1	1	1	0.0860945	30	22	28	2016315	1714951	1863843	2016315	1714951	1863843	0.850537	0.924381	-0.233554	-0.113441	0	0	0	0	0	0	100	100	100	100	2359173	1717773	1625010	21.1699	20.7121	20.632	2.35917e+06	1.71777e+06	1.62501e+06	0.728125	0.688805	-0.457742	-0.537833	-0.4577416463483848,	-0.5378328903132361,	1
P	Q9LSB4	1	1	1	1	1	1	1	1	0	13	13	28	219952	398583	1687525	219952	398583	1687525	1.81214	7.67224	0.857691	2.93965	0	0	0	0	0	0	100	100	100	100	257353	399239	1471285	17.9734	18.6069	20.4886	257353	399239	1.47129e+06	1.55133	5.71699	0.633503	2.51526	0.6335034994211393,	2.5152560622642537,	1
P	O23702	1	1	1	1	1	1	1	1	-0.154409	24	30	28	1613680	2011651	1725730	1613680	2011651	1725730	1.24662	1.06944	0.318026	0.0968523	0	0	0	0	0	0	100	100	100	100	1888073	2014961	1504594	20.8485	20.9423	20.5209	1.88807e+06	2.01496e+06	1.50459e+06	1.06721	0.796894	0.0938376	-0.32754	0.09383756060961271,	-0.3275399378170937,	1
P	F4KB73	1	1	1	1	1	1	1	1	-0.599565	37	44	28	1427866	1907813	1199962	1427866	1907813	1199962	1.33613	0.840388	0.418059	-0.250872	0	0	0	0	0	0	100	100	100	100	1670663	1910953	1046198	20.672	20.8659	19.9967	1.67066e+06	1.91095e+06	1.0462e+06	1.14383	0.626218	0.193871	-0.675264	0.1938712141629821,	-0.6752640626097359,	1
P	A0A1P8BA53	1	1	1	1	1	1	1	1	0	0	0	28	0	0	2115534	0	0	2115534	NaN	1000	NaN	9.96578	0	0	0	0	0	0	100	100	100	100	0	0	1844449	10	10	20.8148	1000	1000	1.84445e+06	1	1844.45	0	10.849	0.0,	10.848974518400393,	1
P	Q0WML1	1	1	1	1	1	1	1	1	0	12	0	27	989400	1203082	1784770	989400	1203082	1784770	1.21597	1.80389	0.282109	0.851112	0	0	0	0	0	0	100	100	100	100	1157639	1205062	1556069	20.1428	20.2007	20.5695	1.15764e+06	1.20506e+06	1.55607e+06	1.04096	1.34417	0.0579212	0.42672	0.05792121289827723,	0.42672017588036976,	1
P	Q9FWA3	1	1	1	1	1	1	1	1	-0.218025	23	22	27	1375036	2637771	1904250	1375036	2637771	1904250	1.91833	1.38487	0.93985	0.469754	0	0	0	0	0	0	100	100	100	100	1608850	2642112	1660239	20.6176	21.3333	20.663	1.60885e+06	2.64211e+06	1.66024e+06	1.64224	1.03194	0.715662	0.0453613	0.7156619709183465,	0.04536131687567746,	1
P	P56796	1	1	1	1	1	1	1	1	-0.212355	33	39	27	6603622	8476990	7329974	6603622	8476990	7329974	1.28369	1.10999	0.360295	0.150551	0	0	0	0	0	0	100	100	100	100	7726516	8490942	6390710	22.8814	23.0175	22.6075	7.72652e+06	8.49094e+06	6.39071e+06	1.09894	0.827114	0.136107	-0.273842	0.13610658437004036,	-0.2738416481494336,	1
P	Q9SCQ6	1	1	1	1	1	1	1	1	-0.0512711	25	31	27	4741174	5008449	4630794	4741174	5008449	4630794	1.05637	0.976719	0.0791196	-0.0339848	0	0	0	0	0	0	100	100	100	100	5547373	5016692	4037403	22.4034	22.2583	21.945	5.54737e+06	5.01669e+06	4.0374e+06	0.904337	0.727805	-0.145068	-0.458377	-0.14506839705216432,	-0.45837694847078553,	1
P	Q8RWZ3	1	1	1	1	1	1	1	1	0	6	13	27	241972	597026	1459110	241972	597026	1459110	2.46734	6.03008	1.30295	2.59218	0	0	0	0	0	0	100	100	100	100	283117	598008	1272139	18.111	19.1898	20.2788	283117	598009	1.27214e+06	2.11223	4.49333	1.07877	2.16778	1.078765686641992,	2.167784441987177,	1
P	Q8L7N0	1	1	1	1	1	1	1	1	-0.197959	18	24	27	857985	1143916	1392400	857985	1143916	1392400	1.33326	1.62287	0.414957	0.698549	0	0	0	0	0	0	100	100	100	100	1003878	1145798	1213977	19.9372	20.1279	20.2113	1.00388e+06	1.1458e+06	1.21398e+06	1.14137	1.20929	0.190769	0.274157	0.19076882542741674,	0.27415720018970924,	1
P	P41917	1	1	1	1	1	1	1	1	-0.12619	0	0	27	2821240	4034181	4773419	2821240	4034181	4773419	1.42993	1.69196	0.515946	0.758694	0	0	0	0	0	0	100	100	100	100	3300969	4040820	4161752	21.6545	21.9462	21.9888	3.30097e+06	4.04082e+06	4.16175e+06	1.22413	1.26077	0.291758	0.334301	0.2917584545241918,	0.33430139043546003,	1
P	Q9ZNT7	1	1	1	1	1	1	1	1	0	0	0	27	0	0	2099239	0	0	2099239	NaN	1000	NaN	9.96578	0	0	0	0	0	0	100	100	100	100	0	0	1830242	10	10	20.8036	1000	1000	1.83024e+06	1	1830.24	0	10.8378	0.0,	10.837819074051527,	1
P	O23254	1	1	1	1	1	1	1	1	-0.101608	14	21	27	990739	1228416	2581442	990739	1228416	2581442	1.2399	2.60557	0.310222	1.3816	0	0	0	0	0	0	100	100	100	100	1159206	1230437	2250655	20.1447	20.2307	21.1019	1.15921e+06	1.23044e+06	2.25066e+06	1.06145	1.94155	0.0860343	0.957208	0.0860342991353591,	0.9572080461855808,	1
P	Q8H1F5	1	1	1	1	1	1	1	1	-0.0512711	25	28	27	4647829	4831946	4779258	4647829	4831946	4779258	1.03961	1.02828	0.0560473	0.0402297	0	0	0	0	0	0	100	100	100	100	5438156	4839898	4166843	22.3747	22.2065	21.9905	5.43816e+06	4.8399e+06	4.16684e+06	0.889989	0.766224	-0.168141	-0.384163	-0.1681406192219516,	-0.38416252820943453,	1
P	Q9SYM5	1	1	1	1	1	1	1	1	0	20	25	27	1511623	1768774	1732435	1511623	1768774	1732435	1.17012	1.14608	0.226651	0.196703	0	0	0	0	0	0	100	100	100	100	1768662	1771685	1510440	20.7542	20.7567	20.5265	1.76866e+06	1.77169e+06	1.51044e+06	1.00171	0.854002	0.00246339	-0.227689	0.002463388523862434,	-0.22768933915709175,	1
P	Q38950	1	1	1	1	1	1	1	1	-0.111476	28	30	27	1090861	1462263	1809704	1090861	1462263	1809704	1.34047	1.65897	0.422736	0.730286	0	0	0	0	0	0	100	100	100	100	1276353	1464669	1577808	20.2836	20.4821	20.5895	1.27635e+06	1.46467e+06	1.57781e+06	1.14754	1.23618	0.198548	0.305894	0.19854757332385517,	0.30589427538156566,	1
P	O65782	1	1	1	1	1	1	1	1	0	0	0	27	0	0	1798912	0	0	1798912	NaN	1000	NaN	9.96578	0	0	0	0	0	0	100	100	100	100	0	0	1568399	10	10	20.5809	1000	1000	1.5684e+06	1	1568.4	0	10.6151	0.0,	10.615077260012924,	1
P	Q9LY75	1	1	1	1	1	1	1	1	-0.149204	25	26	27	1781756	2160377	2369220	1781756	2160377	2369220	1.2125	1.32971	0.277983	0.411112	0	0	0	0	0	0	100	100	100	100	2084729	2163932	2065628	20.9914	21.0452	20.9781	2.08473e+06	2.16393e+06	2.06563e+06	1.03799	0.990837	0.0537954	-0.0132798	0.05379535156466109,	-0.013279800961373147,	1
P	F4JZX8	1	1	1	1	1	1	1	1	0	20	24	27	937549	976740	1147632	937549	976740	1147632	1.0418	1.22408	0.0590805	0.291694	0	0	0	0	0	0	100	100	100	100	1096971	978347	1000574	20.0651	19.9	19.9324	1.09697e+06	978348	1.00057e+06	0.891862	0.912124	-0.165107	-0.132698	-0.16510747338465978,	-0.13269808563645355,	1
P	Q9FF90	1	1	1	1	1	1	1	1	-0.533924	22	22	27	3596031	4572800	4982473	3596031	4572800	4982473	1.27162	1.38555	0.346672	0.470457	0	0	0	0	0	0	100	100	100	100	4207507	4580326	4344018	22.0045	22.127	22.0506	4.20751e+06	4.58033e+06	4.34402e+06	1.08861	1.03244	0.122484	0.0460643	0.12248440375088424,	0.04606434099344319,	1
P	Q9M8X9	1	1	1	1	1	1	1	1	0	29	29	27	4578653	6716747	7301088	4578653	6716747	7301088	1.46697	1.59459	0.552839	0.673188	0	0	0	0	0	0	100	100	100	100	5357217	6727802	6365526	22.3531	22.6817	22.6018	5.35722e+06	6.7278e+06	6.36553e+06	1.25584	1.18822	0.328651	0.248796	0.32865149553439527,	0.2487960481382649,	1
P	Q8S3U9	1	1	1	1	1	1	1	1	0	19	19	27	751361	878942	1902749	751361	878942	1902749	1.1698	2.5324	0.226262	1.34051	0	0	0	0	0	0	100	100	100	100	879124	880388	1658930	19.7457	19.7478	20.6618	879124	880389	1.65893e+06	1.00144	1.88703	0.00207377	0.916115	0.0020737736918208485,	0.9161149348146852,	1
P	Q9M8L6	1	1	1	1	1	1	1	1	-0.234595	22	22	27	1630487	1991448	3876461	1630487	1991448	3876461	1.22138	2.37749	0.288515	1.24944	0	0	0	0	0	0	100	100	100	100	1907738	1994725	3379731	20.8634	20.9278	21.6885	1.90774e+06	1.99473e+06	3.37973e+06	1.0456	1.77159	0.0643269	0.825045	0.06432691065832111,	0.8250450237186773,	1
P	Q9LJL3	1	1	1	1	1	1	1	1	0	18	23	27	934407	1278372	1607929	934407	1278372	1607929	1.36811	1.7208	0.452185	0.783081	0	0	0	0	0	0	100	100	100	100	1093295	1280476	1401888	20.0603	20.2882	20.4189	1.0933e+06	1.28048e+06	1.40189e+06	1.17121	1.28226	0.227997	0.358689	0.22799676745883135,	0.3586885285635954,	1
P	Q9SJQ9	1	1	1	1	1	1	1	1	0	17	14	27	966819	891190	2521507	966819	891190	2521507	0.921775	2.60804	-0.117513	1.38297	0	0	0	0	0	0	100	100	100	100	1131219	892656	2198401	20.1094	19.7677	21.068	1.13122e+06	892657	2.1984e+06	0.789111	1.94339	-0.341701	0.958576	-0.34170074094718617,	0.9585763116364814,	1
P	Q5E924	1	1	1	1	1	1	1	1	0	28	29	27	2437617	2478789	3383089	2437617	2478789	3383089	1.01689	1.38787	0.024164	0.47287	0	0	0	0	0	0	100	100	100	100	2852114	2482868	2949579	21.4436	21.2436	21.4921	2.85211e+06	2.48287e+06	2.94958e+06	0.870536	1.03417	-0.200024	0.0484775	-0.20002395527323805,	0.0484774761980519,	1
P	Q96522	1	1	1	1	1	1	1	1	0	14	12	27	876391	1113882	3296457	876391	1113882	3296457	1.27099	3.7614	0.34595	1.91127	0	0	0	0	0	0	100	100	100	100	1025414	1115715	2874048	19.9678	20.0895	21.4547	1.02541e+06	1.11572e+06	2.87405e+06	1.08806	2.80282	0.121762	1.48688	0.12176187380347486,	1.4868775002949846,	1
P	Q9LUW5	1	1	1	1	1	1	1	1	0	28	28	27	1397246	1205339	1295365	1397246	1205339	1295365	0.862653	0.927084	-0.213147	-0.109227	0	0	0	0	0	0	100	100	100	100	1634836	1207322	1129376	20.6407	20.2034	20.1071	1.63484e+06	1.20732e+06	1.12938e+06	0.738498	0.690819	-0.437335	-0.53362	-0.4373350452690109,	-0.5336195642552662,	1
P	Q9C9W5	1	1	1	1	1	1	1	1	0	14	17	27	403805	713212	1768841	403805	713212	1768841	1.76623	4.38043	0.820672	2.13107	0	0	0	0	0	0	100	100	100	100	472468	714385	1542181	18.8499	19.4463	20.5565	472469	714386	1.54218e+06	1.51203	3.26409	0.596484	1.70668	0.5964842424226244,	1.7066815029503597,	1
P	P48349	1	1	1	1	1	1	1	1	0	18	16	27	1933962	2739244	2868927	1933962	2739244	2868927	1.41639	1.48345	0.502218	0.568952	0	0	0	0	0	0	100	100	100	100	2262817	2743752	2501302	21.1097	21.3877	21.2542	2.26282e+06	2.74375e+06	2.5013e+06	1.21254	1.10539	0.27803	0.14456	0.27803037293564636,	0.14455962292159377,	1
P	Q9XFS7	1	1	1	1	1	1	1	1	-0.408499	22	26	27	8094358	9425740	8539372	8094358	9425740	8539372	1.16448	1.05498	0.219689	0.0772133	0	0	0	0	0	0	100	100	100	100	9470740	9441253	7445136	23.175	23.1705	22.8279	9.47074e+06	9.44125e+06	7.44514e+06	0.996887	0.78612	-0.00449873	-0.347179	-0.004498731849840318,	-0.34717887124105457,	1
P	Q96251	1	1	1	1	1	1	1	1	0	5	7	27	360370	552730	3329078	360370	552730	3329078	1.53378	9.23794	0.617096	3.20757	0	0	0	0	0	0	100	100	100	100	421648	553639	2902489	18.6857	19.0786	21.4689	421648	553640	2.90249e+06	1.31304	6.88368	0.392908	2.78318	0.3929080434911026,	2.7831796646677853,	1
P	Q9LT25	1	1	1	1	1	1	1	1	0.117588	41	39	27	2305941	2200943	1275066	2305941	2200943	1275066	0.954466	0.552948	-0.0672338	-0.854784	0	0	0	0	0	0	100	100	100	100	2698048	2204565	1111679	21.3635	21.0721	20.0843	2.69805e+06	2.20457e+06	1.11168e+06	0.817096	0.412031	-0.291422	-1.27918	-0.2914217777045929,	-1.2791758630185373,	1
P	Q9SSB5	1	1	1	1	1	1	1	1	-0.215187	20	33	27	1486400	1990756	2551082	1486400	1990756	2551082	1.33931	1.71628	0.421494	0.779287	0	0	0	0	0	0	100	100	100	100	1739150	1994032	2224186	20.73	20.9273	21.0848	1.73915e+06	1.99403e+06	2.22419e+06	1.14656	1.27889	0.197306	0.354895	0.19730603900513433,	0.35489467741343866,	1
P	Q9LRP6	1	1	1	1	1	1	1	1	-0.462369	21	33	27	3828609	6163055	4619935	3828609	6163055	4619935	1.60974	1.20669	0.686825	0.271052	0	0	0	0	0	0	100	100	100	100	4479634	6173198	4027936	22.0949	22.5576	21.9416	4.47963e+06	6.1732e+06	4.02794e+06	1.37806	0.899166	0.462637	-0.15334	0.4626373747797947,	-0.15333996570199487,	1
P	Q9M385	1	1	1	1	1	1	1	1	-0.315711	28	35	27	5432107	7258574	7676047	5432107	7258574	7676047	1.33624	1.41309	0.418174	0.498852	0	0	0	0	0	0	100	100	100	100	6355794	7270520	6692438	22.5996	22.7936	22.6741	6.35579e+06	7.27052e+06	6.69244e+06	1.14392	1.05297	0.193986	0.0744595	0.19398629045242044,	0.07445945915844934,	1
P	Q9C658	1	1	1	1	1	1	1	1	-0.0375231	35	32	27	4096880	4789229	3899789	4096880	4789229	3899789	1.16899	0.951892	0.225268	-0.0711296	0	0	0	0	0	0	100	100	100	100	4793522	4797111	3400069	22.1927	22.1937	21.6971	4.79352e+06	4.79711e+06	3.40007e+06	1.00075	0.709305	0.00107982	-0.495522	0.0010798245648824354,	-0.49552175600591225,	1
P	P92966	1	1	1	1	1	1	1	1	-0.14616	23	31	27	2941511	4080658	3738128	2941511	4080658	3738128	1.38727	1.27082	0.472244	0.345759	0	0	0	0	0	0	100	100	100	100	3441691	4087374	3259124	21.7147	21.9627	21.6361	3.44169e+06	4.08737e+06	3.25912e+06	1.18761	0.946954	0.248056	-0.0786336	0.24805641207479912,	-0.07863364932130631,	1
P	F4JFN3	1	1	1	1	1	1	1	1	0.00877769	36	33	27	3213265	2748625	3112789	3213265	2748625	3112789	0.855399	0.968731	-0.22533	-0.0458322	0	0	0	0	0	0	100	100	100	100	3759655	2753148	2713916	21.8422	21.3927	21.3719	3.75966e+06	2.75315e+06	2.71392e+06	0.732288	0.721852	-0.449518	-0.470224	-0.4495178349403499,	-0.47022436677396506,	1
P	Q9SDS7	1	1	1	1	1	1	1	1	0	6	3	27	317448	111166	2682456	317448	111166	2682456	0.350186	8.45006	-1.5138	3.07896	0	0	0	0	0	0	100	100	100	100	371427	111348	2338726	18.5027	16.7647	21.1573	371428	111349	2.33873e+06	0.299787	6.29659	-1.73799	2.65457	-1.7379926397733259,	2.654570124781628,	1
P	Q8RXX5	1	1	1	1	1	1	1	1	-0.639213	22	28	27	5384861	8345280	7521377	5384861	8345280	7521377	1.54977	1.39676	0.632051	0.482088	0	0	0	0	0	0	100	100	100	100	6300514	8359015	6557587	22.587	22.9949	22.6447	6.30051e+06	8.35902e+06	6.55759e+06	1.32672	1.0408	0.407863	0.0576955	0.4078633907823233,	0.057695518948099794,	1
P	P56820	1	1	1	1	1	1	1	1	-0.294228	28	32	27	1642533	2508288	1907952	1642533	2508288	1907952	1.52709	1.16159	0.610781	0.216103	0	0	0	0	0	0	100	100	100	100	1921832	2512416	1663466	20.8741	21.2606	20.6658	1.92183e+06	2.51242e+06	1.66347e+06	1.3073	0.865563	0.386593	-0.20829	0.38659269107794314,	-0.20828966754701128,	1
P	Q9C4Z6	1	1	1	1	1	1	1	1	-0.00241272	27	26	27	1503056	1840698	1954376	1503056	1840698	1954376	1.22464	1.30027	0.292354	0.378809	0	0	0	0	0	0	100	100	100	100	1758638	1843727	1703942	20.746	20.8142	20.7004	1.75864e+06	1.84373e+06	1.70394e+06	1.04838	0.968898	0.0681662	-0.0455829	0.06816622439857725,	-0.04558289733282204,	1
P	Q8S9L5	1	1	1	1	1	1	1	1	0.0197092	26	29	27	2065370	1208545	1738507	2065370	1208545	1738507	0.585147	0.841741	-0.773129	-0.248551	0	0	0	0	0	0	100	100	100	100	2416570	1210534	1515734	21.2045	20.2072	20.5316	2.41657e+06	1.21053e+06	1.51573e+06	0.500931	0.627226	-0.997317	-0.672944	-0.997317023229304,	-0.6729435682073323,	1
P	Q8RXD9	1	1	1	1	1	1	1	1	0	0	0	26	0	0	903779	0	0	903779	NaN	1000	NaN	9.96578	0	0	0	0	0	0	100	100	100	100	0	0	787968	10	10	19.5878	1000	1000	787969	1	787.969	0	9.62199	0.0,	9.621994586495667,	1
P	Q9M1H3	1	1	1	1	1	1	1	1	-0.129934	34	42	26	2935892	3025018	2043838	2935892	3025018	2043838	1.03036	0.696156	0.0431448	-0.522518	0	0	0	0	0	0	100	100	100	100	3435117	3029996	1781940	21.7119	21.5309	20.765	3.43512e+06	3.03e+06	1.78194e+06	0.882065	0.518742	-0.181043	-0.94691	-0.18104313101858083,	-0.9469102373637627,	1
P	Q42564	1	1	1	1	1	1	1	1	0	2	0	26	69587	0	2321358	69587	0	2321358	0	33.3591	0.01	5.06001	0	0	0	0	0	0	100	100	100	100	81419	0	2023899	16.3131	10	20.9487	81419.7	1000	2.0239e+06	0.012282	24.8576	-6.34731	4.63562	-6.3473064566509825,	4.635615221837227,	1
P	Q42534	1	1	1	1	1	1	1	1	0	19	26	26	3696642	3651522	3230645	3696642	3651522	3230645	0.987794	0.87394	-0.0177174	-0.194393	0	0	0	0	0	0	100	100	100	100	4325227	3657532	2816670	22.0443	21.8024	21.4256	4.32523e+06	3.65753e+06	2.81667e+06	0.845628	0.651219	-0.241905	-0.618785	-0.24190537029418116,	-0.6187852927911809,	1
P	Q9ZPV5	1	1	1	1	1	1	1	1	0	36	28	26	2049567	2300531	1462066	2049567	2300531	1462066	1.12245	0.713354	0.166648	-0.487311	0	0	0	0	0	0	100	100	100	100	2398079	2304317	1274716	21.1934	21.1359	20.2817	2.39808e+06	2.30432e+06	1.27472e+06	0.960901	0.531557	-0.0575402	-0.911703	-0.05754021506792241,	-0.9117029021860271,	1
P	Q8RWX7	1	1	1	1	1	1	1	1	-0.0512711	27	27	26	4775882	4879974	4737357	4775882	4879974	4737357	1.0218	0.991933	0.0311063	-0.0116848	0	0	0	0	0	0	100	100	100	100	5587983	4888005	4130311	22.4139	22.2208	21.9778	5.58798e+06	4.88801e+06	4.13031e+06	0.874735	0.739142	-0.193082	-0.436077	-0.19308169037971587,	-0.43607698468129436,	1
P	contaminant_KERATIN20	1	1	1	1	1	1	1	1	0	39	30	26	11321683	9233852	10235020	11321683	9233852	10235020	0.81559	0.904019	-0.294084	-0.145575	0	0	0	0	0	0	100	100	100	100	13246846	9249050	8923504	23.6591	23.1409	23.0892	1.32468e+07	9.24905e+06	8.9235e+06	0.698208	0.673632	-0.518272	-0.569967	-0.5182718805576062,	-0.5699667015942615,	1
P	Q9FHN8	1	1	1	1	1	1	1	1	-0.383836	21	34	26	975661	2000974	930427	975661	2000974	930427	2.05089	0.953638	1.03625	-0.068487	0	0	0	0	0	0	100	100	100	100	1141564	2004267	811202	20.1226	20.9346	19.6297	1.14156e+06	2.00427e+06	811202	1.75572	0.710606	0.812063	-0.492879	0.8120625956523886,	-0.49287918614121873,	1
P	contaminant_GR78_RAT	1	1	1	1	1	1	1	1	-0.117041	0	27	26	5865405	5386842	5316462	5865405	5386842	5316462	0.918409	0.90641	-0.122791	-0.141764	0	0	0	0	0	0	100	100	100	100	6862771	5395708	4635210	22.7104	22.3634	22.1442	6.86277e+06	5.39571e+06	4.63521e+06	0.786229	0.675414	-0.346979	-0.566156	-0.3469789377264352,	-0.5661564364536674,	1
P	Q8VZ55	1	1	1	1	1	1	1	1	0.180809	23	22	26	5697814	5010884	7790114	5697814	5010884	7790114	0.87944	1.36721	-0.185343	0.451236	0	0	0	0	0	0	100	100	100	100	6666682	5019131	6791888	22.6685	22.259	22.6954	6.66668e+06	5.01913e+06	6.79189e+06	0.752868	1.01878	-0.409531	0.0268437	-0.4095313465928115,	0.026843725482214857,	1
P	Q9FH46	1	1	1	1	1	1	1	1	0.0681634	51	45	26	4050712	3453991	2742818	4050712	3453991	2742818	0.852687	0.67712	-0.229911	-0.562517	0	0	0	0	0	0	100	100	100	100	4739503	3459675	2391353	22.1763	21.7222	21.1894	4.7395e+06	3.45968e+06	2.39135e+06	0.729966	0.504558	-0.454099	-0.986909	-0.4540991513583113,	-0.9869088081959525,	1
P	Q8L5Y4	1	1	1	1	1	1	1	1	-0.028516	25	38	26	2686456	2661152	3279357	2686456	2661152	3279357	0.990581	1.2207	-0.0136533	0.287709	0	0	0	0	0	0	100	100	100	100	3143266	2665532	2859140	21.5838	21.346	21.4471	3.14327e+06	2.66553e+06	2.85914e+06	0.848013	0.909608	-0.237841	-0.136683	-0.23784125235008075,	-0.13668343132228225,	1
P	Q9SZB4	1	1	1	1	1	1	1	1	-0.207264	0	29	26	2940650	4484925	5075174	2940650	4484925	5075174	1.52515	1.72587	0.608949	0.787322	0	0	0	0	0	0	100	100	100	100	3440684	4492306	4424841	21.7143	22.099	22.0772	3.44068e+06	4.49231e+06	4.42484e+06	1.30564	1.28604	0.384761	0.36293	0.38476081664055806,	0.3629300139744297,	1
P	Q9LYT2	1	1	1	1	1	1	1	1	-0.278648	20	29	26	2511869	4118768	1970773	2511869	4118768	1970773	1.63972	0.784584	0.713452	-0.35	0	0	0	0	0	0	100	100	100	100	2938992	4125547	1718238	21.4869	21.9762	20.7125	2.93899e+06	4.12555e+06	1.71824e+06	1.40373	0.584635	0.489264	-0.774392	0.48926367890511496,	-0.7743918028135895,	1
P	Q8H0U5	1	1	1	1	1	1	1	1	0	8	6	26	170589	107329	1948527	170589	107329	1948527	0.629167	11.4223	-0.668485	3.51379	0	0	0	0	0	0	100	100	100	100	199596	107505	1698842	17.6067	16.7141	20.6961	199596	107506	1.69884e+06	0.538615	8.51139	-0.892673	3.0894	-0.8926726400959037,	3.0893952079859255,	1
P	Q43866	1	1	1	1	1	1	1	1	-0.238006	30	29	26	1651894	2055480	1722540	1651894	2055480	1722540	1.24432	1.04277	0.315354	0.0604164	0	0	0	0	0	0	100	100	100	100	1932785	2058863	1501813	20.8823	20.9734	20.5183	1.93279e+06	2.05886e+06	1.50181e+06	1.06523	0.77702	0.0911663	-0.363976	0.09116626068423597,	-0.3639758171826413,	1
P	Q94AD1	1	1	1	1	1	1	1	1	0.0165672	34	39	26	2889917	2293198	1988577	2889917	2293198	1988577	0.793517	0.688109	-0.333667	-0.539292	0	0	0	0	0	0	100	100	100	100	3381324	2296972	1733760	21.6892	21.1313	20.7255	3.38132e+06	2.29697e+06	1.73376e+06	0.679311	0.512746	-0.557855	-0.963684	-0.5578550923880808,	-0.9636838205933034,	1
P	F4JLM5	1	1	1	1	1	1	1	1	0	25	37	26	1631589	1535674	1445144	1631589	1535674	1445144	0.941214	0.885728	-0.0874057	-0.175064	0	0	0	0	0	0	100	100	100	100	1909027	1538201	1259963	20.8644	20.5528	20.265	1.90903e+06	1.5382e+06	1.25996e+06	0.805751	0.660002	-0.311594	-0.599457	-0.31159365918286175,	-0.5994566182232727,	1
P	Q9LJI5	1	1	1	1	1	1	1	1	0	0	0	26	194268	199809	2508030	194268	199809	2508030	1.02852	12.9102	0.0405733	3.69043	0	0	0	0	0	0	100	100	100	100	227301	200137	2186650	17.7942	17.6106	21.0603	227302	200138	2.18665e+06	0.880494	9.62004	-0.183615	3.26604	-0.1836146705070676,	3.266042233266627,	1
P	Q9M888	1	1	1	1	1	1	1	1	-0.0649104	19	20	26	924945	1187955	1512353	924945	1187955	1512353	1.28435	1.63507	0.361041	0.709355	0	0	0	0	0	0	100	100	100	100	1082224	1189910	1318560	20.0456	20.1824	20.3305	1.08222e+06	1.18991e+06	1.31856e+06	1.0995	1.21838	0.136853	0.284963	0.13685274126979943,	0.28496324529001793,	1
P	Q39196	1	1	1	1	1	1	1	1	0	0	0	26	378696	348303	5720389	378696	348303	5720389	0.919743	15.1055	-0.120697	3.917	0	0	0	0	0	0	100	100	100	100	443090	348876	4987378	18.7572	18.4124	22.2499	443090	348876	4.98738e+06	0.787371	11.2559	-0.344885	3.49261	-0.34488524353243516,	3.4926089808508096,	1
P	Q9ZWA6	1	1	1	1	1	1	1	1	-0.00768949	24	27	26	4468032	4663650	4504814	4468032	4663650	4504814	1.04378	1.00823	0.06182	0.011828	0	0	0	0	0	0	100	100	100	100	5227785	4671325	3927567	22.3178	22.1554	21.9052	5.22779e+06	4.67133e+06	3.92757e+06	0.893557	0.751287	-0.162368	-0.412564	-0.16236795791325828,	-0.41256416713665917,	1
P	O65449	1	1	1	1	1	1	1	1	-0.546977	32	42	26	3725218	5976576	4973098	3725218	5976576	4973098	1.60436	1.33498	0.681994	0.41682	0	0	0	0	0	0	100	100	100	100	4358662	5986412	4335845	22.0555	22.5133	22.0479	4.35866e+06	5.98641e+06	4.33585e+06	1.37345	0.994765	0.457806	-0.00757218	0.45780638174633925,	-0.007572181754574482,	1
P	F4K8Y6	1	1	1	1	1	1	1	1	-1.30619	28	18	26	627686	1417251	608033	627686	1417251	608033	2.2579	0.96869	1.17498	-0.0458934	0	0	0	0	0	0	100	100	100	100	734419	1419583	530119	19.4862	20.437	19.016	734419	1.41958e+06	530120	1.93293	0.721822	0.950792	-0.470286	0.9507923908281967,	-0.47028559379272245,	1
P	Q8GYC1	1	1	1	1	1	1	1	1	-0.0699315	26	27	26	4494040	4851486	4577334	4494040	4851486	4577334	1.07954	1.01853	0.110414	0.0264946	0	0	0	0	0	0	100	100	100	100	5258216	4859471	3990794	22.3261	22.2124	21.9282	5.25822e+06	4.85947e+06	3.99079e+06	0.924167	0.758964	-0.113774	-0.397898	-0.11377421605008962,	-0.3978975871512247,	1
P	Q6NPR7	1	1	1	1	1	1	1	1	0	0	0	26	0	0	1103497	0	0	1103497	NaN	1000	NaN	9.96578	0	0	0	0	0	0	100	100	100	100	0	0	962094	10	10	19.8758	1000	1000	962095	1	962.095	0	9.91004	0.0,	9.910035353582161,	1
P	contaminant_GR78_MOUSE	1	1	1	1	1	1	1	1	-0.174246	0	27	26	5865405	5461206	5396839	5865405	5461206	5396839	0.931088	0.920114	-0.103011	-0.120116	0	0	0	0	0	0	100	100	100	100	6862771	5470194	4705287	22.7104	22.3832	22.1659	6.86277e+06	5.47019e+06	4.70529e+06	0.797082	0.685625	-0.327199	-0.544508	-0.327199111057662,	-0.5445082674924435,	1
P	Q9LHE5	1	1	1	1	1	1	1	1	0	0	0	26	0	0	1957454	0	0	1957454	NaN	1000	NaN	9.96578	0	0	0	0	0	0	100	100	100	100	0	0	1706625	10	10	20.7027	1000	1000	1.70663e+06	1	1706.63	0	10.7369	0.0,	10.736931050819024,	1
P	Q9LHA4	1	1	1	1	1	1	1	1	0	7	7	26	222563	274498	2544661	222563	274498	2544661	1.23335	11.4334	0.302582	3.51519	0	0	0	0	0	0	100	100	100	100	260408	274949	2218588	17.9904	18.0688	21.0812	260408	274950	2.21859e+06	1.05584	8.51966	0.0783939	3.0908	0.07839390609678332,	3.090795608013313,	1
P	O22212	1	1	1	1	1	1	1	1	-0.108999	38	40	26	3682746	3382753	2076315	3682746	3382753	2076315	0.918541	0.563795	-0.122584	-0.826757	0	0	0	0	0	0	100	100	100	100	4308968	3388320	1810255	22.0389	21.6921	20.7878	4.30897e+06	3.38832e+06	1.81026e+06	0.786342	0.420114	-0.346772	-1.25115	-0.34677201850362466,	-1.2511487527765277,	1
P	Q9C958	1	1	1	1	1	1	1	1	-0.00451939	56	42	26	14640197	14704648	8283106	14640197	14704648	8283106	1.0044	0.565778	0.00633728	-0.821691	0	0	0	0	0	0	100	100	100	100	17129648	14728850	7221708	24.03	23.8121	22.7839	1.71296e+07	1.47289e+07	7.22171e+06	0.859845	0.421591	-0.217851	-1.24608	-0.21785067738519925,	-1.2460833988779358,	1
P	Q7PC86	1	1	1	1	1	1	1	1	0	10	2	26	265973	296284	1824728	265973	296284	1824728	1.11396	6.86058	0.155701	2.77833	0	0	0	0	0	0	100	100	100	100	311199	296771	1590907	18.2475	18.179	20.6014	311200	296772	1.59091e+06	0.953638	5.11218	-0.068487	2.35394	-0.06848703965678693,	2.353937534372617,	1
P	Q9LTF2	1	1	1	1	1	1	1	1	-0.246964	27	29	26	3227521	4028132	3502036	3227521	4028132	3502036	1.24806	1.08505	0.319684	0.117767	0	0	0	0	0	0	100	100	100	100	3776335	4034761	3053285	21.8486	21.9441	21.5419	3.77634e+06	4.03476e+06	3.05329e+06	1.06843	0.808531	0.0954965	-0.306625	0.09549651807149107,	-0.30662475645770965,	1
P	F4JVH1	1	1	1	1	1	1	1	1	-0.0727671	26	33	26	1694427	2467315	1962717	1694427	2467315	1962717	1.45614	1.15834	0.542144	0.212055	0	0	0	0	0	0	100	100	100	100	1982551	2471375	1711214	20.9189	21.2369	20.7066	1.98255e+06	2.47138e+06	1.71121e+06	1.24656	0.863138	0.317956	-0.212338	0.31795647169005686,	-0.2123375030266998,	1
P	Q700D2	1	1	1	1	1	1	1	1	-0.0687506	20	28	26	4556695	4853407	4565269	4556695	4853407	4565269	1.06512	1.00188	0.09101	0.00271206	0	0	0	0	0	0	100	100	100	100	5331525	4861395	3980275	22.3461	22.2129	21.9244	5.33153e+06	4.8614e+06	3.98028e+06	0.911821	0.746555	-0.133178	-0.42168	-0.13317792013788282,	-0.4216801252216727,	1
P	Q8GWE0	1	1	1	1	1	1	1	1	-0.146827	25	18	26	952446	1351054	1342883	952446	1351054	1342883	1.41851	1.40993	0.504376	0.495624	0	0	0	0	0	0	100	100	100	100	1114402	1353277	1170805	20.0878	20.368	20.1591	1.1144e+06	1.35328e+06	1.17081e+06	1.21435	1.05061	0.280188	0.0712322	0.28018817381238,	0.0712322208948145,	1
P	Q9ZT91	1	1	1	1	1	1	1	1	-0.123497	23	35	26	2847528	4715235	3125106	2847528	4715235	3125106	1.6559	1.09748	0.72762	0.134195	0	0	0	0	0	0	100	100	100	100	3331727	4722995	2724654	21.6678	22.1713	21.3776	3.33173e+06	4.723e+06	2.72465e+06	1.41758	0.81779	0.503432	-0.290197	0.5034316862513828,	-0.29019709130201077,	1
P	Q9ZSP5	1	1	1	1	1	1	1	1	0	34	33	26	3303583	3122184	2575801	3303583	3122184	2575801	0.94509	0.779699	-0.081476	-0.35901	0	0	0	0	0	0	100	100	100	100	3865331	3127322	2245737	21.8822	21.5765	21.0988	3.86533e+06	3.12732e+06	2.24574e+06	0.80907	0.580995	-0.305664	-0.783403	-0.30566398943146994,	-0.78340264137516,	1
P	Q9LRW7	1	1	1	1	1	1	1	1	-0.0512711	26	27	26	4287918	4586887	4255750	4287918	4586887	4255750	1.06972	0.992498	0.097238	-0.0108639	0	0	0	0	0	0	100	100	100	100	5017044	4594436	3710418	22.2584	22.1315	21.8232	5.01704e+06	4.59444e+06	3.71042e+06	0.915765	0.739562	-0.12695	-0.435256	-0.1269499102272607,	-0.43525610141410415,	1
P	Q9M2D8	1	1	1	1	1	1	1	1	0	3	0	26	126005	0	2542274	126005	0	2542274	0	20.176	0.01	4.33457	0	0	0	0	0	0	100	100	100	100	147431	0	2216506	17.1697	10	21.0799	147431	1000	2.21651e+06	0.00678283	15.0342	-7.2039	3.91017	-7.203897721927231,	3.9101744530097378,	1
P	F4J9G2	1	1	1	1	1	1	1	1	0	0	0	26	0	0	1610919	0	0	1610919	NaN	1000	NaN	9.96578	0	0	0	0	0	0	100	100	100	100	0	0	1404495	10	10	20.4216	1000	1000	1.4045e+06	1	1404.5	0	10.4558	0.0,	10.455836600594617,	1
P	O23593	1	1	1	1	1	1	1	1	0	28	21	26	1516450	1509002	1966605	1516450	1509002	1966605	0.995089	1.29685	-0.00710321	0.375009	0	0	0	0	0	0	100	100	100	100	1774310	1511485	1714604	20.7588	20.5275	20.7094	1.77431e+06	1.51149e+06	1.7146e+06	0.851872	0.96635	-0.231291	-0.0493829	-0.2312911725623647,	-0.04938290288846489,	1
P	Q8RXK2	1	1	1	1	1	1	1	1	0.195863	47	36	26	3583296	2795003	1828642	3583296	2795003	1828642	0.780009	0.510324	-0.358437	-0.970515	0	0	0	0	0	0	100	100	100	100	4192607	2799603	1594319	21.9994	21.4168	20.6045	4.19261e+06	2.7996e+06	1.59432e+06	0.667748	0.380269	-0.582625	-1.39491	-0.5826253514263763,	-1.394906750349827,	1
P	Q6EVK6	1	1	1	1	1	1	1	1	-0.179818	26	27	26	804011	1034434	865775	804011	1034434	865775	1.28659	1.07682	0.363554	0.106777	0	0	0	0	0	0	100	100	100	100	940726	1036136	754834	19.8434	19.9828	19.5258	940727	1.03614e+06	754835	1.10142	0.802395	0.139366	-0.317615	0.13936649513480512,	-0.31761528585512405,	1
P	Q9CAD1	1	1	1	1	1	1	1	1	-0.208956	18	23	25	933120	1784600	832572	933120	1784600	832572	1.91251	0.892245	0.935466	-0.164488	0	0	0	0	0	0	100	100	100	100	1091789	1787537	725886	20.0583	20.7695	19.4694	1.09179e+06	1.78754e+06	725886	1.63725	0.664859	0.711278	-0.58888	0.7112782551586538,	-0.5888797726725488,	1
P	Q9CAC1	1	1	1	1	1	1	1	1	-0.256523	30	42	25	2978146	4280693	3185150	2978146	4280693	3185150	1.43737	1.06951	0.52343	0.0969468	0	0	0	0	0	0	100	100	100	100	3484556	4287738	2777004	21.7325	22.0318	21.4051	3.48456e+06	4.28774e+06	2.777e+06	1.2305	0.796946	0.299242	-0.327445	0.2992419309645569,	-0.32744535463619523,	1
P	Q9S775	1	1	1	1	1	1	1	1	-0.0390913	32	43	25	1378033	1764648	1188539	1378033	1764648	1188539	1.28056	0.86249	0.35677	-0.213421	0	0	0	0	0	0	100	100	100	100	1612356	1767552	1036239	20.6207	20.7533	19.9829	1.61236e+06	1.76755e+06	1.03624e+06	1.09625	0.642686	0.132582	-0.637813	0.13258203628503995,	-0.6378133814583415,	1
P	Q8L828	1	1	1	1	1	1	1	1	-0.246545	24	32	25	1747898	2260892	1930518	1747898	2260892	1930518	1.29349	1.10448	0.371271	0.143367	0	0	0	0	0	0	100	100	100	100	2045114	2264613	1683141	20.9638	21.1108	20.6827	2.04511e+06	2.26461e+06	1.68314e+06	1.10733	0.823006	0.147083	-0.281025	0.14708312035624224,	-0.28102518004990135,	1
P	Q9LNU4	1	1	1	1	1	1	1	1	-0.279774	13	29	25	843377	1112307	1542969	843377	1112307	1542969	1.31887	1.82951	0.399305	0.871459	0	0	0	0	0	0	100	100	100	100	986786	1114137	1345252	19.9124	20.0875	20.3594	986787	1.11414e+06	1.34525e+06	1.12906	1.36327	0.175117	0.447067	0.17511748804657432,	0.4470673054337933,	1
P	P59231	1	1	1	1	1	1	1	1	-0.53631	30	38	25	4194017	5790007	4756931	4194017	5790007	4756931	1.38054	1.13422	0.465232	0.181698	0	0	0	0	0	0	100	100	100	100	4907176	5799536	4147377	22.2265	22.4675	21.9838	4.90718e+06	5.79954e+06	4.14738e+06	1.18185	0.845166	0.241044	-0.242694	0.24104442317720803,	-0.24269379862197793,	1
P	Q94CJ5	1	1	1	1	1	1	1	1	0	0	0	25	0	0	2028031	0	0	2028031	NaN	1000	NaN	9.96578	0	0	0	0	0	0	100	100	100	100	0	0	1768159	10	10	20.7538	1000	1000	1.76816e+06	1	1768.16	0	10.788	0.0,	10.788032351316666,	1
P	Q8VYB3	1	1	1	1	1	1	1	1	-1.02	18	31	25	1240787	2903070	2536756	1240787	2903070	2536756	2.3397	2.04447	1.22632	1.03173	0	0	0	0	0	0	100	100	100	100	1451773	2907848	2211696	20.4694	21.4715	21.0767	1.45177e+06	2.90785e+06	2.2117e+06	2.00296	1.52344	1.00214	0.607337	1.0021359231301914,	0.6073370948051752,	1
P	Q9SA73	1	1	1	1	1	1	1	1	0	18	18	25	595237	842848	1310674	595237	842848	1310674	1.41599	2.20194	0.501808	1.13877	0	0	0	0	0	0	100	100	100	100	696452	844235	1142724	19.4097	19.6873	20.124	696452	844235	1.14272e+06	1.21219	1.64078	0.27762	0.714381	0.27762031035350737,	0.7143805922388273,	1
P	O22785	1	1	1	1	1	1	1	1	-0.0821855	32	30	25	1912780	2949846	2257965	1912780	2949846	2257965	1.54218	1.18046	0.624969	0.239352	0	0	0	0	0	0	100	100	100	100	2238033	2954701	1968629	21.0938	21.4946	20.9088	2.23803e+06	2.9547e+06	1.96863e+06	1.32022	0.879625	0.400781	-0.18504	0.4007807285238859,	-0.18504001522584637,	1
P	Q8L611	1	1	1	1	1	1	1	1	-0.0217856	14	17	25	610105	764763	1201939	610105	764763	1201939	1.25349	1.97005	0.325955	0.978234	0	0	0	0	0	0	100	100	100	100	713848	766021	1047922	19.4453	19.547	19.9991	713849	766022	1.04792e+06	1.07309	1.46799	0.101767	0.553842	0.10176721194732938,	0.5538420317388275,	1
P	Q9SZ52	1	1	1	1	1	1	1	1	0	30	27	25	18227525	9966603	31740093	18227525	9966603	31740093	0.546789	1.74133	-0.870945	0.800188	0	0	0	0	0	0	100	100	100	100	21326973	9983007	27672916	24.3462	23.251	24.722	2.1327e+07	9.98301e+06	2.76729e+07	0.468093	1.29755	-1.09513	0.375795	-1.0951328724428353,	0.37579548676928654,	1
P	F4KIB2	1	1	1	1	1	1	1	1	0	0	0	25	0	0	1472540	0	0	1472540	NaN	1000	NaN	9.96578	0	0	0	0	0	0	100	100	100	100	0	0	1283848	10	10	20.292	1000	1000	1.28385e+06	1	1283.85	0	10.3263	0.0,	10.326259469994353,	1
P	Q9SYG2	1	1	1	1	1	1	1	1	-0.11184	20	19	25	2279199	2607480	2259818	2279199	2607480	2259818	1.14403	0.991497	0.194129	-0.0123203	0	0	0	0	0	0	100	100	100	100	2666758	2611771	1970244	21.3467	21.3166	20.9099	2.66676e+06	2.61177e+06	1.97024e+06	0.97938	0.738816	-0.0300587	-0.436712	-0.03005866679286825,	-0.43671249577392884,	1
P	F4JZY1	1	1	1	1	1	1	1	1	0	20	19	25	794937	891323	987634	794937	891323	987634	1.12125	1.24241	0.165108	0.313136	0	0	0	0	0	0	100	100	100	100	930109	892790	861078	19.827	19.768	19.7158	930110	892790	861079	0.959876	0.925782	-0.0590802	-0.111256	-0.05908015489517246,	-0.11125621426455236,	1
P	A0A2P2CLH2	1	1	1	1	1	1	1	1	0	5	8	25	322027	453174	2249503	322027	453174	2249503	1.40725	6.98545	0.492883	2.80435	0	0	0	0	0	0	100	100	100	100	376785	453919	1961251	18.5234	18.7921	20.9033	376785	453920	1.96125e+06	1.20472	5.20523	0.268695	2.37996	0.268695477074859,	2.379960542923472,	1
P	Q5XF82	1	1	1	1	1	1	1	1	0	1	0	25	23183	0	2061107	23183	0	2061107	0	88.906	0.01	6.47421	0	0	0	0	0	0	100	100	100	100	27125	0	1796996	14.7273	10	20.7772	27125.1	1000	1.797e+06	0.0368662	66.2485	-4.76156	6.04982	-4.761555915265773,	6.0498161335229925,	1
P	Q9SL42	1	1	1	1	1	1	1	1	0	29	25	25	5134205	5543663	5372351	5134205	5543663	5372351	1.07975	1.04638	0.110699	0.0654127	0	0	0	0	0	0	100	100	100	100	6007236	5552787	4683937	22.5183	22.4048	22.1593	6.00724e+06	5.55279e+06	4.68394e+06	0.92435	0.779716	-0.113489	-0.35898	-0.1134893028523385,	-0.3589795240711634,	1
P	Q9LXA7	1	1	1	1	1	1	1	1	-0.0977224	31	31	25	2516271	2293395	1626718	2516271	2293395	1626718	0.911426	0.64648	-0.133802	-0.629323	0	0	0	0	0	0	100	100	100	100	2944143	2297169	1418270	21.4894	21.1314	20.4357	2.94414e+06	2.29717e+06	1.41827e+06	0.780251	0.481726	-0.35799	-1.05372	-0.3579904103595014,	-1.0537153217610604,	1
P	D2WL32	1	1	1	1	1	1	1	1	0	21	24	25	1459657	3185824	1512656	1459657	3185824	1512656	2.18258	1.03631	1.12604	0.0514545	0	0	0	0	0	0	100	100	100	100	1707860	3191067	1318824	20.7038	21.6056	20.3308	1.70786e+06	3.19107e+06	1.31882e+06	1.86846	0.772209	0.901849	-0.372938	0.9018492130241619,	-0.37293764807879504,	1
P	F4IRI1	1	1	1	1	1	1	1	1	-0.715704	27	27	25	1654408	1983457	1104456	1654408	1983457	1104456	1.19889	0.667584	0.261702	-0.582979	0	0	0	0	0	0	100	100	100	100	1935727	1986721	962930	20.8844	20.922	19.8771	1.93573e+06	1.98672e+06	962931	1.02634	0.497452	0.0375141	-1.00737	0.03751409417327952,	-1.0073713104767756,	1
P	Q56WK6	1	1	1	1	1	1	1	1	0	10	13	25	465949	522718	2311556	465949	522718	2311556	1.12184	4.96096	0.165861	2.31062	0	0	0	0	0	0	100	100	100	100	545179	523578	2015353	19.0564	18.998	20.9426	545180	523578	2.01535e+06	0.960377	3.69667	-0.0583272	1.88623	-0.058327174767527766,	1.886228165736745,	1
P	F4JLY4	1	1	1	1	1	1	1	1	0	0	0	25	0	0	1504164	0	0	1504164	NaN	1000	NaN	9.96578	0	0	0	0	0	0	100	100	100	100	0	0	1311420	10	10	20.3227	1000	1000	1.31142e+06	1	1311.42	0	10.3569	0.0,	10.356914519703144,	1
P	O65572	1	1	1	1	1	1	1	1	0	0	6	25	0	113326	1941651	0	113326	1941651	1000	1000	9.96578	9.96578	0	0	0	0	0	0	100	100	100	100	0	113512	1692847	10	16.7925	20.691	1000	113513	1.69285e+06	113.513	1692.85	6.82671	10.7252	6.826707671330122,	10.725236554482542,	1
P	O65502	1	1	1	1	1	1	1	1	0	11	14	25	573778	845039	2460992	573778	845039	2460992	1.47276	4.2891	0.558525	2.10068	0	0	0	0	0	0	100	100	100	100	671344	846429	2145640	19.3567	19.691	21.033	671344	846430	2.14564e+06	1.2608	3.19604	0.334337	1.67628	0.33433731297169,	1.6762832217411963,	1
P	Q9SJB3	1	1	1	1	1	1	1	1	0	8	0	25	582451	542460	4195441	582451	542460	4195441	0.93134	7.20308	-0.10262	2.84861	0	0	0	0	0	0	100	100	100	100	681492	543352	3657837	19.3783	19.0515	21.8026	681492	543353	3.65784e+06	0.797299	5.36739	-0.326808	2.42422	-0.3268078850708242,	2.424221687895779,	1
P	F4IDC2	1	1	1	1	1	1	1	1	-0.0222147	40	41	25	2985299	3700870	1921726	2985299	3700870	1921726	1.2397	0.64373	0.309989	-0.635473	0	0	0	0	0	0	100	100	100	100	3492925	3706961	1675475	21.736	21.8218	20.6761	3.49293e+06	3.70696e+06	1.67548e+06	1.06128	0.479677	0.0858011	-1.05986	0.08580106377402325,	-1.059864972637993,	1
P	P46283	1	1	1	1	1	1	1	1	0	2	10	25	40558	912464	1760425	40558	912464	1760425	22.4978	43.4051	4.49171	5.43979	0	0	0	0	0	0	100	100	100	100	47454	913965	1534844	15.5343	19.8018	20.5497	47454.6	913966	1.53484e+06	19.2598	32.3434	4.26752	5.0154	4.2675212636117195,	5.015401254557855,	1
P	Q9C977	1	1	1	1	1	1	1	1	-0.0569973	25	28	25	1589486	2001890	2074658	1589486	2001890	2074658	1.25946	1.30524	0.332802	0.384313	0	0	0	0	0	0	100	100	100	100	1859765	2005184	1808811	20.8267	20.9353	20.7866	1.85977e+06	2.00518e+06	1.80881e+06	1.07819	0.972602	0.108614	-0.040079	0.10861443361847894,	-0.04007896484964456,	1
P	O64817	1	1	1	1	1	1	1	1	-0.114051	24	21	25	2031425	3302361	3118851	2031425	3302361	3118851	1.62564	1.5353	0.701006	0.618523	0	0	0	0	0	0	100	100	100	100	2376852	3307796	2719201	21.1806	21.6574	21.3748	2.37685e+06	3.3078e+06	2.7192e+06	1.39167	1.14403	0.476818	0.19413	0.47681777676022435,	0.1941303413298146,	1
P	Q9FNB0	1	1	1	1	1	1	1	1	-0.0377996	28	33	25	2895883	1669396	1464827	2895883	1669396	1464827	0.576472	0.505831	-0.794677	-0.983273	0	0	0	0	0	0	100	100	100	100	3388305	1672143	1277124	21.6921	20.6733	20.2845	3.38831e+06	1.67214e+06	1.27712e+06	0.493504	0.376921	-1.01887	-1.40767	-1.0188650563250006,	-1.4076652153237617,	1
P	P46077	1	1	1	1	1	1	1	1	0	0	0	25	296275	444259	1496262	296275	444259	1496262	1.49948	5.05025	0.584464	2.33635	0	0	0	0	0	0	100	100	100	100	346654	444990	1304530	18.4031	18.7634	20.3151	346654	444990	1.30453e+06	1.28367	3.7632	0.360276	1.91196	0.3602761480577751,	1.9119618288963134,	1
P	Q96242	1	1	1	1	1	1	1	1	0	11	16	25	9326290	9104623	9818867	9326290	9104623	9818867	0.976232	1.05282	-0.034704	0.0742533	0	0	0	0	0	0	100	100	100	100	10912152	9119608	8560677	23.3794	23.1205	23.0293	1.09122e+07	9.11961e+06	8.56068e+06	0.83573	0.784509	-0.258892	-0.350139	-0.2588919708025515,	-0.3501389177081744,	1
P	Q9ZSI6	1	1	1	1	1	1	1	1	-0.242926	34	34	25	4748285	5353394	3027192	4748285	5353394	3027192	1.12744	0.637534	0.173047	-0.649426	0	0	0	0	0	0	100	100	100	100	5555693	5362205	2639287	22.4055	22.3544	21.3317	5.55569e+06	5.36221e+06	2.63929e+06	0.965173	0.47506	-0.0511407	-1.07382	-0.0511406542414014,	-1.0738185376886584,	1
P	Q9C6S8	1	1	1	1	1	1	1	1	0	27	28	25	7893861	6178452	1698537	7893861	6178452	1698537	0.782691	0.215172	-0.353486	-2.21644	0	0	0	0	0	0	100	100	100	100	9236150	6188621	1480886	23.1389	22.5612	20.498	9.23615e+06	6.18862e+06	1.48089e+06	0.670043	0.160336	-0.577674	-2.64083	-0.5776736567912056,	-2.640830658456242,	1
P	Q8GUN1	1	1	1	1	1	1	1	1	0	3	2	25	419990	302137	2295785	419990	302137	2295785	0.719391	5.46628	-0.475152	2.45056	0	0	0	0	0	0	100	100	100	100	491406	302634	2001603	18.9066	18.2072	20.9327	491406	302634	2.0016e+06	0.615854	4.07322	-0.69934	2.02617	-0.6993400688050593,	2.0261684690937574,	1
P	Q8W1E4	1	1	1	1	1	1	1	1	-0.545407	21	25	25	1138034	2154975	1965867	1138034	2154975	1965867	1.89359	1.72742	0.921127	0.788622	0	0	0	0	0	0	100	100	100	100	1331547	2158521	1713960	20.3447	21.0416	20.7089	1.33155e+06	2.15852e+06	1.71396e+06	1.62106	1.28719	0.69694	0.36423	0.6969395122779907,	0.36422987130798035,	1
P	P37702	1	1	1	1	1	1	1	1	0	8	11	25	623652	822689	2522910	623652	822689	2522910	1.31915	4.04538	0.399606	2.01628	0	0	0	0	0	0	100	100	100	100	729699	824043	2199624	19.4769	19.6524	21.0688	729699	824043	2.19962e+06	1.12929	3.01443	0.175418	1.59188	0.17541796897408593,	1.5918834236946833,	1
P	Q9FX60	1	1	1	1	1	1	1	1	0	0	0	25	0	0	6184678	0	0	6184678	NaN	1000	NaN	9.96578	0	0	0	0	0	0	100	100	100	100	0	0	5392173	10	10	22.3624	1000	1000	5.39217e+06	1	5392.17	0	12.3967	0.0,	12.396651130579881,	1
P	Q8RY18	1	1	1	1	1	1	1	1	-0.0577487	25	34	25	1781626	2283511	1455721	1781626	2283511	1455721	1.2817	0.817074	0.358059	-0.291461	0	0	0	0	0	0	100	100	100	100	2084577	2287269	1269184	20.9913	21.1252	20.2755	2.08458e+06	2.28727e+06	1.26918e+06	1.09723	0.608845	0.133871	-0.715853	0.1338712621981539,	-0.7158528269877376,	1
P	Q9CAI5	1	1	1	1	1	1	1	1	-0.0891753	23	32	24	1472063	1918514	1203270	1472063	1918514	1203270	1.30328	0.817404	0.38215	-0.290879	0	0	0	0	0	0	100	100	100	100	1722375	1921671	1049082	20.716	20.8739	20.0007	1.72238e+06	1.92167e+06	1.04908e+06	1.11571	0.609091	0.157962	-0.715271	0.15796191695478,	-0.7152712010869687,	1
P	Q9ZPI5	1	1	1	1	1	1	1	1	0	9	20	24	443092	1695791	651279	443092	1695791	651279	3.82718	1.46985	1.93628	0.555669	0	0	0	0	0	0	100	100	100	100	518436	1698582	567824	18.9838	20.6959	19.1151	518436	1.69858e+06	567824	3.27636	1.09526	1.71209	0.131277	1.7120922296347219,	0.13127724121731635,	1
P	O04294	1	1	1	1	1	1	1	1	-0.222447	23	25	24	2241173	2629848	2144752	2241173	2629848	2144752	1.17342	0.956977	0.230725	-0.0634432	0	0	0	0	0	0	100	100	100	100	2622266	2634176	1869923	21.3224	21.3289	20.8345	2.62227e+06	2.63418e+06	1.86992e+06	1.00454	0.713094	0.00653744	-0.487835	0.006537439784680499,	-0.48783536859148596,	1
P	Q93VT6	1	1	1	1	1	1	1	1	0	0	4	24	0	46781	1436667	0	46781	1436667	1000	1000	9.96578	9.96578	0	0	0	0	0	0	100	100	100	100	0	46857	1252572	10	15.516	20.2565	1000	46858	1.25257e+06	46.858	1252.57	5.55022	10.2907	5.550223386034146,	10.290678349438464,	1
P	Q9LNV5	1	1	1	1	1	1	1	1	-0.193247	27	26	24	1161744	1453142	1656587	1161744	1453142	1656587	1.25083	1.42595	0.322883	0.511922	0	0	0	0	0	0	100	100	100	100	1359289	1455533	1444311	20.3744	20.4731	20.462	1.35929e+06	1.45553e+06	1.44431e+06	1.0708	1.06255	0.0986955	0.0875296	0.09869553516511972,	0.08752959014958636,	1
P	Q1H583	1	1	1	1	1	1	1	1	0	0	0	24	68882	68382	3585337	68882	68382	3585337	0.992741	52.0504	-0.0105104	5.70184	0	0	0	0	0	0	100	100	100	100	80594	68494	3125911	16.2984	16.0637	21.5758	80594.8	68494.6	3.12591e+06	0.849863	38.7855	-0.234698	5.27745	-0.23469837363914803,	5.277445699150865,	1
P	Q93VA8	1	1	1	1	1	1	1	1	0	26	22	24	5212931	5197220	5021871	5212931	5197220	5021871	0.996986	0.963349	-0.00435463	-0.0538698	0	0	0	0	0	0	100	100	100	100	6099349	5205774	4378368	22.5402	22.3117	22.062	6.09935e+06	5.20577e+06	4.37837e+06	0.853497	0.717842	-0.228543	-0.478262	-0.22854259401880855,	-0.47826198274354076,	1
P	F4IHU8	1	1	1	1	1	1	1	1	-0.281138	20	28	24	1025979	4237271	2313746	1025979	4237271	2313746	4.12998	2.25516	2.04613	1.17323	0	0	0	0	0	0	100	100	100	100	1200438	4244245	2017262	20.1951	22.0171	20.944	1.20044e+06	4.24425e+06	2.01726e+06	3.53558	1.68044	1.82195	0.748837	1.821946239262287,	0.7488371058636513,	1
P	Q8VYN2	1	1	1	1	1	1	1	1	-0.128383	22	25	24	2156638	2580151	2250094	2156638	2580151	2250094	1.19638	1.04333	0.258671	0.0612012	0	0	0	0	0	0	100	100	100	100	2523357	2584397	1961766	21.2669	21.3014	20.9037	2.52336e+06	2.5844e+06	1.96177e+06	1.02419	0.777443	0.0344835	-0.363191	0.034483505112741265,	-0.3631909504299022,	1
P	Q9LMS7	1	1	1	1	1	1	1	1	0	24	23	24	1721002	2009089	1568975	1721002	2009089	1568975	1.16739	0.911664	0.223293	-0.133426	0	0	0	0	0	0	100	100	100	100	2013644	2012395	1367926	20.9414	20.9405	20.3836	2.01364e+06	2.0124e+06	1.36793e+06	0.99938	0.679329	-0.000895259	-0.557819	-8.952589458465404E-4,	-0.5578185976333889,	1
P	Q9LZD3	1	1	1	1	1	1	1	1	-0.207109	22	28	24	1355865	2056105	1109611	1355865	2056105	1109611	1.51645	0.818379	0.6007	-0.28916	0	0	0	0	0	0	100	100	100	100	1586419	2059489	967425	20.5973	20.9739	19.8838	1.58642e+06	2.05949e+06	967425	1.2982	0.609817	0.376512	-0.713552	0.37651244099128167,	-0.7135517336542981,	1
P	Q94C32	1	1	1	1	1	1	1	1	0	23	23	24	1690240	1817048	1281719	1690240	1817048	1281719	1.07502	0.758306	0.104368	-0.399148	0	0	0	0	0	0	100	100	100	100	1977652	1820038	1117479	20.9154	20.7955	20.0918	1.97765e+06	1.82004e+06	1.11748e+06	0.920303	0.565054	-0.11982	-0.82354	-0.11981954071033513,	-0.823540295291685,	1
P	Q8H1D7	1	1	1	1	1	1	1	1	-0.0163589	28	27	24	1949269	1998210	1673254	1949269	1998210	1673254	1.02511	0.858401	0.035775	-0.220277	0	0	0	0	0	0	100	100	100	100	2280726	2001498	1458843	21.1211	20.9326	20.4764	2.28073e+06	2.0015e+06	1.45884e+06	0.877571	0.63964	-0.188413	-0.644669	-0.1884129470944725,	-0.6446689220645342,	1
P	Q9LYG3	1	1	1	1	1	1	1	1	0	8	9	24	394822	591115	1640418	394822	591115	1640418	1.49717	4.15483	0.582236	2.05479	0	0	0	0	0	0	100	100	100	100	461958	592087	1430214	18.8174	19.1755	20.4478	461958	592088	1.43021e+06	1.28169	3.09598	0.358048	1.6304	0.35804848968938496,	1.630397004970971,	1
P	Q0WW26	1	1	1	1	1	1	1	1	-0.38013	14	22	24	841153	1280020	1316386	841153	1280020	1316386	1.52174	1.56498	0.605726	0.646142	0	0	0	0	0	0	100	100	100	100	984184	1282126	1147704	19.9086	20.2901	20.1303	984184	1.28213e+06	1.1477e+06	1.30273	1.16615	0.381538	0.22175	0.3815382463278503,	0.22175025416767227,	1
P	O82660	1	1	1	1	1	1	1	1	-0.0930243	24	20	24	2291393	2965464	3559109	2291393	2965464	3559109	1.29418	1.55325	0.372033	0.635291	0	0	0	0	0	0	100	100	100	100	2681026	2970344	3103044	21.3544	21.5022	21.5653	2.68103e+06	2.97034e+06	3.10304e+06	1.10791	1.15741	0.147845	0.210899	0.14784497946579495,	0.21089901018102936,	1
P	O82628	1	1	1	1	1	1	1	1	0	6	6	24	560000	745456	2974883	560000	745456	2974883	1.33117	5.31229	0.412696	2.40933	0	0	0	0	0	0	100	100	100	100	655223	746682	2593681	19.3216	19.5101	21.3066	655224	746683	2.59368e+06	1.13958	3.95847	0.188508	1.98494	0.18850841385199676,	1.9849420087905554,	1
P	Q9FEN9	1	1	1	1	1	1	1	1	-0.13981	19	26	24	3048043	4114862	3171656	3048043	4114862	3171656	1.35	1.04055	0.432961	0.057353	0	0	0	0	0	0	100	100	100	100	3566338	4121634	2765239	21.766	21.9748	21.399	3.56634e+06	4.12163e+06	2.76524e+06	1.1557	0.775372	0.208773	-0.367039	0.20877283219970041,	-0.3670391401511069,	1
P	Q42044	1	1	1	1	1	1	1	1	-0.151138	18	27	24	8315715	9750080	10424332	8315715	9750080	10424332	1.17249	1.25357	0.229574	0.326043	0	0	0	0	0	0	100	100	100	100	9729737	9766127	9088557	23.214	23.2194	23.1156	9.72974e+06	9.76613e+06	9.08856e+06	1.00374	0.934101	0.00538578	-0.0983495	0.005385782003777624,	-0.0983494702435582,	1
P	Q9AST9	1	1	1	1	1	1	1	1	-0.270788	22	28	24	1481146	2391305	1898364	1481146	2391305	1898364	1.6145	1.28169	0.691084	0.358043	0	0	0	0	0	0	100	100	100	100	1733003	2395240	1655107	20.7248	21.1917	20.6585	1.733e+06	2.39524e+06	1.65511e+06	1.38213	0.955052	0.466896	-0.0663494	0.46689633352347604,	-0.06634939867264446,	1
P	O80386	1	1	1	1	1	1	1	1	-0.0696536	37	39	24	1799778	1931980	1351829	1799778	1931980	1351829	1.07345	0.751109	0.102261	-0.412906	0	0	0	0	0	0	100	100	100	100	2105816	1935159	1178605	21.0059	20.884	20.1686	2.10582e+06	1.93516e+06	1.17861e+06	0.91896	0.559691	-0.121927	-0.837298	-0.12192676379857828,	-0.8372984824666404,	1
P	Q43735	1	1	1	1	1	1	1	1	0	0	0	24	0	0	1872463	0	0	1872463	NaN	1000	NaN	9.96578	0	0	0	0	0	0	100	100	100	100	0	0	1632525	10	10	20.6387	1000	1000	1.63253e+06	1	1632.53	0	10.6729	0.0,	10.672889857323904,	1
P	Q9SK50	1	1	1	1	1	1	1	1	0	0	0	24	0	0	12889697	0	0	12889697	NaN	1000	NaN	9.96578	0	0	0	0	0	0	100	100	100	100	0	0	11238010	10	10	23.4219	1000	1000	1.1238e+07	1	11238	0	13.4561	0.0,	13.456099091454623,	1
P	Q96518	1	1	1	1	1	1	1	1	0	13	14	24	970641	1530830	3155688	970641	1530830	3155688	1.57713	3.25114	0.657304	1.70094	0	0	0	0	0	0	100	100	100	100	1135690	1533349	2751318	20.1151	20.5483	21.3917	1.13569e+06	1.53335e+06	2.75132e+06	1.35015	2.42259	0.433116	1.27655	0.433116413101189,	1.2765526800229952,	1
P	Q9SHZ6	1	1	1	1	1	1	1	1	-0.453104	26	40	24	2505107	3661710	1726899	2505107	3661710	1726899	1.4617	0.689351	0.547645	-0.536689	0	0	0	0	0	0	100	100	100	100	2931080	3667736	1505614	21.483	21.8065	20.5219	2.93108e+06	3.66774e+06	1.50561e+06	1.25133	0.513672	0.323457	-0.961081	0.3234573509659995,	-0.9610807071294999,	1
P	Q9C9I7	1	1	1	1	1	1	1	1	0	6	2	24	144622	92665	3068912	144622	92665	3068912	0.640739	21.2202	-0.642191	4.40737	0	0	0	0	0	0	100	100	100	100	169213	92817	2675661	17.3685	16.5021	21.3515	169214	92817.5	2.67566e+06	0.548522	15.8123	-0.866379	3.98298	-0.8663785584927343,	3.9829761514261475,	1
P	Q9SI58	1	1	1	1	1	1	1	1	-0.249829	25	27	24	4283982	4049922	3846714	4283982	4049922	3846714	0.945364	0.89793	-0.0810583	-0.155326	0	0	0	0	0	0	100	100	100	100	5012439	4056587	3353795	22.2571	21.9518	21.6774	5.01244e+06	4.05659e+06	3.3538e+06	0.809304	0.669095	-0.305246	-0.579718	-0.3052462558102076,	-0.5797180362000146,	1
P	Q94K48	1	1	1	1	1	1	1	1	-0.136512	25	31	24	1907655	3056026	2575910	1907655	3056026	2575910	1.60198	1.3503	0.679857	0.433282	0	0	0	0	0	0	100	100	100	100	2232036	3061055	2245832	21.0899	21.5456	21.0988	2.23204e+06	3.06106e+06	2.24583e+06	1.37142	1.00618	0.455669	0.00888972	0.4556685745020708,	0.008889716458360397,	1
P	O22218	1	1	1	1	1	1	1	1	0	0	0	24	0	0	1178248	0	0	1178248	NaN	1000	NaN	9.96578	0	0	0	0	0	0	100	100	100	100	0	0	1027267	10	10	19.9704	1000	1000	1.02727e+06	1	1027.27	0	10.0046	0.0,	10.004595878586803,	1
P	Q67Z79	1	1	1	1	1	1	1	1	-0.287668	16	27	24	718977	1124436	787353	718977	1124436	787353	1.56394	1.0951	0.645184	0.131065	0	0	0	0	0	0	100	100	100	100	841233	1126286	686461	19.6821	20.1031	19.3888	841233	1.12629e+06	686462	1.33885	0.816018	0.420996	-0.293327	0.4209960641474078,	-0.2933272127586209,	1
P	Q9C950	1	1	1	1	1	1	1	1	0	32	34	24	3365680	3842635	2058445	3365680	3842635	2058445	1.14171	0.611599	0.191198	-0.709343	0	0	0	0	0	0	100	100	100	100	3937987	3848959	1794675	21.909	21.876	20.7753	3.93799e+06	3.84896e+06	1.79468e+06	0.977393	0.455734	-0.03299	-1.13374	-0.032990029735659884,	-1.1337353023286014,	1
P	Q940J9	1	1	1	1	1	1	1	1	0	0	0	24	0	0	1242848	0	0	1242848	NaN	1000	NaN	9.96578	0	0	0	0	0	0	100	100	100	100	0	0	1083589	10	10	20.0474	1000	1000	1.08359e+06	1	1083.59	0	10.0816	0.0,	10.081602512048946,	1
P	Q9SH69	1	1	1	1	1	1	1	1	0	15	15	24	666879	806102	2867990	666879	806102	2867990	1.20877	4.30062	0.273537	2.10454	0	0	0	0	0	0	100	100	100	100	780276	807428	2500485	19.5736	19.623	21.2538	780277	807429	2.50049e+06	1.0348	3.20461	0.0493494	1.68015	0.04934942216447073,	1.6801508809150123,	1
P	Q9C8C9	1	1	1	1	1	1	1	1	-0.854701	17	20	24	1097700	1907240	1750754	1097700	1907240	1750754	1.73749	1.59493	0.797003	0.673493	0	0	0	0	0	0	100	100	100	100	1284355	1910379	1526412	20.2926	20.8654	20.5417	1.28436e+06	1.91038e+06	1.52641e+06	1.48742	1.18847	0.572815	0.2491	0.572814616979896,	0.24910037383035658,	1
P	Q8W463	1	1	1	1	1	1	1	1	-0.639213	32	31	24	5501995	7903712	6116822	5501995	7903712	6116822	1.43652	1.11175	0.522576	0.152827	0	0	0	0	0	0	100	100	100	100	6437566	7916720	5333012	22.6181	22.9165	22.3465	6.43757e+06	7.91672e+06	5.33301e+06	1.22977	0.828421	0.298388	-0.271565	0.2983875895695077,	-0.2715647227504986,	1
P	Q9SSE9	1	1	1	1	1	1	1	1	0	18	24	24	1204203	2518530	1373425	1204203	2518530	1373425	2.09145	1.14053	1.0645	0.1897	0	0	0	0	0	0	100	100	100	100	1408968	2522675	1197434	20.4262	21.2665	20.1915	1.40897e+06	2.52268e+06	1.19743e+06	1.79044	0.849866	0.840315	-0.234693	0.8403153394055658,	-0.23469267513071218,	1
P	Q9LS51	1	1	1	1	1	1	1	1	-0.11641	24	30	24	1007484	1491296	1181458	1007484	1491296	1181458	1.48022	1.17268	0.56581	0.229811	0	0	0	0	0	0	100	100	100	100	1178798	1493750	1030065	20.1689	20.5105	19.9743	1.1788e+06	1.49375e+06	1.03007e+06	1.26718	0.873827	0.341622	-0.194581	0.3416217522226705,	-0.194580772163635,	1
P	Q9FLT0	1	1	1	1	1	1	1	1	0.00535285	29	23	24	1515438	925717	2208804	1515438	925717	2208804	0.610858	1.45754	-0.711092	0.543531	0	0	0	0	0	0	100	100	100	100	1773126	927240	1925767	20.7579	19.8226	20.877	1.77313e+06	927241	1.92577e+06	0.522941	1.08609	-0.93528	0.119138	-0.9352796682088532,	0.11913838795002732,	1
P	P43286	1	1	1	1	1	1	1	1	0	6	5	24	296595	371044	3823779	296595	371044	3823779	1.25101	12.8923	0.323096	3.68843	0	0	0	0	0	0	100	100	100	100	347028	371654	3333799	18.4047	18.5036	21.6687	347029	371655	3.3338e+06	1.07096	9.6067	0.098908	3.26404	0.09890804099155025,	3.2640407729389924,	1
P	Q9C6C2	1	1	1	1	1	1	1	1	-0.1432	20	26	24	1944318	2360916	2191359	1944318	2360916	2191359	1.21426	1.12706	0.280083	0.172562	0	0	0	0	0	0	100	100	100	100	2274934	2364801	1910558	21.1174	21.1733	20.8656	2.27493e+06	2.3648e+06	1.91056e+06	1.0395	0.83983	0.0558946	-0.251831	0.055894556215156314,	-0.25183053075527784,	1
P	Q8GUP3	1	1	1	1	1	1	1	1	-0.170329	29	32	24	1607627	2501159	2007395	1607627	2501159	2007395	1.55581	1.24867	0.637664	0.320392	0	0	0	0	0	0	100	100	100	100	1880991	2505275	1750167	20.8431	21.2565	20.7391	1.88099e+06	2.50528e+06	1.75017e+06	1.33189	0.930449	0.413476	-0.104	0.41347610065980617,	-0.10400037375018388,	1
P	Q9SEI2	1	1	1	1	1	1	1	1	-0.0528224	25	27	24	1709472	1926432	2031210	1709472	1926432	2031210	1.12692	1.18821	0.17238	0.248789	0	0	0	0	0	0	100	100	100	100	2000154	1929602	1770930	20.9317	20.8799	20.7561	2.00015e+06	1.9296e+06	1.77093e+06	0.964727	0.885397	-0.0518075	-0.175604	-0.05180749051714549,	-0.17560357814648472,	1
P	Q9M2T6	1	1	1	1	1	1	1	1	-0.933648	12	21	24	14158113	6282092	10922790	14158113	6282092	10922790	0.44371	0.771486	-1.17231	-0.374288	0	0	0	0	0	0	100	100	100	100	16565589	6292431	9523143	23.9817	22.5852	23.183	1.65656e+07	6.29243e+06	9.52314e+06	0.37985	0.574875	-1.3965	-0.79868	-1.3964999788844306,	-0.7986797736305549,	1
P	Q9M2N5	1	1	1	1	1	1	1	1	-0.0371343	19	18	24	1036047	1378006	1756896	1036047	1378006	1756896	1.33006	1.69577	0.411493	0.761939	0	0	0	0	0	0	100	100	100	100	1212218	1380274	1531767	20.2092	20.3965	20.5468	1.21222e+06	1.38027e+06	1.53177e+06	1.13863	1.26361	0.187305	0.337547	0.18730475775847752,	0.33754715279704445,	1
P	Q9C5C2	1	1	1	1	1	1	1	1	-0.309497	9	16	24	699623	1309797	1603083	699623	1309797	1603083	1.87215	2.29135	0.904694	1.1962	0	0	0	0	0	0	100	100	100	100	818588	1311952	1397663	19.6428	20.3233	20.4146	818588	1.31195e+06	1.39766e+06	1.6027	1.70741	0.680506	0.771807	0.6805056482694891,	0.7718073114605936,	1
P	Q9C550	1	1	1	1	1	1	1	1	0	19	21	24	1267936	1254774	1668634	1267936	1254774	1668634	0.989619	1.31602	-0.0150544	0.396186	0	0	0	0	0	0	100	100	100	100	1483538	1256839	1454815	20.5006	20.2614	20.4724	1.48354e+06	1.25684e+06	1.45482e+06	0.84719	0.980639	-0.239242	-0.0282066	-0.2392423454770553,	-0.028206567435743526,	1
P	Q8LER3	1	1	1	1	1	1	1	1	-0.268906	19	24	23	926454	1378403	1650034	926454	1378403	1650034	1.48783	1.78102	0.573206	0.832705	0	0	0	0	0	0	100	100	100	100	1083990	1380671	1438598	20.0479	20.3969	20.4562	1.08399e+06	1.38067e+06	1.4386e+06	1.27369	1.32713	0.349019	0.408312	0.3490185357285208,	0.4083123132103229,	1
P	Q8L953	1	1	1	1	1	1	1	1	-0.141543	26	26	23	4661595	5139443	5380440	4661595	5139443	5380440	1.10251	1.15421	0.140788	0.2069	0	0	0	0	0	0	100	100	100	100	5454262	5147902	4690990	22.379	22.2956	22.1615	5.45426e+06	5.1479e+06	4.69099e+06	0.943831	0.860059	-0.0833996	-0.217492	-0.08339961613790989,	-0.2174916987948182,	1
P	contaminant_KERATIN06	1	1	1	1	1	1	1	1	-0.398158	34	31	23	13644352	11731010	10051282	13644352	11731010	10051282	0.85977	0.736662	-0.217977	-0.440924	0	0	0	0	0	0	100	100	100	100	15964467	11750318	8763310	23.9284	23.4862	23.063	1.59645e+07	1.17503e+07	8.76331e+06	0.736029	0.548926	-0.442165	-0.865317	-0.4421646096368233,	-0.8653165448125828,	1
P	P29976	1	1	1	1	1	1	1	1	-0.161057	25	27	23	1000501	1302363	1338338	1000501	1302363	1338338	1.30171	1.33767	0.380409	0.41972	0	0	0	0	0	0	100	100	100	100	1170628	1304506	1166843	20.1589	20.3151	20.1542	1.17063e+06	1.30451e+06	1.16684e+06	1.11436	0.996767	0.156221	-0.00467228	0.15622104929253014,	-0.004672279945125147,	1
P	P57106	1	1	1	1	1	1	1	1	0	0	0	23	791755	868986	2727372	791755	868986	2727372	1.09754	3.44472	0.134279	1.78439	0	0	0	0	0	0	100	100	100	100	926386	870416	2377886	19.8213	19.7313	21.1812	926387	870416	2.37789e+06	0.939582	2.56684	-0.0899091	1.35999	-0.08990909863966705,	1.3599933236697057,	1
P	Q01525	1	1	1	1	1	1	1	1	0	8	12	23	309689	503774	1576810	309689	503774	1576810	1.62671	5.09159	0.701957	2.34812	0	0	0	0	0	0	100	100	100	100	362349	504603	1374757	18.467	18.9448	20.3907	362349	504603	1.37476e+06	1.39259	3.79401	0.477769	1.92372	0.4777685657819972,	1.9237245974466621,	1
P	Q8VZG7	1	1	1	1	1	1	1	1	0	24	18	23	957837	663072	2948947	957837	663072	2948947	0.69226	3.07876	-0.530615	1.62235	0	0	0	0	0	0	100	100	100	100	1120709	664163	2571068	20.096	19.3412	21.2939	1.12071e+06	664163	2.57107e+06	0.592627	2.29414	-0.754803	1.19796	-0.7548025914616082,	1.1979556342630202,	1
P	O22899	1	1	1	1	1	1	1	1	0.0608797	35	32	23	2480541	2064145	1449706	2480541	2064145	1449706	0.832135	0.584431	-0.26511	-0.774894	0	0	0	0	0	0	100	100	100	100	2902337	2067542	1263940	21.4688	20.9795	20.2695	2.90234e+06	2.06754e+06	1.26394e+06	0.712371	0.435491	-0.489298	-1.19929	-0.48929844387927074,	-1.1992866398170796,	1
P	Q9SAU2	1	1	1	1	1	1	1	1	-0.0303926	21	27	23	1890365	3008501	1950879	1890365	3008501	1950879	1.59149	1.03201	0.67038	0.0454595	0	0	0	0	0	0	100	100	100	100	2211806	3013452	1700893	21.0768	21.523	20.6979	2.21181e+06	3.01345e+06	1.70089e+06	1.36244	0.769006	0.446192	-0.378933	0.4461920530814258,	-0.3789327115841708,	1
P	Q9ZNT0	1	1	1	1	1	1	1	1	0	20	23	23	979216	1214819	1184218	979216	1214819	1184218	1.2406	1.20935	0.311042	0.274236	0	0	0	0	0	0	100	100	100	100	1145724	1216818	1032472	20.1278	20.2147	19.9777	1.14572e+06	1.21682e+06	1.03247e+06	1.06205	0.901153	0.0868544	-0.150157	0.08685438144953816,	-0.15015653684174493,	1
P	Q9SAJ4	1	1	1	1	1	1	1	1	0	11	9	23	445877	533811	1276803	445877	533811	1276803	1.19722	2.86358	0.259683	1.51782	0	0	0	0	0	0	100	100	100	100	521694	534689	1113193	18.9928	19.0283	20.0863	521695	534690	1.11319e+06	1.02491	2.1338	0.0354953	1.09343	0.035495292799126436,	1.0934260710626755,	1
P	O23212	1	1	1	1	1	1	1	1	-0.427445	32	24	23	3023593	3986896	2988448	3023593	3986896	2988448	1.3186	0.988376	0.399002	-0.0168675	0	0	0	0	0	0	100	100	100	100	3537731	3993458	2605508	21.7544	21.9292	21.3131	3.53773e+06	3.99346e+06	2.60551e+06	1.12882	0.736491	0.174814	-0.44126	0.17481405825584106,	-0.44125970294745676,	1
P	Q9FGI9	1	1	1	1	1	1	1	1	0	31	34	23	3497727	3015682	2233527	3497727	3015682	2233527	0.862183	0.638565	-0.213933	-0.647094	0	0	0	0	0	0	100	100	100	100	4092488	3020645	1947322	21.9645	21.5264	20.8931	4.09249e+06	3.02065e+06	1.94732e+06	0.738095	0.475829	-0.438121	-1.07149	-0.4381213440940482,	-1.0714861838502119,	1
P	Q8L636	1	1	1	1	1	1	1	1	0	0	1	23	0	117589	2362329	0	117589	2362329	1000	1000	9.96578	9.96578	0	0	0	0	0	0	100	100	100	100	0	117782	2059620	10	16.8458	20.9739	1000	117783	2.05962e+06	117.783	2059.62	6.87998	11.0082	6.87998188746212,	11.00816254802659,	1
P	O22718	1	1	1	1	1	1	1	1	-0.115214	25	29	23	2747823	2987537	2629666	2747823	2987537	2629666	1.08724	0.957	0.120668	-0.0634095	0	0	0	0	0	0	100	100	100	100	3215068	2992454	2292700	21.6164	21.5129	21.1286	3.21507e+06	2.99245e+06	2.2927e+06	0.930759	0.713111	-0.10352	-0.487802	-0.10352045578287966,	-0.4878016936934409,	1
P	Q8H1F3	1	1	1	1	1	1	1	1	-0.185178	18	22	23	2449412	3144457	2646971	2449412	3144457	2646971	1.28376	1.08066	0.360375	0.111907	0	0	0	0	0	0	100	100	100	100	2865915	3149632	2307788	21.4506	21.5868	21.1381	2.86592e+06	3.14963e+06	2.30779e+06	1.099	0.805253	0.136187	-0.312485	0.1361874862428636,	-0.31248526030076396,	1
P	Q42112	1	1	1	1	1	1	1	1	0	6	9	23	348967	314404	2183712	348967	314404	2183712	0.900956	6.25765	-0.150471	2.64562	0	0	0	0	0	0	100	100	100	100	408306	314921	1903891	18.6393	18.2646	20.8605	408306	314921	1.90389e+06	0.771288	4.6629	-0.374659	2.22123	-0.3746590022867059,	2.221227890096966,	1
P	Q9LY74	1	1	1	1	1	1	1	1	0	6	7	23	359030	408046	3531444	359030	408046	3531444	1.13652	9.83607	0.184627	3.29808	0	0	0	0	0	0	100	100	100	100	420080	408717	3078924	18.6803	18.6407	21.554	420080	408718	3.07892e+06	0.972951	7.32937	-0.0395606	2.87369	-0.039560558634080305,	2.8736897271879402,	1
P	A0A2P2CLF6	1	1	1	1	1	1	1	1	0	14	11	23	571313	678795	2538818	571313	678795	2538818	1.18813	4.44383	0.248695	2.1518	0	0	0	0	0	0	100	100	100	100	668460	679912	2213493	19.3505	19.375	21.0779	668460	679912	2.21349e+06	1.01713	3.31133	0.0245066	1.72741	0.02450661981897177,	1.7274115246841848,	1
P	Q944L3	1	1	1	1	1	1	1	1	-0.0862301	19	26	23	4376599	4708640	4533439	4376599	4708640	4533439	1.07587	1.03584	0.1055	0.0507957	0	0	0	0	0	0	100	100	100	100	5120805	4716389	3952524	22.2879	22.1693	21.9143	5.12081e+06	4.71639e+06	3.95252e+06	0.921025	0.771856	-0.118688	-0.373597	-0.11868773968914739,	-0.3735965205732721,	1
P	Q38893	1	1	1	1	1	1	1	1	-0.300985	27	28	23	1418690	2524192	1547952	1418690	2524192	1547952	1.77924	1.09111	0.831262	0.125801	0	0	0	0	0	0	100	100	100	100	1659927	2528346	1349597	20.6627	21.2698	20.3641	1.65993e+06	2.52835e+06	1.3496e+06	1.52317	0.813046	0.607074	-0.298591	0.6070743131394152,	-0.29859083070968556,	1
P	Q944A2	1	1	1	1	1	1	1	1	0.0320235	16	20	23	879760	924276	1144475	879760	924276	1144475	1.0506	1.30089	0.0712137	0.379504	0	0	0	0	0	0	100	100	100	100	1029356	925797	997821	19.9733	19.8203	19.9284	1.02936e+06	925797	997822	0.899394	0.969365	-0.152974	-0.0448882	-0.15297424559678147,	-0.04488815232753662,	1
P	Q94A52	1	1	1	1	1	1	1	1	-0.202201	21	25	23	2344884	3025502	3213809	2344884	3025502	3213809	1.29026	1.37056	0.367658	0.454768	0	0	0	0	0	0	100	100	100	100	2743613	3030481	2801991	21.3876	21.5311	21.418	2.74361e+06	3.03048e+06	2.80199e+06	1.10456	1.02128	0.14347	0.0303754	0.14347002314089188,	0.030375447139651172,	1
P	Q56WH4	1	1	1	1	1	1	1	1	0.141636	31	25	23	8552749	8545803	5715525	8552749	8545803	5715525	0.999188	0.668268	-0.00117214	-0.581502	0	0	0	0	0	0	100	100	100	100	10007077	8559868	4983137	23.2545	23.0292	22.2486	1.00071e+07	8.55987e+06	4.98314e+06	0.855381	0.497961	-0.22536	-1.00589	-0.22536010136649492,	-1.00589436634498,	1
P	Q9LJL8	1	1	1	1	1	1	1	1	-0.459473	21	26	23	1503124	2388801	1881383	1503124	2388801	1881383	1.58922	1.25165	0.668323	0.32383	0	0	0	0	0	0	100	100	100	100	1758718	2392732	1640302	20.7461	21.1902	20.6455	1.75872e+06	2.39273e+06	1.6403e+06	1.3605	0.932669	0.444135	-0.100563	0.44413468547053253,	-0.10056264394267306,	1
P	Q38799	1	1	1	1	1	1	1	1	0	13	12	23	773700	713075	1249694	773700	713075	1249694	0.921643	1.61522	-0.11772	0.691729	0	0	0	0	0	0	100	100	100	100	905261	714248	1089558	19.788	19.4461	20.0553	905262	714249	1.08956e+06	0.788997	1.20358	-0.341908	0.267337	-0.34190840899029423,	0.26733651263634056,	1
P	Q8S3C9	1	1	1	1	1	1	1	1	-0.0134909	29	36	23	7842444	3111036	2306778	7842444	3111036	2306778	0.396692	0.29414	-1.33391	-1.76542	0	0	0	0	0	0	100	100	100	100	9175990	3116156	2011187	23.1294	21.5713	20.9396	9.17599e+06	3.11616e+06	2.01119e+06	0.339599	0.219179	-1.5581	-2.18982	-1.5580961929084554,	-2.1898163422321226,	1
P	Q9M7X9	1	1	1	1	1	1	1	1	-0.036868	27	27	23	2794871	3108014	2689009	2794871	3108014	2689009	1.11204	0.962123	0.153211	-0.0557071	0	0	0	0	0	0	100	100	100	100	3270116	3113129	2344439	21.6409	21.5699	21.1608	3.27012e+06	3.11313e+06	2.34444e+06	0.951993	0.716928	-0.0709767	-0.480099	-0.0709766532200746,	-0.48009930005719326,	1
P	Q96514	1	1	1	1	1	1	1	1	0	2	3	23	57206	486280	983963	57206	486280	983963	8.50051	17.2003	3.08755	4.10437	0	0	0	0	0	0	100	100	100	100	66933	487080	857877	16.0304	18.8938	19.7104	66933.4	487080	857878	7.27709	12.8169	2.86336	3.67997	2.863360921017782,	3.679973502728864,	1
P	Q9XI01	1	1	1	1	1	1	1	1	0	5	0	23	132611	0	1225600	132611	0	1225600	0	9.24207	0.01	3.20822	0	0	0	0	0	0	100	100	100	100	155160	0	1068551	17.2434	10	20.0272	155160	1000	1.06855e+06	0.00644494	6.88675	-7.27762	2.78382	-7.277617190605442,	2.7838236578833224,	1
P	Q9LVK6	1	1	1	1	1	1	1	1	-0.0776757	22	29	23	1483220	1574125	1249394	1483220	1574125	1249394	1.06129	0.842352	0.0858175	-0.247504	0	0	0	0	0	0	100	100	100	100	1735429	1576715	1089296	20.7269	20.5885	20.055	1.73543e+06	1.57672e+06	1.0893e+06	0.908545	0.627681	-0.13837	-0.671896	-0.13837045408506254,	-0.6718962843326931,	1
P	Q8GZ87	1	1	1	1	1	1	1	1	0	29	30	23	1692670	1553140	1635944	1692670	1553140	1635944	0.917568	0.966487	-0.124113	-0.0491774	0	0	0	0	0	0	100	100	100	100	1980495	1555696	1426314	20.9174	20.5691	20.4439	1.9805e+06	1.5557e+06	1.42631e+06	0.785509	0.72018	-0.348301	-0.47357	-0.34830081522050815,	-0.4735695594095585,	1
P	P48421	1	1	1	1	1	1	1	1	0	6	3	23	1128093	464291	1535257	1128093	464291	1535257	0.411572	1.36093	-1.28078	0.444594	0	0	0	0	0	0	100	100	100	100	1319916	465055	1338529	20.332	18.827	20.3522	1.31992e+06	465055	1.33853e+06	0.352337	1.0141	-1.50497	0.020202	-1.504972747887772,	0.02020198431725925,	1
P	Q9ZVA2	1	1	1	1	1	1	1	1	0	13	7	23	552280	463534	2377992	552280	463534	2377992	0.83931	4.30577	-0.252725	2.10627	0	0	0	0	0	0	100	100	100	100	646190	464296	2073276	19.3016	18.8247	20.9835	646191	464297	2.07328e+06	0.718514	3.20846	-0.476913	1.68188	-0.47691267953521643,	1.6818798848837035,	1
P	A0A1P8AVY3	1	1	1	1	1	1	1	1	0	4	5	23	156707	249332	2445540	156707	249332	2445540	1.59107	15.6058	0.669998	3.96401	0	0	0	0	0	0	100	100	100	100	183353	249742	2132168	17.4843	17.9301	21.0239	183354	249742	2.13217e+06	1.36208	11.6287	0.44581	3.53962	0.4458104689527058,	3.5396193431072858,	1
P	Q9SUP3	1	1	1	1	1	1	1	1	0.0667427	23	19	23	1607738	1499806	1565396	1607738	1499806	1565396	0.932867	0.973664	-0.100256	-0.0385047	0	0	0	0	0	0	100	100	100	100	1881121	1502274	1364806	20.8432	20.5187	20.3803	1.88112e+06	1.50227e+06	1.36481e+06	0.798606	0.725528	-0.324444	-0.462897	-0.3244443812565366,	-0.46289684616305965,	1
P	Q94K07	1	1	1	1	1	1	1	1	0.0149762	25	23	23	2491342	2934843	2462695	2491342	2934843	2462695	1.17802	0.988501	0.23636	-0.0166851	0	0	0	0	0	0	100	100	100	100	2914975	2939673	2147125	21.4751	21.4872	21.034	2.91498e+06	2.93967e+06	2.14713e+06	1.00847	0.736584	0.0121723	-0.441077	0.012172286445925001,	-0.44107730612154705,	1
P	Q1G3Z3	1	1	1	1	1	1	1	1	-0.460521	27	31	23	2519805	3238764	2532133	2519805	3238764	2532133	1.28532	1.00489	0.362131	0.00704109	0	0	0	0	0	0	100	100	100	100	2948278	3244094	2207665	21.4914	21.6294	21.0741	2.94828e+06	3.24409e+06	2.20767e+06	1.10034	0.748798	0.137943	-0.417351	0.13794329440538922,	-0.4173510964476341,	1
P	Q9C912	1	1	1	1	1	1	1	1	0	23	22	23	2352619	2822751	4045252	2352619	2822751	4045252	1.19983	1.71947	0.262834	0.781962	0	0	0	0	0	0	100	100	100	100	2752663	2827396	3526893	21.3924	21.431	21.75	2.75266e+06	2.8274e+06	3.52689e+06	1.02715	1.28127	0.0386462	0.35757	0.038646212582968034,	0.3575696911064441,	1
P	Q9FNN5	1	1	1	1	1	1	1	1	0	1	3	23	11580	118153	2363419	11580	118153	2363419	10.2032	204.095	3.35095	7.6731	0	0	0	0	0	0	100	100	100	100	13549	118347	2060570	13.7259	16.8527	20.9746	13549.1	118347	2.06057e+06	8.73472	152.082	3.12676	7.2487	3.126761142557618,	7.24870416908631,	1
P	Q8W4D8	1	1	1	1	1	1	1	1	0	31	28	23	3978779	3354311	2542307	3978779	3354311	2542307	0.84305	0.638967	-0.246309	-0.646188	0	0	0	0	0	0	100	100	100	100	4655339	3359831	2216535	22.1505	21.68	21.0799	4.65534e+06	3.35983e+06	2.21654e+06	0.721716	0.476128	-0.470497	-1.07058	-0.470497270446758,	-1.0705796999216552,	1
P	Q9C8H3	1	1	1	1	1	1	1	1	0	0	0	23	0	0	1420670	0	0	1420670	NaN	1000	NaN	9.96578	0	0	0	0	0	0	100	100	100	100	0	0	1238625	10	10	20.2403	1000	1000	1.23863e+06	1	1238.63	0	10.2745	0.0,	10.274524123527613,	1
P	Q9LSY7	1	1	1	1	1	1	1	1	0	10	9	23	413090	421385	2517976	413090	421385	2517976	1.02008	6.09547	0.0286828	2.60774	0	0	0	0	0	0	100	100	100	100	483332	422078	2195322	18.8827	18.6872	21.066	483333	422079	2.19532e+06	0.873267	4.54205	-0.195505	2.18334	-0.19550513651747048,	2.183344302559695,	1
P	Q96266	1	1	1	1	1	1	1	1	0	12	8	23	447755	499316	1617414	447755	499316	1617414	1.11515	3.61227	0.157244	1.85291	0	0	0	0	0	0	100	100	100	100	523892	500137	1410158	18.9989	18.932	20.4274	523892	500138	1.41016e+06	0.954658	2.6917	-0.0669444	1.42852	-0.06694436569723812,	1.4285153682506215,	1
P	Q9LSI8	1	1	1	1	1	1	1	1	-0.104931	23	22	23	2199030	2872013	2361452	2199030	2872013	2361452	1.30604	1.07386	0.385195	0.102807	0	0	0	0	0	0	100	100	100	100	2572957	2876740	2058855	21.295	21.456	20.9734	2.57296e+06	2.87674e+06	2.05886e+06	1.11807	0.80019	0.161007	-0.321585	0.16100703336130948,	-0.3215852635492247,	1
P	A2RVS6	1	1	1	1	1	1	1	1	0	26	30	23	3429271	3810118	2239301	3429271	3810118	2239301	1.11106	0.652996	0.151934	-0.614853	0	0	0	0	0	0	100	100	100	100	4012391	3816389	1952356	21.936	21.8638	20.8968	4.01239e+06	3.81639e+06	1.95236e+06	0.951151	0.486582	-0.0722542	-1.03925	-0.0722541995865822,	-1.0392456429599197,	1
P	F4JTN1	1	1	1	1	1	1	1	1	0	0	0	23	0	0	1189488	0	0	1189488	NaN	1000	NaN	9.96578	0	0	0	0	0	0	100	100	100	100	0	0	1037066	10	10	19.9841	1000	1000	1.03707e+06	1	1037.07	0	10.0183	0.0,	10.018293363502352,	1
P	Q84VQ3	1	1	1	1	1	1	1	1	-0.458586	19	24	23	1019187	1827830	1530272	1019187	1827830	1530272	1.79342	1.50146	0.842713	0.586369	0	0	0	0	0	0	100	100	100	100	1192491	1830838	1334182	20.1855	20.8041	20.3475	1.19249e+06	1.83084e+06	1.33418e+06	1.5353	1.11882	0.618525	0.161977	0.6185251558374865,	0.16197714006501934,	1
P	P25851	1	1	1	1	1	1	1	1	0	11	14	23	569778	662532	1726754	569778	662532	1726754	1.16279	3.03057	0.21759	1.59959	0	0	0	0	0	0	100	100	100	100	666664	663622	1505487	19.3466	19.34	20.5218	666664	663622	1.50549e+06	0.995437	2.25824	-0.00659774	1.1752	-0.006597740272844258,	1.1751985541384422,	1
P	Q4V399	1	1	1	1	1	1	1	1	-0.15722	30	28	23	2197568	2564372	1413961	2197568	2564372	1413961	1.16691	0.643421	0.222698	-0.636165	0	0	0	0	0	0	100	100	100	100	2571247	2568592	1232776	21.294	21.2925	20.2335	2.57125e+06	2.56859e+06	1.23278e+06	0.998968	0.479447	-0.00149021	-1.06056	-0.0014902064285283807,	-1.060557667958606,	1
P	Q8LGC6	1	1	1	1	1	1	1	1	0.0535687	40	38	23	6440933	6834252	5222237	6440933	6834252	5222237	1.06107	0.810789	0.0855138	-0.302602	0	0	0	0	0	0	100	100	100	100	7536163	6845500	4553059	22.8454	22.7067	22.1184	7.53616e+06	6.8455e+06	4.55306e+06	0.908354	0.604161	-0.138674	-0.726994	-0.13867419936130973,	-0.7269939403244075,	1
P	Q9FY66	1	1	1	1	1	1	1	1	0	0	0	23	1777276	2101572	5757881	1777276	2101572	5757881	1.18247	3.23972	0.241801	1.69587	0	0	0	0	0	0	100	100	100	100	2079487	2105030	5020066	20.9878	21.0054	22.2593	2.07949e+06	2.10503e+06	5.02007e+06	1.01228	2.41409	0.0176132	1.27148	0.01761318379114832,	1.2714780438474564,	1
P	Q9C5Y0	1	1	1	1	1	1	1	1	0	6	4	23	327321	62666	1432646	327321	62666	1432646	0.191451	4.37688	-2.38495	2.1299	0	0	0	0	0	0	100	100	100	100	382979	62769	1249066	18.5469	15.9378	20.2524	382979	62769.1	1.24907e+06	0.163897	3.26145	-2.60914	1.70551	-2.6091393113212535,	1.7055119125125953,	1
P	Q8GUG7	1	1	1	1	1	1	1	1	-0.186328	29	33	23	1689834	2176217	1421271	1689834	2176217	1421271	1.28783	0.841071	0.364941	-0.2497	0	0	0	0	0	0	100	100	100	100	1977177	2179798	1239149	20.915	21.0558	20.2409	1.97718e+06	2.1798e+06	1.23915e+06	1.10248	0.626727	0.140753	-0.674092	0.1407529301062305,	-0.6740920535231161,	1
P	Q9M2L4	1	1	1	1	1	1	1	1	0	0	0	23	0	0	2625887	0	0	2625887	NaN	1000	NaN	9.96578	0	0	0	0	0	0	100	100	100	100	0	0	2289405	10	10	21.1265	1000	1000	2.28941e+06	1	2289.41	0	11.1608	0.0,	11.160757480071668,	1
P	P61841	1	1	1	1	1	1	1	1	-0.239411	27	25	23	4180850	5188163	4494269	4180850	5188163	4494269	1.24093	1.07497	0.311428	0.10429	0	0	0	0	0	0	100	100	100	100	4891770	5196702	3918373	22.2219	22.3092	21.9018	4.89177e+06	5.1967e+06	3.91837e+06	1.06234	0.801013	0.0872396	-0.320102	0.0872395629668253,	-0.3201019936131604,	1
P	P92965	1	1	1	1	1	1	1	1	-0.447257	18	31	23	2965015	5722135	3859595	2965015	5722135	3859595	1.92988	1.30171	0.948514	0.38041	0	0	0	0	0	0	100	100	100	100	3469192	5731553	3365026	21.7262	22.4505	21.6822	3.46919e+06	5.73155e+06	3.36503e+06	1.65213	0.969974	0.724326	-0.0439821	0.7243261716298215,	-0.043982122988493036,	1
P	Q9FKN6	1	1	1	1	1	1	1	1	-0.134211	26	27	23	1882376	2485926	1808812	1882376	2485926	1808812	1.32063	0.96092	0.401229	-0.0575124	0	0	0	0	0	0	100	100	100	100	2202459	2490017	1577030	21.0707	21.2477	20.5888	2.20246e+06	2.49002e+06	1.57703e+06	1.13056	0.716032	0.177041	-0.481905	0.17704055986397804,	-0.4819045516196173,	1
P	Q8LG05	1	1	1	1	1	1	1	1	0	22	21	23	1687955	1282400	2814609	1687955	1282400	2814609	0.759736	1.66747	-0.39643	0.737658	0	0	0	0	0	0	100	100	100	100	1974978	1284510	2453944	20.9134	20.2928	21.2267	1.97498e+06	1.28451e+06	2.45394e+06	0.650392	1.24252	-0.620618	0.313266	-0.6206180724257901,	0.31326588847074893,	1
P	Q9M2F1	1	1	1	1	1	1	1	1	-0.141543	25	26	23	5060879	5534455	5891831	5060879	5534455	5891831	1.09358	1.16419	0.129053	0.219328	0	0	0	0	0	0	100	100	100	100	5921441	5543564	5136851	22.4975	22.4024	22.2925	5.92144e+06	5.54356e+06	5.13685e+06	0.936185	0.8675	-0.0951347	-0.205064	-0.09513468546276506,	-0.2050641208143402,	1
P	Q93XX8	1	1	1	1	1	1	1	1	0.124307	24	20	23	6509633	4432441	5630923	6509633	4432441	5630923	0.680905	0.865014	-0.554475	-0.209205	0	0	0	0	0	0	100	100	100	100	7616545	4439736	4909376	22.8607	22.082	22.2271	7.61655e+06	4.43974e+06	4.90938e+06	0.582907	0.644567	-0.778663	-0.633597	-0.7786627418025072,	-0.6335969748452114,	1
P	Q6GKU7	1	1	1	1	1	1	1	1	0	30	28	23	1952001	2039584	1566718	1952001	2039584	1566718	1.04487	0.802622	0.0633211	-0.317208	0	0	0	0	0	0	100	100	100	100	2283923	2042940	1365958	21.1231	20.9622	20.3815	2.28392e+06	2.04294e+06	1.36596e+06	0.894487	0.598076	-0.160867	-0.7416	-0.16086682639631675,	-0.7416004537159884,	1
P	Q93Y07	1	1	1	1	1	1	1	1	0	10	16	23	442530	545472	1418354	442530	545472	1418354	1.23262	3.2051	0.30173	1.68037	0	0	0	0	0	0	100	100	100	100	517778	546369	1236606	18.982	19.0595	20.238	517779	546370	1.23661e+06	1.05522	2.38829	0.0775419	1.25598	0.07754192078989204,	1.2559782975453688,	1
P	Q9FK25	1	1	1	1	1	1	1	1	0	9	15	22	1029337	532510	1059315	1029337	532510	1059315	0.517333	1.02912	-0.950835	0.0414163	0	0	0	0	0	0	100	100	100	100	1204367	533386	923574	20.1998	19.0248	19.8169	1.20437e+06	533386	923574	0.442877	0.766854	-1.17502	-0.382976	-1.1750228279187476,	-0.3829759235450169,	1
P	Q9FJK8	1	1	1	1	1	1	1	1	-5.35077	7	20	22	129470	835017	1042088	129470	835017	1042088	6.4495	8.04888	2.68919	3.00879	0	0	0	0	0	0	100	100	100	100	151485	836391	908554	17.2088	19.6738	19.7932	151485	836391	908555	5.52127	5.99764	2.465	2.5844	2.464999765425253,	2.584395174812387,	1
P	Q9SD76	1	1	1	1	1	1	1	1	0	4	3	22	323813	136188	5541216	323813	136188	5541216	0.420576	17.1124	-1.24956	4.09697	0	0	0	0	0	0	100	100	100	100	378874	136412	4831164	18.5314	17.0576	22.2039	378875	136412	4.83116e+06	0.360045	12.7513	-1.47375	3.67258	-1.4737492780596724,	3.672577605710122,	1
P	contaminant_KERATIN10	1	1	1	1	1	1	1	1	0	29	26	22	12111098	9116769	8708784	12111098	9116769	8708784	0.752762	0.719075	-0.409735	-0.475786	0	0	0	0	0	0	100	100	100	100	14170495	9131774	7592840	23.7564	23.1225	22.8562	1.41705e+07	9.13177e+06	7.59284e+06	0.644422	0.53582	-0.633923	-0.900179	-0.6339231003404598,	-0.9001786592039644,	1
P	Q9S709	1	1	1	1	1	1	1	1	-0.142458	24	26	22	2030055	3409696	4631018	2030055	3409696	4631018	1.67961	2.28123	0.748124	1.18981	0	0	0	0	0	0	100	100	100	100	2375249	3415308	4037599	21.1796	21.7036	21.9451	2.37525e+06	3.41531e+06	4.0376e+06	1.43787	1.69986	0.523936	0.765418	0.5239363432396786,	0.7654183615827616,	1
P	O04308	1	1	1	1	1	1	1	1	0	0	0	22	30612	25125	2791341	30612	25125	2791341	0.820757	91.1845	-0.284974	6.51072	0	0	0	0	0	0	100	100	100	100	35817	25166	2433658	15.1284	14.6192	21.2147	35817.3	25166.4	2.43366e+06	0.702631	67.9464	-0.509162	6.08633	-0.5091616684531285,	6.0863250765446555,	1
P	Q9ZPE7	1	1	1	1	1	1	1	1	-0.24911	26	20	22	1837154	2082718	1831729	1837154	2082718	1831729	1.13367	0.997047	0.180995	-0.00426649	0	0	0	0	0	0	100	100	100	100	2149547	2086145	1597011	21.0356	20.9924	20.6069	2.14955e+06	2.08615e+06	1.59701e+06	0.970505	0.742952	-0.043193	-0.428659	-0.043193014139655685,	-0.4286586783009445,	1
P	Q9M0I2	1	1	1	1	1	1	1	1	-0.295602	19	26	22	4217598	5068997	3406428	4217598	5068997	3406428	1.20187	0.80767	0.265279	-0.308162	0	0	0	0	0	0	100	100	100	100	4934767	5077340	2969928	22.2346	22.2756	21.502	4.93477e+06	5.07734e+06	2.96993e+06	1.02889	0.601838	0.0410908	-0.732554	0.04109075879487158,	-0.7325540660866096,	1
P	Q8L7W0	1	1	1	1	1	1	1	1	0	40	37	22	2887431	3301046	1841938	2887431	3301046	1841938	1.14325	0.637916	0.193137	-0.648562	0	0	0	0	0	0	100	100	100	100	3378416	3306479	1605912	21.6879	21.6569	20.615	3.37842e+06	3.30648e+06	1.60591e+06	0.978707	0.475345	-0.0310512	-1.07295	-0.031051188674010865,	-1.0729541587909506,	1
P	O49543	1	1	1	1	1	1	1	1	-0.228523	22	25	22	810801	822866	1330627	810801	822866	1330627	1.01488	1.64113	0.0213096	0.714686	0	0	0	0	0	0	100	100	100	100	948671	824220	1160120	19.8555	19.6527	20.1458	948671	824220	1.16012e+06	0.868815	1.22289	-0.202878	0.290294	-0.20287831469894754,	0.29029425155038496,	1
P	Q41963	1	1	1	1	1	1	1	1	-0.253571	4	3	22	262129	310811	7745445	262129	310811	7745445	1.18572	29.5482	0.245761	4.885	0	0	0	0	0	0	100	100	100	100	306701	311322	6752943	18.2265	18.2481	22.6871	306702	311323	6.75294e+06	1.01507	22.0179	0.0215726	4.46061	0.021572631977979758,	4.46060706378053,	1
P	Q9M065	1	1	1	1	1	1	1	1	-0.142441	14	23	22	454682	1052179	884131	454682	1052179	884131	2.3141	1.9445	1.21045	0.959402	0	0	0	0	0	0	100	100	100	100	531997	1053910	770838	19.0211	20.0073	19.5561	531997	1.05391e+06	770838	1.98105	1.44895	0.986262	0.53501	0.9862624045971908,	0.5350100668656192,	1
P	F4IV99	1	1	1	1	1	1	1	1	0	26	24	22	1373979	1539463	1205810	1373979	1539463	1205810	1.12044	0.877604	0.164067	-0.188357	0	0	0	0	0	0	100	100	100	100	1607613	1541996	1051297	20.6165	20.5564	20.0037	1.60761e+06	1.542e+06	1.0513e+06	0.959184	0.653949	-0.0601207	-0.61275	-0.06012072047894148,	-0.6127495433037796,	1
P	Q8VZ74	1	1	1	1	1	1	1	1	-0.00618155	19	18	22	1575558	1867152	1495687	1575558	1867152	1495687	1.18507	0.949306	0.244977	-0.0750546	0	0	0	0	0	0	100	100	100	100	1843469	1870225	1304029	20.814	20.8348	20.3145	1.84347e+06	1.87023e+06	1.30403e+06	1.01451	0.707378	0.0207886	-0.499447	0.020788554099930783,	-0.49944675629054613,	1
P	Q9LZI2	1	1	1	1	1	1	1	1	-0.0219818	12	17	22	793245	1572319	1408868	793245	1572319	1408868	1.98214	1.77608	0.987056	0.828698	0	0	0	0	0	0	100	100	100	100	928130	1574906	1228335	19.824	20.5868	20.2283	928130	1.57491e+06	1.22834e+06	1.69686	1.32345	0.762868	0.404306	0.7628675609046262,	0.40430583268335624,	1
P	Q94BT0	1	1	1	1	1	1	1	1	0	17	16	22	461193	427495	603881	461193	427495	603881	0.926933	1.30939	-0.109463	0.388894	0	0	0	0	0	0	100	100	100	100	539615	428198	526499	19.0416	18.7079	19.0061	539615	428199	526500	0.793526	0.975695	-0.333651	-0.0354985	-0.33365102958783854,	-0.035498522239403384,	1
P	Q9SA27	1	1	1	1	1	1	1	1	-0.388958	26	25	22	1831866	2255241	1850458	1831866	2255241	1850458	1.23112	1.01015	0.299968	0.0145684	0	0	0	0	0	0	100	100	100	100	2143360	2258952	1613340	21.0314	21.1072	20.6216	2.14336e+06	2.25895e+06	1.61334e+06	1.05393	0.752715	0.0757797	-0.409824	0.07577967636656734,	-0.4098237722072354,	1
P	P46689	1	1	1	1	1	1	1	1	-0.0042653	32	23	22	7163148	7141992	8202808	7163148	7141992	8202808	0.997047	1.14514	-0.00426723	0.195524	0	0	0	0	0	0	100	100	100	100	8381185	7153747	7151700	22.9987	22.7703	22.7699	8.38119e+06	7.15375e+06	7.1517e+06	0.853548	0.853304	-0.228455	-0.228868	-0.22845519238307682,	-0.22886807838820464,	1
P	Q94BQ2	1	1	1	1	1	1	1	1	-0.0396464	20	0	22	1285353	1553815	1761435	1285353	1553815	1761435	1.20886	1.37039	0.27365	0.454587	0	0	0	0	0	0	100	100	100	100	1503917	1556372	1535724	20.5203	20.5698	20.5505	1.50392e+06	1.55637e+06	1.53572e+06	1.03488	1.02115	0.0494622	0.0301944	0.04946215903226249,	0.030194424453232012,	1
P	Q9FFS8	1	1	1	1	1	1	1	1	-0.417517	24	26	22	1943502	2148697	2408336	1943502	2148697	2408336	1.10558	1.23917	0.144803	0.309378	0	0	0	0	0	0	100	100	100	100	2273979	2152233	2099731	21.1168	21.0374	21.0018	2.27398e+06	2.15223e+06	2.09973e+06	0.946461	0.923373	-0.0793845	-0.115014	-0.0793844978175465,	-0.11501409628209615,	1
P	Q9FFJ2	1	1	1	1	1	1	1	1	0	2	0	22	55778	0	2032440	55778	0	2032440	0	36.438	0.01	5.18737	0	0	0	0	0	0	100	100	100	100	65262	0	1772003	15.994	10	20.7569	65262.6	1000	1.772e+06	0.0153227	27.1519	-6.02818	4.76298	-6.028184850046001,	4.7629805589554355,	1
P	Q8H118	1	1	1	1	1	1	1	1	0	0	0	22	0	0	1432473	0	0	1432473	NaN	1000	NaN	9.96578	0	0	0	0	0	0	100	100	100	100	0	0	1248915	10	10	20.2522	1000	1000	1.24892e+06	1	1248.92	0	10.2865	0.0,	10.286460592681335,	1
P	O23044	1	1	1	1	1	1	1	1	0	0	3	22	0	117914	2528211	0	117914	2528211	1000	1000	9.96578	9.96578	0	0	0	0	0	0	100	100	100	100	0	118108	2204245	10	16.8497	21.0719	1000	118108	2.20425e+06	118.108	2204.25	6.88396	11.1061	6.883963800099687,	11.106069519418847,	1
P	Q8SAB7	1	1	1	1	1	1	1	1	0	21	20	22	1265624	1739438	1100096	1265624	1739438	1100096	1.37437	0.869212	0.458772	-0.202219	0	0	0	0	0	0	100	100	100	100	1480833	1742300	959129	20.498	20.7326	19.8714	1.48083e+06	1.7423e+06	959130	1.17657	0.647696	0.234584	-0.626612	0.2345844339426842,	-0.6266116250988637,	1
P	Q9FRL5	1	1	1	1	1	1	1	1	-0.0267599	18	25	22	1964908	2730141	1907042	1964908	2730141	1907042	1.38945	0.97055	0.474514	-0.0431251	0	0	0	0	0	0	100	100	100	100	2299025	2734634	1662673	21.1326	21.3829	20.6651	2.29903e+06	2.73463e+06	1.66267e+06	1.18948	0.723208	0.250326	-0.467517	0.25032573719599677,	-0.4675173357921855,	1
P	Q94A18	1	1	1	1	1	1	1	1	0	0	0	22	7583308	259613	1821991	7583308	259613	1821991	0.0342348	0.240263	-4.86839	-2.05731	0	0	0	0	0	0	100	100	100	100	8872790	260040	1588521	23.081	17.9884	20.5993	8.87279e+06	260040	1.58852e+06	0.0293076	0.179033	-5.09258	-2.4817	-5.09258074734694,	-2.4817036754783413,	1
P	Q39227	1	1	1	1	1	1	1	1	0	0	0	22	0	0	1587043	0	0	1587043	NaN	1000	NaN	9.96578	0	0	0	0	0	0	100	100	100	100	0	0	1383679	10	10	20.4001	1000	1000	1.38368e+06	1	1383.68	0	10.4343	0.0,	10.43429386379255,	1
P	Q9SK84	1	1	1	1	1	1	1	1	-0.489208	18	25	22	957276	1488779	1808005	957276	1488779	1808005	1.55522	1.8887	0.637123	0.917392	0	0	0	0	0	0	100	100	100	100	1120053	1491229	1576327	20.0951	20.5081	20.5881	1.12005e+06	1.49123e+06	1.57633e+06	1.33139	1.40737	0.412935	0.493	0.4129348058248528,	0.4929996342967528,	1
P	Q9SJT7	1	1	1	1	1	1	1	1	0	0	0	22	66206	0	2232698	66206	0	2232698	0	33.7235	0.01	5.07568	0	0	0	0	0	0	100	100	100	100	77463	0	1946600	16.2412	10	20.8925	77463.8	1000	1.9466e+06	0.0129093	25.1292	-6.27545	4.65129	-6.275450613613305,	4.651290154521282,	1
P	Q9ZWT2	1	1	1	1	1	1	1	1	0	6	3	22	214925	168695	2257200	214925	168695	2257200	0.784902	10.5023	-0.349416	3.39263	0	0	0	0	0	0	100	100	100	100	251471	168972	1967962	17.94	17.3664	20.9083	251471	168973	1.96796e+06	0.671936	7.82579	-0.573604	2.96824	-0.5736040524713015,	2.968236854969975,	1
P	P50883	1	1	1	1	1	1	1	1	0.167786	19	0	22	1009109	886014	2563205	1009109	886014	2563205	0.878016	2.54007	-0.187681	1.34487	0	0	0	0	0	0	100	100	100	100	1180700	887472	2234755	20.1712	19.7593	21.0917	1.1807e+06	887472	2.23476e+06	0.751649	1.89274	-0.411869	0.920475	-0.4118685768483717,	0.9204746616673307,	1
P	P48578	1	1	1	1	1	1	1	1	-0.532006	0	22	22	1048979	1653274	1622640	1048979	1653274	1622640	1.57608	1.54688	0.65634	0.629357	0	0	0	0	0	0	100	100	100	100	1227349	1655995	1414714	20.2271	20.6593	20.4321	1.22735e+06	1.656e+06	1.41471e+06	1.34924	1.15266	0.432152	0.204965	0.4321520886357289,	0.20496497356839463,	1
P	Q9SVT5	1	1	1	1	1	1	1	1	-0.100581	20	22	22	5242493	5598067	5174221	5242493	5598067	5174221	1.06783	0.986977	0.0946757	-0.0189114	0	0	0	0	0	0	100	100	100	100	6133937	5607280	4511196	22.5484	22.4189	22.1051	6.13394e+06	5.60728e+06	4.5112e+06	0.91414	0.735449	-0.129512	-0.443304	-0.12951223615584256,	-0.44330354292495583,	1
P	Q9SW09	1	1	1	1	1	1	1	1	-0.409627	25	26	22	2854577	3746907	3100828	2854577	3746907	3100828	1.3126	1.08627	0.392423	0.119377	0	0	0	0	0	0	100	100	100	100	3339975	3753074	2703487	21.6714	21.8396	21.3664	3.33998e+06	3.75307e+06	2.70349e+06	1.12368	0.809433	0.168235	-0.305016	0.16823523133168708,	-0.30501566350744796,	1
P	O04983	1	1	1	1	1	1	1	1	0	25	20	22	2358033	1790917	1708575	2358033	1790917	1708575	0.759496	0.724576	-0.396885	-0.46479	0	0	0	0	0	0	100	100	100	100	2758998	1793864	1489638	21.3957	20.7746	20.5065	2.759e+06	1.79386e+06	1.48964e+06	0.650187	0.53992	-0.621073	-0.889183	-0.6210733913250559,	-0.8891825188443064,	1
P	Q9C9U9	1	1	1	1	1	1	1	1	-0.379192	19	20	22	2627918	3119856	3149272	2627918	3119856	3149272	1.1872	1.19839	0.247559	0.261098	0	0	0	0	0	0	100	100	100	100	3074774	3124990	2745724	21.552	21.5754	21.3888	3.07477e+06	3.12499e+06	2.74572e+06	1.01633	0.892984	0.0233712	-0.163294	0.023371222296156697,	-0.16329408044419585,	1
P	Q9SIB5	1	1	1	1	1	1	1	1	-0.367093	25	27	22	1191621	1598965	1297158	1191621	1598965	1297158	1.34184	1.08857	0.424213	0.122429	0	0	0	0	0	0	100	100	100	100	1394246	1601596	1130940	20.4111	20.6111	20.1091	1.39425e+06	1.6016e+06	1.13094e+06	1.14872	0.811148	0.200025	-0.301963	0.20002494619618025,	-0.3019634245291504,	1
P	Q9LV03	1	1	1	1	1	1	1	1	0	24	17	22	1912692	1685136	1332708	1912692	1685136	1332708	0.881028	0.696771	-0.18274	-0.521244	0	0	0	0	0	0	100	100	100	100	2237930	1687909	1161934	21.0937	20.6868	20.1481	2.23793e+06	1.68791e+06	1.16193e+06	0.754228	0.519201	-0.406928	-0.945636	-0.40692750602290206,	-0.9456360475245603,	1
P	Q9SUU5	1	1	1	1	1	1	1	1	0	3	2	22	431889	92405	2418924	431889	92405	2418924	0.213955	5.6008	-2.22462	2.48563	0	0	0	0	0	0	100	100	100	100	505328	92557	2108963	18.9469	16.4981	21.0081	505328	92557.1	2.10896e+06	0.183162	4.17345	-2.44881	2.06124	-2.4488057096963427,	2.0612407763951186,	1
P	Q9ZVA4	1	1	1	1	1	1	1	1	0	7	7	22	251582	247341	1385889	251582	247341	1385889	0.983143	5.5087	-0.0245273	2.46171	0	0	0	0	0	0	100	100	100	100	294361	247748	1208301	18.1672	17.9185	20.2045	294362	247748	1.2083e+06	0.841646	4.10482	-0.248715	2.03732	-0.24871525992934862,	2.0373189138665966,	1
P	Q9SI75	1	1	1	1	1	1	1	1	0	12	17	22	792676	543777	1384863	792676	543777	1384863	0.686002	1.74707	-0.543716	0.80494	0	0	0	0	0	0	100	100	100	100	927464	544672	1207406	19.8229	19.055	20.2035	927464	544672	1.20741e+06	0.58727	1.30184	-0.767904	0.380548	-0.7679041249368371,	0.38054787246846555,	1
P	O22281	1	1	1	1	1	1	1	1	-0.0695129	26	24	22	1750355	2289478	1731148	1750355	2289478	1731148	1.30801	0.989027	0.387371	-0.0159185	0	0	0	0	0	0	100	100	100	100	2047989	2293246	1509318	20.9658	21.129	20.5255	2.04799e+06	2.29325e+06	1.50932e+06	1.11976	0.736976	0.163183	-0.440311	0.16318318862368952,	-0.440310672239324,	1
P	Q9FNH2	1	1	1	1	1	1	1	1	-0.0268013	24	25	22	2189988	2120859	1946876	2189988	2120859	1946876	0.968434	0.888989	-0.0462743	-0.169762	0	0	0	0	0	0	100	100	100	100	2562378	2124349	1697403	21.2891	21.0186	20.6949	2.56238e+06	2.12435e+06	1.6974e+06	0.829054	0.662433	-0.270462	-0.594154	-0.27046221450766916,	-0.5941541537676881,	1
P	Q9MAK9	1	1	1	1	1	1	1	1	0	0	0	22	1544081	3896188	4124540	1544081	3896188	4124540	2.52331	2.67119	1.33531	1.41748	0	0	0	0	0	0	100	100	100	100	1806639	3902600	3596021	20.7849	21.896	21.778	1.80664e+06	3.9026e+06	3.59602e+06	2.16014	1.99045	1.11113	0.993093	1.1111268964241225,	0.9930926036753289,	1
P	Q9SGC1	1	1	1	1	1	1	1	1	0	10	14	22	347743	498010	1442372	347743	498010	1442372	1.43212	4.14781	0.518153	2.05235	0	0	0	0	0	0	100	100	100	100	406873	498829	1257546	18.6342	18.9282	20.2622	406874	498830	1.25755e+06	1.22601	3.09075	0.293965	1.62796	0.29396527792702215,	1.6279577285773532,	1
P	P36212	1	1	1	1	1	1	1	1	0.0707373	17	20	22	4068825	3642702	5821000	4068825	3642702	5821000	0.895271	1.43063	-0.159603	0.516655	0	0	0	0	0	0	100	100	100	100	4760696	3648697	5075096	22.1827	21.799	22.275	4.7607e+06	3.6487e+06	5.0751e+06	0.766421	1.06604	-0.383791	0.0922626	-0.38379121469102045,	0.09226259778686526,	1
P	P94088	1	1	1	1	1	1	1	1	0.0155902	38	37	22	3348649	3355364	2082158	3348649	3355364	2082158	1.00201	0.62179	0.00289012	-0.6855	0	0	0	0	0	0	100	100	100	100	3918060	3360886	1815350	21.9017	21.6804	20.7918	3.91806e+06	3.36089e+06	1.81535e+06	0.857793	0.463329	-0.221298	-1.10989	-0.22129784014545045,	-1.10989180276051,	1
P	Q6ZY51	1	1	1	1	1	1	1	1	-0.0117128	39	37	22	1587591	1618449	2146395	1587591	1618449	2146395	1.01944	1.35198	0.0277726	0.435076	0	0	0	0	0	0	100	100	100	100	1857548	1621112	1871355	20.825	20.6286	20.8357	1.85755e+06	1.62111e+06	1.87136e+06	0.872716	1.00743	-0.196415	0.0106841	-0.1964153442936281,	0.010684121782439231,	1
P	Q9C5Z2	1	1	1	1	1	1	1	1	-0.138251	17	19	22	803045	1172418	1885405	803045	1172418	1885405	1.45997	2.34782	0.545934	1.23132	0	0	0	0	0	0	100	100	100	100	939596	1174347	1643809	19.8417	20.1634	20.6486	939597	1.17435e+06	1.64381e+06	1.24984	1.74948	0.321746	0.80693	0.3217463238677872,	0.8069295318474405,	1
P	Q9C5U3	1	1	1	1	1	1	1	1	-0.32156	0	32	22	1217628	1757517	1673830	1217628	1757517	1673830	1.44339	1.37466	0.529465	0.45908	0	0	0	0	0	0	100	100	100	100	1424676	1760409	1459345	20.4422	20.7475	20.4769	1.42468e+06	1.76041e+06	1.45935e+06	1.23566	1.02433	0.305277	0.0346874	0.30527724433350756,	0.034687382019360016,	1
P	Q0WNZ5	1	1	1	1	1	1	1	1	-0.152846	16	26	22	3693302	4469944	5758560	3693302	4469944	5758560	1.21028	1.55919	0.275346	0.640797	0	0	0	0	0	0	100	100	100	100	4321319	4477301	5020658	22.043	22.0942	22.2594	4.32132e+06	4.4773e+06	5.02066e+06	1.0361	1.16183	0.0511576	0.216405	0.05115756126220348,	0.21640466847599119,	1
P	Q949X9	1	1	1	1	1	1	1	1	0.128715	25	33	22	2499671	1888821	1544126	2499671	1888821	1544126	0.755628	0.617732	-0.404252	-0.694948	0	0	0	0	0	0	100	100	100	100	2924720	1891929	1346261	21.4799	20.8514	20.3605	2.92472e+06	1.89193e+06	1.34626e+06	0.646875	0.460304	-0.62844	-1.11934	-0.6284401969775678,	-1.1193399313471508,	1
P	Q93Y22	1	1	1	1	1	1	1	1	-0.129438	19	22	22	1329006	1964991	2514128	1329006	1964991	2514128	1.47854	1.89174	0.564175	0.91971	0	0	0	0	0	0	100	100	100	100	1554993	1968225	2191967	20.5685	20.9085	21.0638	1.55499e+06	1.96823e+06	2.19197e+06	1.26575	1.40963	0.339987	0.495318	0.33998712683940735,	0.49531829632453217,	1
P	P42645	1	1	1	1	1	1	1	1	0	10	10	22	412881	544508	1554955	412881	544508	1554955	1.3188	3.76611	0.399227	1.91307	0	0	0	0	0	0	100	100	100	100	483088	545404	1355703	18.8819	19.057	20.3706	483088	545404	1.3557e+06	1.129	2.80633	0.175039	1.48868	0.17503925548333596,	1.488682706359083,	1
P	Q8RXF8	1	1	1	1	1	1	1	1	0	0	0	21	0	0	1137628	0	0	1137628	NaN	1000	NaN	9.96578	0	0	0	0	0	0	100	100	100	100	0	0	991852	10	10	19.9198	1000	1000	991852	1	991.852	0	9.95398	0.0,	9.953981525117841,	1
P	Q42593	1	1	1	1	1	1	1	1	0	0	0	21	0	0	2389576	0	0	2389576	NaN	1000	NaN	9.96578	0	0	0	0	0	0	100	100	100	100	0	0	2083375	10	10	20.9905	1000	1000	2.08338e+06	1	2083.38	0	11.0247	0.0,	11.024707299062554,	1
P	Q42521	1	1	1	1	1	1	1	1	-0.25279	24	18	21	1364001	1772692	1577010	1364001	1772692	1577010	1.29963	1.15616	0.378097	0.209347	0	0	0	0	0	0	100	100	100	100	1595938	1775609	1374931	20.606	20.7599	20.3909	1.59594e+06	1.77561e+06	1.37493e+06	1.11258	0.861519	0.153909	-0.215045	0.15390923198073936,	-0.2150450819138461,	1
P	Q8RWY7	1	1	1	1	1	1	1	1	-0.0698628	14	15	21	891435	1129298	2227118	891435	1129298	2227118	1.26683	2.49835	0.341225	1.32098	0	0	0	0	0	0	100	100	100	100	1043016	1131156	1941735	19.9923	20.1094	20.8889	1.04302e+06	1.13116e+06	1.94174e+06	1.08451	1.86165	0.117037	0.896584	0.1170367647809884,	0.8965842995033275,	1
P	P56763	1	1	1	1	1	1	1	1	0	26	26	21	1644701	1777907	1450887	1644701	1777907	1450887	1.08099	0.882159	0.112355	-0.18089	0	0	0	0	0	0	100	100	100	100	1924369	1780833	1264970	20.876	20.7641	20.2707	1.92437e+06	1.78083e+06	1.26497e+06	0.925411	0.657343	-0.111833	-0.605282	-0.11183343099368276,	-0.605282358176864,	1
P	Q9M0Y8	1	1	1	1	1	1	1	1	0	16	19	21	529547	677489	820508	529547	677489	820508	1.27937	1.54945	0.355439	0.631759	0	0	0	0	0	0	100	100	100	100	619592	678604	715368	19.241	19.3722	19.4483	619592	678604	715368	1.09524	1.15458	0.131251	0.207366	0.13125082602361116,	0.20736647540673558,	1
P	Q8S8T4	1	1	1	1	1	1	1	1	-0.0109909	10	17	21	823281	1100338	1372416	823281	1100338	1372416	1.33653	1.66701	0.41849	0.737261	0	0	0	0	0	0	100	100	100	100	963273	1102149	1196554	19.8776	20.0719	20.1905	963274	1.10215e+06	1.19655e+06	1.14417	1.24218	0.194302	0.312869	0.1943019600203983,	0.3128688256239818,	1
P	Q9M158	1	1	1	1	1	1	1	1	0	3	1	21	244529	118332	2490082	244529	118332	2490082	0.483918	10.1832	-1.04717	3.34812	0	0	0	0	0	0	100	100	100	100	286109	118526	2171002	18.1262	16.8549	21.0499	286109	118527	2.171e+06	0.414271	7.58802	-1.27135	2.92372	-1.2713532641181753,	2.923723586295249,	1
P	O80842	1	1	1	1	1	1	1	1	-0.085174	13	17	21	1010984	921028	1401655	1010984	921028	1401655	0.911021	1.38643	-0.134443	0.471371	0	0	0	0	0	0	100	100	100	100	1182893	922543	1222046	20.1739	19.8153	20.2209	1.18289e+06	922544	1.22205e+06	0.779904	1.0331	-0.358631	0.0469789	-0.3586312038636788,	0.04697893814597113,	1
P	O80837	1	1	1	1	1	1	1	1	0	8	6	21	225158	253942	1753794	225158	253942	1753794	1.12784	7.78917	0.173561	2.96147	0	0	0	0	0	0	100	100	100	100	263444	254359	1529062	18.0071	17.9565	20.5442	263444	254360	1.52906e+06	0.965517	5.80412	-0.0506267	2.53708	-0.05062667331036556,	2.537077467464002,	1
P	Q8L7S6	1	1	1	1	1	1	1	1	0	19	24	21	1647117	1646663	1371533	1647117	1646663	1371533	0.999724	0.832687	-0.000397709	-0.264154	0	0	0	0	0	0	100	100	100	100	1927196	1649373	1195784	20.8781	20.6535	20.1895	1.9272e+06	1.64937e+06	1.19578e+06	0.855841	0.620479	-0.224586	-0.688546	-0.22458566932129934,	-0.6885458914559535,	1
P	Q93W02	1	1	1	1	1	1	1	1	0	0	0	21	0	0	2156238	0	0	2156238	NaN	1000	NaN	9.96578	0	0	0	0	0	0	100	100	100	100	0	0	1879937	10	10	20.8423	1000	1000	1.87994e+06	1	1879.94	0	10.8765	0.0,	10.876469073957553,	1
P	Q8LPJ1	1	1	1	1	1	1	1	1	-0.287674	15	23	21	1436659	2216713	2663330	1436659	2216713	2663330	1.54296	1.85384	0.625704	0.890514	0	0	0	0	0	0	100	100	100	100	1680951	2220361	2322050	20.6808	21.0824	21.147	1.68095e+06	2.22036e+06	2.32205e+06	1.3209	1.38139	0.401516	0.466121	0.40151636545152397,	0.46612133876028894,	1
P	F4JCR1	1	1	1	1	1	1	1	1	-0.195849	37	43	21	2259035	2486578	1166283	2259035	2486578	1166283	1.10073	0.516275	0.138455	-0.953789	0	0	0	0	0	0	100	100	100	100	2643166	2490670	1016835	21.3338	21.2481	19.9557	2.64317e+06	2.49067e+06	1.01684e+06	0.942306	0.384704	-0.0857329	-1.37818	-0.08573289614009127,	-1.378180908640865,	1
P	Q8VYZ5	1	1	1	1	1	1	1	1	0	21	23	21	1369466	1310470	1385031	1369466	1310470	1385031	0.95692	1.01137	-0.0635291	0.0163048	0	0	0	0	0	0	100	100	100	100	1602332	1312626	1207553	20.6117	20.324	20.2037	1.60233e+06	1.31263e+06	1.20755e+06	0.819197	0.753622	-0.287717	-0.408087	-0.28771708131072155,	-0.4080873694427886,	1
P	Q8LPF0	1	1	1	1	1	1	1	1	-0.029685	24	24	21	2374820	2268276	2294441	2374820	2268276	2294441	0.955136	0.966154	-0.066222	-0.0496755	0	0	0	0	0	0	100	100	100	100	2778639	2272009	2000431	21.4059	21.1155	20.9319	2.77864e+06	2.27201e+06	2.00043e+06	0.81767	0.719932	-0.29041	-0.474068	-0.29040993251100966,	-0.47406764721192257,	1
P	Q42344	1	1	1	1	1	1	1	1	0.0205109	22	21	21	2102683	1847356	1678944	2102683	1847356	1678944	0.878571	0.798477	-0.186769	-0.324677	0	0	0	0	0	0	100	100	100	100	2460227	1850396	1463804	21.2304	20.8194	20.4813	2.46023e+06	1.8504e+06	1.4638e+06	0.752124	0.594987	-0.410957	-0.749069	-0.41095741429569904,	-0.7490694434073883,	1
P	F4IUS3	1	1	1	1	1	1	1	1	0.118582	21	17	21	1335095	1207135	1283983	1335095	1207135	1283983	0.904157	0.961717	-0.145355	-0.0563163	0	0	0	0	0	0	100	100	100	100	1562117	1209121	1119453	20.5751	20.2055	20.0944	1.56212e+06	1.20912e+06	1.11945e+06	0.774027	0.716626	-0.369543	-0.480708	-0.3695433329388326,	-0.480708489029836,	1
P	O22842	1	1	1	1	1	1	1	1	-0.886119	21	24	21	969025	1464107	1308232	969025	1464107	1308232	1.51091	1.35005	0.595415	0.433013	0	0	0	0	0	0	100	100	100	100	1133800	1466516	1140595	20.1127	20.484	20.1214	1.1338e+06	1.46652e+06	1.1406e+06	1.29345	1.00599	0.371227	0.00862043	0.3712272411664717,	0.008620429192563728,	1
P	Q8LCA1	1	1	1	1	1	1	1	1	0	3	3	21	37593	46083	2361642	37593	46083	2361642	1.22584	62.8213	0.293771	5.97318	0	0	0	0	0	0	100	100	100	100	43985	46158	2059021	15.4247	15.4943	20.9735	43985.4	46158.8	2.05902e+06	1.04941	46.8115	0.0695826	5.54879	0.06958262915510859,	5.5487902353792435,	1
P	Q9SZQ5	1	1	1	1	1	1	1	1	-0.376852	24	23	21	2577084	2908078	1927318	2577084	2908078	1927318	1.12844	0.747868	0.174326	-0.419145	0	0	0	0	0	0	100	100	100	100	3015297	2912864	1680351	21.5239	21.474	20.6803	3.0153e+06	2.91286e+06	1.68035e+06	0.966029	0.557276	-0.0498616	-0.843537	-0.049861557039030294,	-0.8435371205243132,	1
P	Q6WWW4	1	1	1	1	1	1	1	1	0	22	20	21	798970	657936	843974	798970	657936	843974	0.82348	1.05633	-0.280194	0.0790572	0	0	0	0	0	0	100	100	100	100	934828	659018	735827	19.8343	19.33	19.489	934829	659019	735827	0.704962	0.787125	-0.504382	-0.345335	-0.5043820391178556,	-0.34533496663436786,	1
P	Q9FFV8	1	1	1	1	1	1	1	1	0.0333174	20	22	21	1789694	1784094	1807755	1789694	1784094	1807755	0.996871	1.01009	-0.00452131	0.0144862	0	0	0	0	0	0	100	100	100	100	2094017	1787030	1576109	20.9978	20.7691	20.5879	2.09402e+06	1.78703e+06	1.57611e+06	0.853398	0.752672	-0.228709	-0.409906	-0.22870926836452143,	-0.4099059598403695,	1
P	Q9FFP9	1	1	1	1	1	1	1	1	0	27	27	21	6493545	5996513	3697024	6493545	5996513	3697024	0.923458	0.569338	-0.114882	-0.812642	0	0	0	0	0	0	100	100	100	100	7597721	6006382	3223287	22.8571	22.5181	21.6201	7.59772e+06	6.00638e+06	3.22329e+06	0.790551	0.424244	-0.33907	-1.23703	-0.3390704483736506,	-1.23703407832184,	1
P	Q38953	1	1	1	1	1	1	1	1	0.0922842	47	48	21	2968660	2563680	912246	2968660	2563680	912246	0.863582	0.307292	-0.211596	-1.70232	0	0	0	0	0	0	100	100	100	100	3473457	2567899	795350	21.7279	21.2922	19.6012	3.47346e+06	2.5679e+06	795351	0.739292	0.22898	-0.435784	-2.12671	-0.4357836360228845,	-2.1267092345048977,	1
P	Q38951	1	1	1	1	1	1	1	1	-0.163689	27	25	21	1007544	1658429	1563681	1007544	1658429	1563681	1.64601	1.55197	0.718974	0.634103	0	0	0	0	0	0	100	100	100	100	1178868	1661158	1363310	20.169	20.6638	20.3787	1.17887e+06	1.66116e+06	1.36331e+06	1.40911	1.15646	0.494786	0.209711	0.4947864459795948,	0.2097111927775739,	1
P	Q8H0Y1	1	1	1	1	1	1	1	1	0	0	0	21	0	0	1352974	0	0	1352974	NaN	1000	NaN	9.96578	0	0	0	0	0	0	100	100	100	100	0	0	1179603	10	10	20.1699	1000	1000	1.1796e+06	1	1179.6	0	10.2041	0.0,	10.204086761531569,	1
P	Q8H181	1	1	1	1	1	1	1	1	0	21	26	21	2930374	1827705	1357953	2930374	1827705	1357953	0.62371	0.463406	-0.681052	-1.10965	0	0	0	0	0	0	100	100	100	100	3428661	1830713	1183944	21.7092	20.804	20.1752	3.42866e+06	1.83071e+06	1.18394e+06	0.533944	0.345308	-0.90524	-1.53404	-0.9052395341825658,	-1.5340434466396815,	1
P	Q56Y85	1	1	1	1	1	1	1	1	0.0211331	26	26	21	1630205	2295918	1352498	1630205	2295918	1352498	1.40836	0.829649	0.494018	-0.269427	0	0	0	0	0	0	100	100	100	100	1907408	2299696	1179188	20.8632	21.133	20.1694	1.90741e+06	2.2997e+06	1.17919e+06	1.20567	0.618215	0.26983	-0.693819	0.2698297600112141,	-0.6938191239224659,	1
P	Q9SYA9	1	1	1	1	1	1	1	1	0.191915	42	40	21	5495980	5465704	2073797	5495980	5465704	2073797	0.994491	0.37733	-0.00796942	-1.4061	0	0	0	0	0	0	100	100	100	100	6430528	5474700	1808060	22.6165	22.3843	20.786	6.43053e+06	5.4747e+06	1.80806e+06	0.851361	0.281168	-0.232157	-1.83049	-0.23215738257525584,	-1.8304942640535857,	1
P	A8MQG7	1	1	1	1	1	1	1	1	-0.216507	20	28	21	1714464	2484359	1771767	1714464	2484359	1771767	1.44906	1.03342	0.535116	0.0474313	0	0	0	0	0	0	100	100	100	100	2005995	2488448	1544732	20.9359	21.2468	20.5589	2.006e+06	2.48845e+06	1.54473e+06	1.24051	0.770058	0.310928	-0.376961	0.3109280928186642,	-0.3769609077779823,	1
P	P42158	1	1	1	1	1	1	1	1	-0.0163695	16	22	21	1276948	1528947	1122045	1276948	1528947	1122045	1.19734	0.878693	0.259839	-0.186569	0	0	0	0	0	0	100	100	100	100	1494083	1531463	978266	20.5108	20.5465	19.8999	1.49408e+06	1.53146e+06	978266	1.02502	0.65476	0.0356507	-0.610961	0.035650660795891964,	-0.6109614280916149,	1
P	Q9LX13	1	1	1	1	1	1	1	1	0	24	21	21	2210409	2743689	2559088	2210409	2743689	2559088	1.24126	1.15774	0.311804	0.211316	0	0	0	0	0	0	100	100	100	100	2586271	2748204	2231166	21.3024	21.3901	21.0894	2.58627e+06	2.7482e+06	2.23117e+06	1.06261	0.862696	0.0876157	-0.213076	0.08761565840869989,	-0.2130757711793078,	1
P	Q9LK29	1	1	1	1	1	1	1	1	0	0	0	21	0	0	1645431	0	0	1645431	NaN	1000	NaN	9.96578	0	0	0	0	0	0	100	100	100	100	0	0	1434585	10	10	20.4522	1000	1000	1.43459e+06	1	1434.59	0	10.4864	0.0,	10.48641817543484,	1
P	P0CAN7	1	1	1	1	1	1	1	1	0	0	0	21	449253	480586	2291904	449253	480586	2291904	1.06974	5.10159	0.0972665	2.35095	0	0	0	0	0	0	100	100	100	100	525644	481376	1998219	19.0037	18.8768	20.9303	525645	481377	1.99822e+06	0.915784	3.80146	-0.126921	1.92655	-0.12692147591432754,	1.9265543846637287,	1
P	F4I7X1	1	1	1	1	1	1	1	1	0	3	6	21	557511	898290	2374803	557511	898290	2374803	1.61125	4.25965	0.688181	2.09074	0	0	0	0	0	0	100	100	100	100	652311	899768	2070495	19.3152	19.7792	20.9815	652311	899769	2.0705e+06	1.37935	3.17409	0.463993	1.66634	0.463993043042503,	1.6663434768178547,	1
P	Q9LVL2	1	1	1	1	1	1	1	1	-0.117081	24	25	21	1740695	1804184	1471851	1740695	1804184	1471851	1.03647	0.845554	0.051683	-0.242032	0	0	0	0	0	0	100	100	100	100	2036686	1807153	1283247	20.9578	20.7853	20.2914	2.03669e+06	1.80715e+06	1.28325e+06	0.887301	0.630066	-0.172505	-0.666424	-0.1725049202862751,	-0.6664239978763038,	1
P	F4JXC2	1	1	1	1	1	1	1	1	-0.0416827	10	17	21	714247	1129219	1701854	714247	1129219	1701854	1.58099	2.38272	0.66083	1.25261	0	0	0	0	0	0	100	100	100	100	835699	1131077	1483778	19.6726	20.1093	20.5008	835699	1.13108e+06	1.48378e+06	1.35345	1.77549	0.436642	0.82822	0.43664237197608835,	0.8282201103184834,	1
P	contaminant_INT-STD1	1	1	1	1	1	1	1	1	0.115003	25	29	21	1517916	1260509	1000341	1517916	1260509	1000341	0.830421	0.659023	-0.268086	-0.6016	0	0	0	0	0	0	100	100	100	100	1776025	1262583	872157	20.7602	20.2679	19.7342	1.77603e+06	1.26258e+06	872157	0.710904	0.491072	-0.492273	-1.02599	-0.4922734965512266,	-1.025992268777136,	1
P	P48491	1	1	1	1	1	1	1	1	0	8	8	21	353626	611779	2232086	353626	611779	2232086	1.73002	6.312	0.790786	2.6581	0	0	0	0	0	0	100	100	100	100	413757	612785	1946066	18.6584	19.225	20.8921	413757	612786	1.94607e+06	1.48103	4.7034	0.566598	2.2337	0.566598274303714,	2.2337041690396866,	1
P	Q9ZVL6	1	1	1	1	1	1	1	1	0	0	0	21	0	0	3866453	0	0	3866453	NaN	1000	NaN	9.96578	0	0	0	0	0	0	100	100	100	100	0	0	3371005	10	10	21.6847	1000	1000	3.37101e+06	1	3371.01	0	11.719	0.0,	11.718963322091547,	1
P	Q9SUR3	1	1	1	1	1	1	1	1	0	5	8	21	436748	494776	1413279	436748	494776	1413279	1.13286	3.23591	0.179974	1.69417	0	0	0	0	0	0	100	100	100	100	511013	495590	1232181	18.963	18.9188	20.2328	511014	495590	1.23218e+06	0.969818	2.41125	-0.0442135	1.26978	-0.0442135351015866,	1.2697811108585282,	1
P	Q94K73	1	1	1	1	1	1	1	1	-0.199122	23	22	21	1384658	1958980	1798006	1384658	1958980	1798006	1.41478	1.29852	0.500573	0.376868	0	0	0	0	0	0	100	100	100	100	1620108	1962204	1567609	20.6277	20.904	20.5801	1.62011e+06	1.9622e+06	1.56761e+06	1.21116	0.967595	0.276385	-0.047524	0.2763850231017967,	-0.047524038697049714,	1
P	Q94K59	1	1	1	1	1	1	1	1	-0.250566	21	22	21	4215882	5549812	3515907	4215882	5549812	3515907	1.31641	0.833967	0.396604	-0.261938	0	0	0	0	0	0	100	100	100	100	4932759	5558946	3065378	22.234	22.4064	21.5476	4.93276e+06	5.55895e+06	3.06538e+06	1.12694	0.621433	0.172416	-0.68633	0.17241645362038738,	-0.6863297657288603,	1
P	O22268	1	1	1	1	1	1	1	1	-0.207647	27	27	21	1609662	2051523	1411276	1609662	2051523	1411276	1.27451	0.876753	0.349938	-0.189758	0	0	0	0	0	0	100	100	100	100	1883372	2054899	1230435	20.8449	20.9706	20.2307	1.88337e+06	2.0549e+06	1.23044e+06	1.09107	0.653315	0.12575	-0.61415	0.12574958847623754,	-0.6141498084239588,	1
P	Q9LU41	1	1	1	1	1	1	1	1	0	0	0	21	0	0	3542172	0	0	3542172	NaN	1000	NaN	9.96578	0	0	0	0	0	0	100	100	100	100	0	0	3088278	10	10	21.5584	1000	1000	3.08828e+06	1	3088.28	0	11.5926	0.0,	11.592586913968836,	1
P	Q96300	1	1	1	1	1	1	1	1	0	0	0	21	391480	527661	1591623	391480	527661	1591623	1.34786	4.06566	0.430673	2.02349	0	0	0	0	0	0	100	100	100	100	458048	528529	1387672	18.8051	19.0116	20.4042	458048	528529	1.38767e+06	1.15387	3.02953	0.206485	1.5991	0.20648479159935584,	1.5990959540287941,	1
P	Q8W4J9	1	1	1	1	1	1	1	1	0	4	14	21	73365	647630	913980	73365	647630	913980	8.82751	12.458	3.14201	3.639	0	0	0	0	0	0	100	100	100	100	85840	648695	796862	16.3894	19.3072	19.604	85840.1	648696	796863	7.55702	9.2831	2.91782	3.21461	2.917817986304332,	3.2146065373003623,	1
P	Q9SH88	1	1	1	1	1	1	1	1	-0.167416	19	17	21	1968924	1726823	1735366	1968924	1726823	1735366	0.877039	0.881378	-0.189287	-0.182167	0	0	0	0	0	0	100	100	100	100	2303724	1729665	1512996	21.1355	20.7221	20.529	2.30372e+06	1.72967e+06	1.513e+06	0.750813	0.656761	-0.413475	-0.60656	-0.4134751709313325,	-0.6065596442542949,	1
P	Q9C8G9	1	1	1	1	1	1	1	1	0	0	0	21	0	0	1684554	0	0	1684554	NaN	1000	NaN	9.96578	0	0	0	0	0	0	100	100	100	100	0	0	1468695	10	10	20.4861	1000	1000	1.4687e+06	1	1468.7	0	10.5203	0.0,	10.520319322292444,	1
P	Q8GWK5	1	1	1	1	1	1	1	1	0.505613	23	22	21	1916915	1845222	1612009	1916915	1845222	1612009	0.9626	0.840939	-0.054992	-0.249927	0	0	0	0	0	0	100	100	100	100	2242871	1848259	1405446	21.0969	20.8177	20.4226	2.24287e+06	1.84826e+06	1.40545e+06	0.824059	0.626628	-0.27918	-0.674319	-0.2791799278779009,	-0.6743187560405702,	1
P	Q84XF3	1	1	1	1	1	1	1	1	0	20	28	21	4728688	5658193	3346521	4728688	5658193	3346521	1.19657	0.707706	0.258901	-0.498778	0	0	0	0	0	0	100	100	100	100	5532764	5667505	2917697	22.3996	22.4343	21.4764	5.53276e+06	5.66751e+06	2.9177e+06	1.02435	0.527349	0.0347135	-0.92317	0.034713472123764556,	-0.9231700763768886,	1
P	Q9LFH5	1	1	1	1	1	1	1	1	0.167786	19	17	21	1059145	972143	2680353	1059145	972143	2680353	0.917856	2.53068	-0.12366	1.33952	0	0	0	0	0	0	100	100	100	100	1239244	973743	2336892	20.241	19.8932	21.1562	1.23924e+06	973743	2.33689e+06	0.785756	1.88574	-0.347848	0.915131	-0.3478476202499007,	0.9151307145272585,	1
P	Q9LS97	1	1	1	1	1	1	1	1	-0.00609033	26	21	21	1296076	954010	1308670	1296076	954010	1308670	0.736076	1.00972	-0.442074	0.013951	0	0	0	0	0	0	100	100	100	100	1516463	955580	1140976	20.5323	19.866	20.1218	1.51646e+06	955580	1.14098e+06	0.630137	0.752393	-0.666262	-0.410441	-0.6662619843457941,	-0.410441159739617,	1
P	Q9LEX1	1	1	1	1	1	1	1	1	0	0	0	21	0	0	1933774	0	0	1933774	NaN	1000	NaN	9.96578	0	0	0	0	0	0	100	100	100	100	0	0	1685980	10	10	20.6852	1000	1000	1.68598e+06	1	1685.98	0	10.7194	0.0,	10.719371843135269,	1
P	B9DFI7	1	1	1	1	1	1	1	1	0	0	0	21	0	0	1420149	0	0	1420149	NaN	1000	NaN	9.96578	0	0	0	0	0	0	100	100	100	100	0	0	1238171	10	10	20.2398	1000	1000	1.23817e+06	1	1238.17	0	10.274	0.0,	10.27399494928263,	1
P	Q84JF2	1	1	1	1	1	1	1	1	-0.285151	23	22	21	2407707	2940574	1955803	2407707	2940574	1955803	1.22132	0.812309	0.288438	-0.299899	0	0	0	0	0	0	100	100	100	100	2817118	2945413	1705186	21.4258	21.49	20.7015	2.81712e+06	2.94541e+06	1.70519e+06	1.04554	0.605294	0.06425	-0.724291	0.06424999908670548,	-0.7242909649876916,	1
P	Q6XJG8	1	1	1	1	1	1	1	1	-0.0378727	0	22	21	857884	1765466	1571519	857884	1765466	1571519	2.05793	1.83185	1.04119	0.873305	0	0	0	0	0	0	100	100	100	100	1003760	1768371	1370144	19.937	20.754	20.3859	1.00376e+06	1.76837e+06	1.37014e+06	1.76175	1.36501	0.817007	0.448913	0.8170065874656474,	0.4489130364522363,	1
P	Q93Z30	1	1	1	1	1	1	1	1	0	30	33	21	1733768	1913434	1207745	1733768	1913434	1207745	1.10363	0.696601	0.142253	-0.521595	0	0	0	0	0	0	100	100	100	100	2028581	1916583	1052984	20.952	20.8701	20.0061	2.02858e+06	1.91658e+06	1.05298e+06	0.94479	0.519074	-0.0819347	-0.945987	-0.08193468163010868,	-0.9459871689108271,	1
P	Q43128	1	1	1	1	1	1	1	1	0	6	0	21	383775	393195	4539491	383775	393195	4539491	1.02455	11.8285	0.0349842	3.5642	0	0	0	0	0	0	100	100	100	100	449032	393842	3957800	18.7765	18.5873	21.9163	449033	393842	3.9578e+06	0.87709	8.81405	-0.189204	3.13981	-0.18920371804035122,	3.1398057138706674,	1
P	Q9SE60	1	1	1	1	1	1	1	1	0	9	6	21	307041	246557	1420440	307041	246557	1420440	0.80301	4.62622	-0.31651	2.20983	0	0	0	0	0	0	100	100	100	100	359250	246962	1238424	18.4546	17.9139	20.2401	359251	246963	1.23842e+06	0.687438	3.44724	-0.540698	1.78544	-0.5406980623523281,	1.7854424839720318,	1
P	F4JSC0	1	1	1	1	1	1	1	1	-0.206058	25	26	21	1794428	2104002	1530139	1794428	2104002	1530139	1.17252	0.852717	0.229612	-0.229861	0	0	0	0	0	0	100	100	100	100	2099556	2107464	1334066	21.0017	21.0071	20.3474	2.09956e+06	2.10746e+06	1.33407e+06	1.00377	0.635404	0.00542408	-0.654254	0.00542407872091364,	-0.6542535102925426,	1
P	Q8RXU6	1	1	1	1	1	1	1	1	0.0511024	33	36	21	2842058	2807272	1615474	2842058	2807272	1615474	0.98776	0.568417	-0.0177671	-0.814978	0	0	0	0	0	0	100	100	100	100	3325327	2811892	1408467	21.6651	21.4231	20.4257	3.32533e+06	2.81189e+06	1.40847e+06	0.845599	0.423557	-0.241955	-1.23937	-0.2419551019058951,	-1.2393706537902718,	1
P	O64495	1	1	1	1	1	1	1	1	-0.0758315	25	28	21	1692960	2098780	1777370	1692960	2098780	1777370	1.23971	1.04986	0.310003	0.0701962	0	0	0	0	0	0	100	100	100	100	1980834	2102234	1549617	20.9177	21.0035	20.5635	1.98083e+06	2.10223e+06	1.54962e+06	1.06129	0.782305	0.0858151	-0.354196	0.08581510053808274,	-0.35419603259470894,	1
P	F4JRD3	1	1	1	1	1	1	1	1	-0.0660785	14	20	20	5211769	5974161	5809783	5211769	5974161	5809783	1.14628	1.11474	0.196963	0.156711	0	0	0	0	0	0	100	100	100	100	6097989	5983993	5065317	22.5399	22.5127	22.2722	6.09799e+06	5.98399e+06	5.06532e+06	0.981306	0.830654	-0.027225	-0.267681	-0.027224983138652847,	-0.2676810505693098,	1
P	Q9ZPS7	1	1	1	1	1	1	1	1	0	0	0	20	0	0	1189162	0	0	1189162	NaN	1000	NaN	9.96578	0	0	0	0	0	0	100	100	100	100	0	0	1036782	10	10	19.9837	1000	1000	1.03678e+06	1	1036.78	0	10.0179	0.0,	10.017897913489719,	1
P	Q570B4	1	1	1	1	1	1	1	1	0	7	8	20	225129	616244	1595940	225129	616244	1595940	2.73729	7.089	1.45275	2.82558	0	0	0	0	0	0	100	100	100	100	263410	617258	1391436	18.007	19.2355	20.4081	263410	617258	1.39144e+06	2.34333	5.28239	1.22856	2.40119	1.2285618253531922,	2.401190410888888,	1
P	Q9FIE8	1	1	1	1	1	1	1	1	-0.368412	17	21	20	995228	1883613	1716209	995228	1883613	1716209	1.89264	1.72444	0.920404	0.786126	0	0	0	0	0	0	100	100	100	100	1164458	1886713	1496293	20.1512	20.8474	20.513	1.16446e+06	1.88671e+06	1.49629e+06	1.62025	1.28497	0.696216	0.361734	0.696215644456588,	0.3617340863818775,	1
P	P28186	1	1	1	1	1	1	1	1	0	0	0	20	280011	217553	1465381	280011	217553	1465381	0.776944	5.2333	-0.364117	2.38772	0	0	0	0	0	0	100	100	100	100	327624	217911	1277607	18.3217	17.7334	20.285	327625	217911	1.27761e+06	0.665124	3.89961	-0.588305	1.96333	-0.5883045519229336,	1.9633282182717933,	1
P	F4IV18	1	1	1	1	1	1	1	1	-0.104512	33	27	20	3099260	3062840	1696259	3099260	3062840	1696259	0.988249	0.547311	-0.0170538	-0.869567	0	0	0	0	0	0	100	100	100	100	3626264	3067881	1478900	21.7901	21.5488	20.4961	3.62626e+06	3.06788e+06	1.4789e+06	0.846017	0.40783	-0.241242	-1.29396	-0.2412417452744432,	-1.293959507123484,	1
P	Q9ZNT1	1	1	1	1	1	1	1	1	0	0	0	20	0	0	1878016	0	0	1878016	NaN	1000	NaN	9.96578	0	0	0	0	0	0	100	100	100	100	0	0	1637366	10	10	20.6429	1000	1000	1.63737e+06	1	1637.37	0	10.6772	0.0,	10.677162000384138,	1
P	Q9FGX1	1	1	1	1	1	1	1	1	0	7	13	20	309197	610752	1064116	309197	610752	1064116	1.97528	3.44155	0.98206	1.78306	0	0	0	0	0	0	100	100	100	100	361773	611757	927760	18.4647	19.2226	19.8234	361774	611757	927760	1.691	2.56448	0.757872	1.35867	0.7578724013464656,	1.3586650136389709,	1
P	Q94BZ7	1	1	1	1	1	1	1	1	-0.151509	19	23	20	1074909	2327153	1084001	1074909	2327153	1084001	2.16498	1.00846	1.11435	0.0121516	0	0	0	0	0	0	100	100	100	100	1257688	2330983	945097	20.2623	21.1525	19.8501	1.25769e+06	2.33098e+06	945097	1.85339	0.751455	0.890164	-0.412241	0.8901635758657717,	-0.41224062955079294,	1
P	A0A1P8B068	1	1	1	1	1	1	1	1	0	0	0	20	0	0	1968704	0	0	1968704	NaN	1000	NaN	9.96578	0	0	0	0	0	0	100	100	100	100	0	0	1716434	10	10	20.711	1000	1000	1.71643e+06	1	1716.43	0	10.7452	0.0,	10.745198860535234,	1
P	O22759	1	1	1	1	1	1	1	1	-0.00848167	0	0	20	3097497	3321768	3338513	3097497	3321768	3338513	1.0724	1.07781	0.100848	0.108103	0	0	0	0	0	0	100	100	100	100	3624202	3327235	2910715	21.7892	21.6659	21.4729	3.6242e+06	3.32724e+06	2.91072e+06	0.91806	0.803133	-0.12334	-0.316289	-0.12333952940938216,	-0.31628941536766203,	1
P	Q9SZD6	1	1	1	1	1	1	1	1	0	12	7	20	524216	774040	1038584	524216	774040	1038584	1.47657	1.98121	0.562247	0.986385	0	0	0	0	0	0	100	100	100	100	613354	775313	905499	19.2264	19.5644	19.7884	613355	775314	905500	1.26405	1.47631	0.338059	0.561992	0.3380587744118737,	0.5619924237747501,	1
P	Q9SZD4	1	1	1	1	1	1	1	1	-0.0119326	27	23	20	1420587	1715475	1985088	1420587	1715475	1985088	1.20758	1.39737	0.272121	0.482716	0	0	0	0	0	0	100	100	100	100	1662146	1718298	1730718	20.6646	20.7125	20.7229	1.66215e+06	1.7183e+06	1.73072e+06	1.03378	1.04126	0.047933	0.0583236	0.04793295318136787,	0.05832358773046243,	1
P	O80576	1	1	1	1	1	1	1	1	-0.0324279	28	25	20	1677836	1843071	1765521	1677836	1843071	1765521	1.09848	1.05226	0.13551	0.0734923	0	0	0	0	0	0	100	100	100	100	1963138	1846104	1539287	20.9047	20.8161	20.5538	1.96314e+06	1.8461e+06	1.53929e+06	0.940384	0.784095	-0.088678	-0.3509	-0.08867801798983393,	-0.350899913475486,	1
P	Q9LYC7	1	1	1	1	1	1	1	1	0.0702003	30	24	20	2706262	2959457	1868106	2706262	2959457	1868106	1.09356	0.69029	0.129031	-0.534725	0	0	0	0	0	0	100	100	100	100	3166440	2964327	1628726	21.5944	21.4993	20.6353	3.16644e+06	2.96433e+06	1.62873e+06	0.93617	0.514371	-0.095157	-0.959117	-0.09515698194570917,	-0.9591173865860927,	1
P	Q9FFH8	1	1	1	1	1	1	1	1	-0.657724	16	26	20	1186769	1829111	1279584	1186769	1829111	1279584	1.54125	1.07821	0.624103	0.108636	0	0	0	0	0	0	100	100	100	100	1388569	1832121	1115618	20.4052	20.8051	20.0894	1.38857e+06	1.83212e+06	1.11562e+06	1.31943	0.80343	0.399916	-0.315756	0.39991552074483183,	-0.315756477471801,	1
P	B5X565	1	1	1	1	1	1	1	1	0	27	19	20	4835763	4920981	4146210	4835763	4920981	4146210	1.01762	0.857406	0.0252024	-0.22195	0	0	0	0	0	0	100	100	100	100	5658046	4929080	3614914	22.4319	22.2329	21.7855	5.65805e+06	4.92908e+06	3.61491e+06	0.871163	0.638898	-0.198986	-0.646343	-0.19898555382216945,	-0.646342539491422,	1
P	Q8VWK4	1	1	1	1	1	1	1	1	-0.763177	18	21	20	1152034	1922761	1296497	1152034	1922761	1296497	1.66901	1.1254	0.738996	0.170436	0	0	0	0	0	0	100	100	100	100	1347928	1925925	1130363	20.3623	20.8771	20.1084	1.34793e+06	1.92593e+06	1.13036e+06	1.4288	0.838593	0.514808	-0.253957	0.5148081905589683,	-0.25395661609843506,	1
[truncated: 4,942 more rows]
[truncated: 21 more columns]

## Sheet: Man-specific binding proteins
H	GROUP_SAMPLE	control	20231129DDA60MIN_LGJ_arabidopsis_Control_Slot1_26_1_2988
[truncated: 1,261 more rows]
[truncated: 21 more columns]
