# Supplementary material for: Osmotic signaling releases PP2C-mediated inhibition of Arabidopsis SnRK2s via the receptor-like cytoplasmic kinase BIK1
Source: EMBO J. 2024 Oct 21;43(23):6076–103. doi: 10.1038/s44318-024-00277-0 (PMC11612456; doi:10.1038/s44318-024-00277-0)
Supplement: Supplementary file 4 — Dataset EV2 [file 44318_2024_277_MOESM4_ESM.xlsx]

## Sheet: Dataset EV2
Dataset EV2. IP-MS data for OST1-Myc from super::OST1-Myc seedlings treated with 0.6 M mannitol.

## Sheet: IP-MS data for SnRK2.6-Myc
H	GROUP_SAMPLE	control	20240122DDA60MIN_LGJ_arabidopsis_control_Slot1_13_1_3982
H	GROUP_SAMPLE	man	20240122DDA60MIN_LGJ_arabidopsis_man_Slot1_14_1_3985
H	NOTE	ratio p value will be calculated only when number of replicates are same between samples.
PLINE	ACCESSION	INTENSITY_P-VALUE	IIT_INTENSITY_P-VALUE	IIT_ALL_PEP_INTENSITY_P-VALUE	P-VALUE_RATIO_BASED	INTENSITY_Q-VALUE	IIT_INTENSITY_Q-VALUE	IIT_ALL_PEP_INTENSITY_Q-VALUE	INTENSITY_Q-VALUE2	MEDIAN_LOG_RATIO_1	SCOUNT_1 (control)	SCOUNT_2 (man)	EACH_EXP_INTENSITY_SUM_1	EACH_EXP_INTENSITY_SUM_2	AVG_GROUP_INTENSITY_VALUE_1	AVG_GROUP_INTENSITY_VALUE_2	AVG_GROUP_INTENSITY_RATIO_2_1	LOG_AVG_GROUP_INTENSITY_RATIO_2_1	AVG_ION_INJECTION_TIME_INTENSITY_1	AVG_ION_INJECTION_TIME_INTENSITY_2	AVG_GROUP_ION_INJECTION_TIME_INTENSITY_VALUE_1	AVG_GROUP_ION_INJECTION_TIME_INTENSITY_VALUE_2	AVG_GROUP_IIT_INTENSITY_RATIO_2_1	LOG_AVG_GROUP_IIT_INTENSITY_RATIO_2_1	NORM_INTENSITY_1	NORM_INTENSITY_2	LOG2_NORM_INTENSITY_1	LOG2_NORM_INTENSITY_2	AVG_GROUP_NORM_INTENSITY_VALUE_1	AVG_GROUP_NORM_INTENSITY_VALUE_2	AVG_GROUP_NORM_INTENSITY_RATIO_2_1	LOG_AVG_GROUP_NORM_INTENSITY_RATIO_2_1	NORM_INTENSITY_RATIOS_2_1	INTENSITY_RATIO_P-VALUE_2_1	INTENSITY_RATIO_Q-VALUE_2_1	NORM_INTENSITY_RATIO_P-VALUE_2_1	NORM_INTENSITY_RATIO_Q-VALUE_2_1	LOG_INTENSITY_P-VALUE_2_1	LOG_INTENSITY_Q-VALUE_2_1	LOG_NORM_INTENSITY_P-VALUE_2_1	LOG_NORM_INTENSITY_Q-VALUE_2_1	NORM_P-VALUE	NORM_Q-VALUE	TOTOL_PEPTIDE_INTENSITY	TOTAL_PEPTIDE_INTENSITY_DIVIDEDBY_PROTEIN_LENGTH_LOG10	PROTEIN_LENGTH	DESCRIPTION
P	Q9FIX6	1	1	1	1	1	1	1	1	-0.32541	0	68	23591198	28798178	23600000	28800000	1.22072	0.287729	0	0	0	0	100	100	23328334	29126373	24.4756	24.7958	23300000	29100000	1.24854	0.320243	0.3202427603324335,	1	1	1	1	1	1	1	1	1	1	52400000	5.54606	149	40S ribosomal protein S15-5 OS=Arabidopsis thaliana OX=3702 GN=RPS15E PE=3 SV=1
P	O80646	1	1	1	1	1	1	1	1	0.0833067	0	54	28076314	11543805	28100000	11500000	0.411158	-1.28223	0	0	0	0	100	100	27763475	11675362	24.7267	23.477	27800000	11700000	0.42053	-1.24972	-1.249720803985784,	1	1	1	1	1	1	1	1	1	1	39600000	5.48397	130	40S ribosomal protein S15a-3 OS=Arabidopsis thaliana OX=3702 GN=RPS15AC PE=2 SV=2
P	F4IMB5	1	1	1	1	1	1	1	1	0.0620797	0	54	14362787	12061210	14400000	12100000	0.839754	-0.251961	0	0	0	0	100	100	14202750	12198664	23.7597	23.5402	14200000	12200000	0.858894	-0.219447	-0.2194471684594978,	1	1	1	1	1	1	1	1	1	1	26400000	4.53158	777	ATP synthase subunit alpha, mitochondrial OS=Arabidopsis thaliana OX=3702 GN=At2g07698 PE=1 SV=1
P	Q9SHE7	1	1	1	1	1	1	1	1	-0.558118	0	53	14925099	18454437	14900000	18500000	1.23647	0.306227	0	0	0	0	100	100	14758797	18664751	23.8151	24.1538	14800000	18700000	1.26465	0.338741	0.338741128968877,	1	1	1	1	1	1	1	1	1	1	33400000	5.33036	156	Ubiquitin-NEDD8-like protein RUB1 OS=Arabidopsis thaliana OX=3702 GN=RUB1 PE=1 SV=3
P	P10798	1	1	1	1	1	1	1	1	-0.0552748	0	46	38471060	44636514	38500000	44600000	1.16026	0.214451	0	0	0	0	100	100	38042398	45145209	25.1811	25.4281	38000000	45100000	1.18671	0.246965	0.2469646846042145,	1	1	1	1	1	1	1	1	1	1	83100000	5.66196	181	Ribulose bisphosphate carboxylase small subunit 3B, chloroplastic OS=Arabidopsis thaliana OX=3702 GN=RBCS-3B PE=1 SV=2
P	Q39256	1	1	1	1	1	1	1	1	-0.558118	0	34	14394855	16957217	14400000	17000000	1.17801	0.236346	0	0	0	0	100	100	14234461	17150468	23.7629	24.0317	14200000	17200000	1.20486	0.26886	0.2688600640692368,	1	1	1	1	1	1	1	1	1	1	31400000	4.69624	631	Polyubiquitin 8 OS=Arabidopsis thaliana OX=3702 GN=UBQ8 PE=3 SV=1
P	Q42536	1	1	1	1	1	1	1	1	0.154735	0	32	4192888	4627072	4192888	4627072	1.10355	0.142155	0	0	0	0	100	100	4146169	4679803	21.9833	22.158	4.14617e+06	4.6798e+06	1.12871	0.174669	0.17466915962362642,	1	1	1	1	1	1	1	1	1	1	8819960	4.33801	405	Protochlorophyllide reductase A, chloroplastic OS=Arabidopsis thaliana OX=3702 GN=PORA PE=1 SV=2
P	Q9SX86	1	1	1	1	1	1	1	1	-0.651479	0	29	2573708	3358238	2573708	3358238	1.30482	0.383856	0	0	0	0	100	100	2545030	3396509	21.2793	21.6956	2.54503e+06	3.39651e+06	1.33457	0.41637	0.4163700014396011,	1	1	1	1	1	1	1	1	1	1	5931946	3.82527	887	Exocyst complex component SEC3B OS=Arabidopsis thaliana OX=3702 GN=SEC3B PE=2 SV=1
P	Q9SQZ1	1	1	1	1	1	1	1	1	0.431362	0	29	12409494	11704703	12400000	11700000	0.943206	-0.084356	0	0	0	0	100	100	12271222	11838094	23.5488	23.4969	12300000	11800000	0.964704	-0.0518421	-0.051842058146078944,	1	1	1	1	1	1	1	1	1	1	24100000	5.23614	140	40S ribosomal protein S17-3 OS=Arabidopsis thaliana OX=3702 GN=RPS17C PE=2 SV=3
P	Q9M3D2	1	1	1	1	1	1	1	1	-10	0	24	8588571	7727434	8588571	7727434	0.899735	-0.152429	0	0	0	0	100	100	8492873	7815498	23.0178	22.8979	8.49287e+06	7.8155e+06	0.920242	-0.119915	-0.1199147780874076,	1	1	1	1	1	1	1	1	1	1	16300000	5.12271	123	60S ribosomal protein L35-3 OS=Arabidopsis thaliana OX=3702 GN=RPL35C PE=2 SV=1
P	P20431	1	1	1	1	1	1	1	1	0.370746	0	23	3084045	2327175	3084045	2327175	0.754585	-0.406244	0	0	0	0	100	100	3049681	2353696	21.5402	21.1665	3.04968e+06	2.3537e+06	0.771784	-0.37373	-0.37373020788888117,	1	1	1	1	1	1	1	1	1	1	5411220	3.75603	949	ATPase 3, plasma membrane-type OS=Arabidopsis thaliana OX=3702 GN=AHA3 PE=1 SV=2
P	contaminant_GR78_TOBAC	1	1	1	1	1	1	1	1	-5.41232	0	20	1997888	1858128	1997888	1858128	0.930046	-0.104626	0	0	0	0	100	100	1975626	1879303	20.9139	20.8418	1.97563e+06	1.8793e+06	0.951244	-0.0721119	-0.0721119167373962,	1	1	1	1	1	1	1	1	1	1	3856016	4.11927	293	owl|Q03686| 78 KD GLUCOSE REGULATED PROTEIN HOMOLOG 8 (GRP 78-8) (IMMUNOGLOBULIN...
P	O04019	1	1	1	1	1	1	1	1	0.135005	0	19	1898542	1569291	1898542	1569291	0.826577	-0.274779	0	0	0	0	100	100	1877387	1587175	20.8403	20.598	1.87739e+06	1.58718e+06	0.845417	-0.242265	-0.24226510811849672,	1	1	1	1	1	1	1	1	1	1	3467833	3.91372	423	26S proteasome regulatory subunit 6A homolog B OS=Arabidopsis thaliana OX=3702 GN=RPT5B PE=1 SV=3
P	Q9LV34	1	1	1	1	1	1	1	1	-0.183824	0	17	13038555	15646556	13000000	15600000	1.20002	0.263061	0	0	0	0	100	100	12893273	15824870	23.6201	23.9157	12900000	15800000	1.22737	0.295575	0.2955750505376333,	1	1	1	1	1	1	1	1	1	1	28700000	4.75782	501	Beta-glucosidase 43 OS=Arabidopsis thaliana OX=3702 GN=BGLU43 PE=2 SV=2
P	Q9M1S9	1	1	1	1	1	1	1	1	-5.06856	0	16	337765	393856	337765	393856	1.16607	0.221648	0	0	0	0	100	100	334001	398344	18.3495	18.6037	334001	398345	1.19264	0.254162	0.2541623183753935,	1	1	1	1	1	1	1	1	1	1	731621	3.17765	486	CDT1-like protein b OS=Arabidopsis thaliana OX=3702 GN=CDT1B PE=1 SV=1
P	contaminant_GR78_MESAU	1	1	1	1	1	1	1	1	-0.32638	0	15	6616733	7044916	6616733	7044916	1.06471	0.0904634	0	0	0	0	100	100	6543006	7125202	22.6415	22.7645	6.54301e+06	7.1252e+06	1.08898	0.122977	0.12297734484782712,	1	1	1	1	1	1	1	1	1	1	13700000	4.31993	654	owl|P07823| 78 KD GLUCOSE REGULATED PROTEIN PRECURSOR (GRP 78) (IMMUNOGLOBULIN...
P	F4JPR4	1	1	1	1	1	1	1	1	-10	0	15	0	1892519	0	1892519	1000	9.96578	0	0	0	0	100	100	0	1914086	10	20.8682	1000	1.91409e+06	1914.09	10.9024	10.902440614864839,	1	1	1	1	1	1	1	1	1	1	1892519	3.12414	1422	Chaperone DnaJ-domain superfamily protein OS=Arabidopsis thaliana OX=3702 GN=AP22.19 PE=1 SV=1
P	Q9LJW6	1	1	1	1	1	1	1	1	-10	0	14	276864	839229	276864	839229	3.0312	1.59989	0	0	0	0	100	100	273779	848793	18.0627	19.6951	273779	848793	3.10029	1.6324	1.6324009612636925,	1	1	1	1	1	1	1	1	1	1	1116093	3.96852	120	60S ribosomal protein L34-3 OS=Arabidopsis thaliana OX=3702 GN=RPL34C PE=2 SV=1
P	Q9SUT9	1	1	1	1	1	1	1	1	-4.92731	0	14	695553	1084579	695553	1084579	1.5593	0.640903	0	0	0	0	100	100	687802	1096939	19.3916	20.0651	687803	1.09694e+06	1.59485	0.673417	0.6734166916238643,	1	1	1	1	1	1	1	1	1	1	1780132	3.81748	271	Reticulon-like protein B2 OS=Arabidopsis thaliana OX=3702 GN=RTNLB2 PE=1 SV=1
P	A0A2P2CLF6	1	1	1	1	1	1	1	1	-0.117571	0	13	1520274	1729366	1520274	1729366	1.13754	0.185912	0	0	0	0	100	100	1503334	1749074	20.5197	20.7382	1.50333e+06	1.74907e+06	1.16346	0.218426	0.21842577068324479,	1	1	1	1	1	1	1	1	1	1	3249640	4.23308	190	NADH dehydrogenase [ubiquinone] iron-sulfur protein 3 OS=Arabidopsis thaliana OX=3702 GN=nad9 PE=1 SV=1
P	O80977	1	1	1	1	1	1	1	1	-0.472047	0	13	405397	893715	405397	893715	2.20454	1.14048	0	0	0	0	100	100	400879	903900	18.6128	19.7858	400880	903900	2.25479	1.17299	1.1729933307695142,	1	1	1	1	1	1	1	1	1	1	1299112	3.31569	628	Vacuolar-sorting receptor 3 OS=Arabidopsis thaliana OX=3702 GN=VSR3 PE=2 SV=1
P	F4JPD8	1	1	1	1	1	1	1	1	0.0475037	0	12	669124	836506	669124	836506	1.25015	0.322102	0	0	0	0	100	100	661668	846039	19.3357	19.6904	661668	846039	1.27865	0.354616	0.3546162017869197,	1	1	1	1	1	1	1	1	1	1	1505630	3.5084	467	Nucleoside diphosphate kinase OS=Arabidopsis thaliana OX=3702 GN=At4g23895 PE=1 SV=1
P	A0A178VY62	1	1	1	1	1	1	1	1	-10	0	12	0	1677438	0	1677438	1000	9.96578	0	0	0	0	100	100	0	1696554	10	20.6942	1000	1.69655e+06	1696.55	10.7284	10.72839227437731,	1	1	1	1	1	1	1	1	1	1	1677438	3.00089	1674	TRAF-like family protein OS=Arabidopsis thaliana OX=3702 GN=At2g25320 PE=1 SV=1
P	F4JLI5	1	1	1	1	1	1	1	1	-0.729926	0	12	433205	735371	433205	735371	1.69751	0.763422	0	0	0	0	100	100	428378	743751	18.7085	19.5045	428378	743752	1.7362	0.795936	0.7959362941899781,	1	1	1	1	1	1	1	1	1	1	1168576	2.93636	1353	Xanthine dehydrogenase 2 OS=Arabidopsis thaliana OX=3702 GN=XDH2 PE=2 SV=1
P	Q9LQI8	1	1	1	1	1	1	1	1	-10	0	12	0	755631	0	755631	1000	9.96578	0	0	0	0	100	100	0	764242	10	19.5437	1000	764242	764.242	9.57789	9.577886625673875,	1	1	1	1	1	1	1	1	1	1	755631	2.85259	1061	F28G4.18 protein OS=Arabidopsis thaliana OX=3702 GN=At1g17360 PE=1 SV=1
P	Q0WNQ5	1	1	1	1	1	1	1	1	-10	0	12	0	144090	0	144090	1000	9.96578	0	0	0	0	100	100	0	145732	10	17.153	1000	145732	145.732	7.18717	7.18717495012371,	1	1	1	1	1	1	1	1	1	1	144090	2.14791	1025	LONGIFOLIA protein OS=Arabidopsis thaliana OX=3702 GN=TRM4 PE=1 SV=1
P	O04251	1	1	1	1	1	1	1	1	-10	0	11	0	2404132	0	2404132	1000	9.96578	0	0	0	0	100	100	0	2431530	10	21.2134	1000	2.43153e+06	2431.53	11.2476	11.247648940676559,	1	1	1	1	1	1	1	1	1	1	2404132	3.25743	1329	BRCT domain-containing protein At4g02110 OS=Arabidopsis thaliana OX=3702 GN=At4g02110 PE=4 SV=3
P	F4J6V1	1	1	1	1	1	1	1	1	-10	0	11	0	1764839	0	1764839	1000	9.96578	0	0	0	0	100	100	0	1784951	10	20.7675	1000	1.78495e+06	1784.95	10.8017	10.801669408151653,	1	1	1	1	1	1	1	1	1	1	1764839	3.02764	1656	Duplicated homeodomain-like superfamily protein OS=Arabidopsis thaliana OX=3702 GN=AT3G52250 PE=1 SV=1
P	O49447	1	1	1	1	1	1	1	1	-0.266432	0	11	1652234	2211836	1652234	2211836	1.33869	0.420826	0	0	0	0	100	100	1633824	2237042	20.6398	21.0932	1.63382e+06	2.23704e+06	1.36921	0.45334	0.4533402986360975,	1	1	1	1	1	1	1	1	1	1	3864070	4.00841	379	ADP,ATP carrier protein 3, mitochondrial OS=Arabidopsis thaliana OX=3702 GN=AAC3 PE=1 SV=1
P	Q8VYP7	1	1	1	1	1	1	1	1	0.164034	0	11	1794458	1617696	1794458	1617696	0.901496	-0.149608	0	0	0	0	100	100	1774463	1636131	20.759	20.6419	1.77446e+06	1.63613e+06	0.922043	-0.117094	-0.11709373207823134,	1	1	1	1	1	1	1	1	1	1	3412154	4.24747	193	Putative Sar1 GTP binding protein OS=Arabidopsis thaliana OX=3702 GN=At3g62560 PE=1 SV=1
P	Q8VY06	1	1	1	1	1	1	1	1	0.533031	0	11	1533900	1110980	1533900	1110980	0.724285	-0.465372	0	0	0	0	100	100	1516808	1123641	20.5326	20.0997	1.51681e+06	1.12364e+06	0.740793	-0.432858	-0.432857681547753,	1	1	1	1	1	1	1	1	1	1	2644880	3.38898	1080	Presequence protease 2, chloroplastic/mitochondrial OS=Arabidopsis thaliana OX=3702 GN=PREP2 PE=1 SV=1
P	Q9C5W6	1	1	1	1	1	1	1	1	-10	0	11	98633	1259905	98633	1259905	12.7737	3.6751	0	0	0	0	100	100	97533	1274263	16.5736	20.2812	97534	1.27426e+06	13.0648	3.70761	3.7076146346255845,	1	1	1	1	1	1	1	1	1	1	1358538	3.70494	268	14-3-3-like protein GF14 iota OS=Arabidopsis thaliana OX=3702 GN=GRF12 PE=2 SV=1
P	P58766	1	1	1	1	1	1	1	1	-5.40354	0	10	166014	550254	166014	550254	3.3145	1.72879	0	0	0	0	100	100	164164	556524	17.3248	19.0861	164164	556525	3.39005	1.76131	1.761306723047282,	1	1	1	1	1	1	1	1	1	1	716268	2.94126	820	Phospholipase D alpha 3 OS=Arabidopsis thaliana OX=3702 GN=PLDALPHA3 PE=2 SV=1
P	Q39190	1	1	1	1	1	1	1	1	-10	0	10	258584	576384	258584	576384	2.229	1.1564	0	0	0	0	100	100	255702	582952	17.9641	19.153	255703	582953	2.27981	1.18891	1.1889111823180192,	1	1	1	1	1	1	1	1	1	1	834968	3.24133	479	Protein pleiotropic regulator PRL2 OS=Arabidopsis thaliana OX=3702 GN=PRL2 PE=2 SV=2
P	Q9LV37	1	1	1	1	1	1	1	1	-10	0	10	339066	771976	339066	771976	2.27677	1.18699	0	0	0	0	100	100	335287	780773	18.355	19.5745	335288	780774	2.32867	1.2195	1.2195037763951313,	1	1	1	1	1	1	1	1	1	1	1111042	3.33816	510	Mitogen-activated protein kinase 9 OS=Arabidopsis thaliana OX=3702 GN=MPK9 PE=2 SV=2
P	P40941	1	1	1	1	1	1	1	1	-2.98838	0	10	399741	2397065	399741	2397065	5.99655	2.58413	0	0	0	0	100	100	395286	2424382	18.5925	21.2092	395287	2.42438e+06	6.13322	2.61665	2.616645477761585,	1	1	1	1	1	1	1	1	1	1	2796806	3.8612	385	ADP,ATP carrier protein 2, mitochondrial OS=Arabidopsis thaliana OX=3702 GN=AAC2 PE=1 SV=2
P	Q9SUA3	1	1	1	1	1	1	1	1	-5.26244	0	10	298106	420928	298106	420928	1.41201	0.497748	0	0	0	0	100	100	294784	425725	18.1693	18.6996	294784	425725	1.44419	0.530262	0.5302619725793345,	1	1	1	1	1	1	1	1	1	1	719034	3.1526	506	Serine/threonine-protein kinase D6PKL1 OS=Arabidopsis thaliana OX=3702 GN=D6PKL1 PE=1 SV=1
P	Q9C829	1	1	1	1	1	1	1	1	-10	0	10	0	256696	0	256696	1000	9.96578	0	0	0	0	100	100	0	259621	10	17.986	1000	259621	259.621	8.02027	8.020265550813253,	1	1	1	1	1	1	1	1	1	1	256696	2.76597	440	Nuclear pore complex protein NUP50A OS=Arabidopsis thaliana OX=3702 GN=NUP50A PE=1 SV=1
P	Q9LS76	1	1	1	1	1	1	1	1	-10	0	10	0	454457	0	454457	1000	9.96578	0	0	0	0	100	100	0	459636	10	18.8101	1000	459636	459.636	8.84435	8.844348531076692,	1	1	1	1	1	1	1	1	1	1	454457	2.87862	601	Terpenoid synthase 15 OS=Arabidopsis thaliana OX=3702 GN=TPS15 PE=2 SV=2
P	Q84JI6	1	1	1	1	1	1	1	1	0	0	10	150884	218813	150884	218813	1.45021	0.536259	0	0	0	0	100	100	149202	221306	17.1869	17.7557	149203	221307	1.48326	0.568773	0.5687725301210936,	1	1	1	1	1	1	1	1	1	1	369697	2.84439	529	Probable serine/threonine protein phosphatase 2A regulatory subunit B''epsilon OS=Arabidopsis thaliana OX=3702 GN=B''EPSILON PE=2 SV=1
P	P42497	1	1	1	1	1	1	1	1	-10	0	9	0	493695	0	493695	1000	9.96578	0	0	0	0	100	100	0	499321	10	18.9296	1000	499321	499.321	8.96382	8.963824769669978,	1	1	1	1	1	1	1	1	1	1	493695	2.62751	1164	Phytochrome D OS=Arabidopsis thaliana OX=3702 GN=PHYD PE=1 SV=2
P	Q9SAR5	1	1	1	1	1	1	1	1	-10	0	9	20930	116820	20930	116820	5.58146	2.48064	0	0	0	0	100	100	20696	118151	14.3371	16.8503	20696.8	118151	5.70868	2.51316	2.513156978111247,	1	1	1	1	1	1	1	1	1	1	137750	2.60507	342	Ankyrin repeat domain-containing protein 2A OS=Arabidopsis thaliana OX=3702 GN=AKR2A PE=1 SV=2
P	A0A1I9LTL1	1	1	1	1	1	1	1	1	-10	0	9	1912050	2451754	1912050	2451754	1.28226	0.358694	0	0	0	0	100	100	1890745	2479695	20.8505	21.2417	1.89075e+06	2.4797e+06	1.31149	0.391208	0.39120788628300374,	1	1	1	1	1	1	1	1	1	1	4363804	3.88936	563	Cytochrome P450, family 72, subfamily A, polypeptide 9 OS=Arabidopsis thaliana OX=3702 GN=CYP72A9 PE=1 SV=1
P	Q9LMM5	1	1	1	1	1	1	1	1	0.156247	0	9	428809	642214	428809	642214	1.49767	0.582719	0	0	0	0	100	100	424031	649532	18.6938	19.309	424031	649533	1.53181	0.615233	0.6152328345639266,	1	1	1	1	1	1	1	1	1	1	1071023	3.46277	369	Mitogen-activated protein kinase 11 OS=Arabidopsis thaliana OX=3702 GN=MPK11 PE=1 SV=1
P	Q38919	1	1	1	1	1	1	1	1	-0.690181	0	9	875479	1113282	875479	1113282	1.27163	0.346675	0	0	0	0	100	100	865724	1125969	19.7235	20.1027	865724	1.12597e+06	1.30061	0.379189	0.3791885074484579,	1	1	1	1	1	1	1	1	1	1	1988761	4.00855	195	Rac-like GTP-binding protein ARAC4 OS=Arabidopsis thaliana OX=3702 GN=ARAC4 PE=1 SV=1
P	Q9LKC2	1	1	1	1	1	1	1	1	-10	0	9	0	558395	0	558395	1000	9.96578	0	0	0	0	100	100	0	564758	10	19.1073	1000	564759	564.759	9.14149	9.1414907590897,	1	1	1	1	1	1	1	1	1	1	558395	3.09084	453	At5g43870 OS=Arabidopsis thaliana OX=3702 GN=At5g43870 PE=1 SV=1
P	Q9XIK6	1	1	1	1	1	1	1	1	-10	0	9	0	1108293	0	1108293	1000	9.96578	0	0	0	0	100	100	0	1120923	10	20.0963	1000	1.12092e+06	1120.92	10.1305	10.130472168456627,	1	1	1	1	1	1	1	1	1	1	1108293	2.97536	1173	Paired amphipathic helix protein Sin3-like 6 OS=Arabidopsis thaliana OX=3702 GN=SNL6 PE=3 SV=2
P	A0A1P8B5P0	1	1	1	1	1	1	1	1	-0.110936	0	9	303635	282192	303635	282192	0.929379	-0.105661	0	0	0	0	100	100	300251	285407	18.1958	18.1227	300252	285408	0.950562	-0.0731471	-0.07314710599738948,	1	1	1	1	1	1	1	1	1	1	585827	2.84765	832	P-loop containing nucleoside triphosphate hydrolases superfamily protein OS=Arabidopsis thaliana OX=3702 GN=At4g28000 PE=1 SV=1
P	Q9FLZ6	1	1	1	1	1	1	1	1	-10	0	9	0	354066	0	354066	1000	9.96578	0	0	0	0	100	100	0	358101	10	18.45	1000	358101	358.101	8.48422	8.484223047993371,	1	1	1	1	1	1	1	1	1	1	354066	2.84408	507	Emb|CAB62594.1 OS=Arabidopsis thaliana OX=3702 GN=MUL8.6 PE=1 SV=1
P	Q9FLG1	1	1	1	1	1	1	1	1	-10	0	9	226210	195673	226210	195673	0.865006	-0.209218	0	0	0	0	100	100	223689	197902	17.7711	17.5944	223689	197903	0.884722	-0.176704	-0.17670410364187517,	1	1	1	1	1	1	1	1	1	1	421883	2.73088	784	Beta-D-xylosidase 4 OS=Arabidopsis thaliana OX=3702 GN=BXL4 PE=1 SV=1
P	Q9ZPW7	1	1	1	1	1	1	1	1	-0.294768	0	8	705271	882226	705271	882226	1.2509	0.322971	0	0	0	0	100	100	697412	892280	19.4117	19.7671	697413	892280	1.27942	0.355484	0.355484464680346,	1	1	1	1	1	1	1	1	1	1	1587497	3.78241	262	Zinc-finger homeodomain protein 6 OS=Arabidopsis thaliana OX=3702 GN=ZHD6 PE=1 SV=1
P	A0A1P8APX1	1	1	1	1	1	1	1	1	-10	0	8	0	358528	0	358528	1000	9.96578	0	0	0	0	100	100	0	362613	10	18.4681	1000	362614	362.614	8.50229	8.502290529352285,	1	1	1	1	1	1	1	1	1	1	358528	2.40071	1425	PHD finger family protein OS=Arabidopsis thaliana OX=3702 GN=At1g77800 PE=1 SV=1
P	Q8VZI8	1	1	1	1	1	1	1	1	-10	0	8	48850	827344	48850	827344	16.9364	4.08206	0	0	0	0	100	100	48305	836772	15.5599	19.6745	48305.7	836773	17.3224	4.11457	4.114570747553322,	1	1	1	1	1	1	1	1	1	1	876194	3.03251	813	ATP-dependent zinc metalloprotease FTSH 10, mitochondrial OS=Arabidopsis thaliana OX=3702 GN=FTSH10 PE=1 SV=1
P	Q04088	1	1	1	1	1	1	1	1	-10	0	8	0	275150	0	275150	1000	9.96578	0	0	0	0	100	100	0	278285	10	18.0862	1000	278286	278.286	8.12042	8.120423064381864,	1	1	1	1	1	1	1	1	1	1	275150	2.83969	398	Probable transcription factor PosF21 OS=Arabidopsis thaliana OX=3702 GN=POSF21 PE=2 SV=1
P	P0C8A0	1	1	1	1	1	1	1	1	-10	0	8	0	1116943	0	1116943	1000	9.96578	0	0	0	0	100	100	0	1129672	10	20.1075	1000	1.12967e+06	1129.67	10.1417	10.141688394475487,	1	1	1	1	1	1	1	1	1	1	1116943	3.24321	638	Pentatricopeptide repeat-containing protein At3g49730 OS=Arabidopsis thaliana OX=3702 GN=At3g49730 PE=2 SV=1
P	F4K0A6	1	1	1	1	1	1	1	1	-10	0	8	0	1190919	0	1190919	1000	9.96578	0	0	0	0	100	100	0	1204491	10	20.2	1000	1.20449e+06	1204.49	10.2342	10.23420812266858,	1	1	1	1	1	1	1	1	1	1	1190919	2.98952	1220	Myosin-2 OS=Arabidopsis thaliana OX=3702 GN=VIII-2 PE=2 SV=1
P	Q9FG44	1	1	1	1	1	1	1	1	-10	0	8	0	13904738	0	13900000	1000	9.96578	0	0	0	0	100	100	0	14063201	10	23.7454	1000	14100000	14063.2	13.7796	13.779637486451383,	1	1	1	1	1	1	1	1	1	1	13900000	4.68528	287	At5g37440 OS=Arabidopsis thaliana OX=3702 GN=At5g37440 PE=2 SV=1
P	Q9SKR5	1	1	1	1	1	1	1	1	-10	0	8	0	1411338	0	1411338	1000	9.96578	0	0	0	0	100	100	0	1427422	10	20.445	1000	1.42742e+06	1427.42	10.4792	10.479196369584633,	1	1	1	1	1	1	1	1	1	1	1411338	3.27573	748	PEARLI 4 protein OS=Arabidopsis thaliana OX=3702 GN=pEARLI4 PE=1 SV=1
P	P0CAN7	1	1	1	1	1	1	1	1	-0.141577	0	8	1035574	1243458	1035574	1243458	1.20074	0.263927	0	0	0	0	100	100	1024035	1257628	19.9658	20.2623	1.02404e+06	1.25763e+06	1.22811	0.296441	0.2964410344398645,	1	1	1	1	1	1	1	1	1	1	2279032	3.983	237	V-type proton ATPase subunit E3 OS=Arabidopsis thaliana OX=3702 GN=VHA-E3 PE=2 SV=1
P	F4K9W6	1	1	1	1	1	1	1	1	-10	0	8	0	208629	0	208629	1000	9.96578	0	0	0	0	100	100	0	211006	10	17.6869	1000	211007	211.007	7.72114	7.721144446056652,	1	1	1	1	1	1	1	1	1	1	208629	2.62653	493	ZPR1 zinc-finger domain protein OS=Arabidopsis thaliana OX=3702 GN=MQJ16.2 PE=1 SV=1
P	Q9SU58	1	1	1	1	1	1	1	1	0.403598	0	8	1495869	1148037	1495869	1148037	0.767472	-0.381815	0	0	0	0	100	100	1479201	1161120	20.4964	20.1471	1.4792e+06	1.16112e+06	0.784964	-0.349301	-0.3493007932403493,	1	1	1	1	1	1	1	1	1	1	2643906	3.43997	960	ATPase 4, plasma membrane-type OS=Arabidopsis thaliana OX=3702 GN=AHA4 PE=2 SV=2
P	Q9FM80	1	1	1	1	1	1	1	1	-10	0	8	0	739091	0	739091	1000	9.96578	0	0	0	0	100	100	0	747513	10	19.5117	1000	747514	747.514	9.54596	9.545956741718213,	1	1	1	1	1	1	1	1	1	1	739091	3.17322	496	Transcription termination factor MTERF9, chloroplastic OS=Arabidopsis thaliana OX=3702 GN=MTERF9 PE=2 SV=1
P	O64642	1	1	1	1	1	1	1	1	-10	0	8	0	1922021	0	1922021	1000	9.96578	0	0	0	0	100	100	0	1943925	10	20.8905	1000	1.94393e+06	1943.93	10.9248	10.92475692968466,	1	1	1	1	1	1	1	1	1	1	1922021	3.40066	764	UTP:RNA uridylyltransferase 1 OS=Arabidopsis thaliana OX=3702 GN=URT1 PE=1 SV=2
P	A0A1I9LLC5	1	1	1	1	1	1	1	1	-10	0	8	0	365299	0	365299	1000	9.96578	0	0	0	0	100	100	0	369462	10	18.4951	1000	369462	369.462	8.52928	8.529282540066,	1	1	1	1	1	1	1	1	1	1	365299	2.49003	1182	Stress response protein nst1 OS=Arabidopsis thaliana OX=3702 GN=At3g58050 PE=1 SV=1
P	F4KAN9	1	1	1	1	1	1	1	1	-10	0	8	77988	1448194	77988	1448194	18.5694	4.21486	0	0	0	0	100	100	77119	1464698	16.2348	20.4822	77119	1.4647e+06	18.9927	4.24737	4.24737281961037,	1	1	1	1	1	1	1	1	1	1	1526182	3.59143	391	Afadin/alpha-actinin-binding protein OS=Arabidopsis thaliana OX=3702 GN=MSF19.7 PE=1 SV=1
P	O23628	1	1	1	1	1	1	1	1	-0.824969	0	8	4402917	12301291	4402917	12300000	2.7939	1.48228	0	0	0	0	100	100	4353857	12441481	22.0539	23.5687	4.35386e+06	12400000	2.85758	1.51479	1.5147920836778754,	1	1	1	1	1	1	1	1	1	1	16700000	5.08929	136	Histone H2A variant 1 OS=Arabidopsis thaliana OX=3702 GN=H2AV PE=1 SV=1
P	F4KAF2	1	1	1	1	1	1	1	1	-10	0	8	0	537623	0	537623	1000	9.96578	0	0	0	0	100	100	0	543749	10	19.0526	1000	543750	543.75	9.0868	9.08679959495506,	1	1	1	1	1	1	1	1	1	1	537623	2.82739	800	Protein MICRORCHIDIA 4 OS=Arabidopsis thaliana OX=3702 GN=MORC4 PE=1 SV=2
P	F4HQE2	1	1	1	1	1	1	1	1	-10	0	8	0	362808	0	362808	1000	9.96578	0	0	0	0	100	100	0	366942	10	18.4852	1000	366943	366.943	8.51941	8.519411003689845,	1	1	1	1	1	1	1	1	1	1	362808	2.54264	1040	Regulator of telomere elongation helicase 1 homolog OS=Arabidopsis thaliana OX=3702 GN=RTEL1 PE=3 SV=1
P	F4JRP0	1	1	1	1	1	1	1	1	-10	0	7	0	903225	0	903225	1000	9.96578	0	0	0	0	100	100	0	913518	10	19.8011	1000	913519	913.519	9.83529	9.835290154151535,	1	1	1	1	1	1	1	1	1	1	903225	2.91559	1097	Protein STICHEL-like 3 OS=Arabidopsis thaliana OX=3702 GN=At4g18820 PE=3 SV=1
P	Q42556	1	1	1	1	1	1	1	1	0.403598	0	7	1066102	820272	1066102	820272	0.769412	-0.378171	0	0	0	0	100	100	1054223	829620	20.0077	19.6621	1.05422e+06	829620	0.786949	-0.345657	-0.345657282565837,	1	1	1	1	1	1	1	1	1	1	1886374	3.29608	954	ATPase 9, plasma membrane-type OS=Arabidopsis thaliana OX=3702 GN=AHA9 PE=2 SV=2
P	O49675	1	1	1	1	1	1	1	1	-10	0	7	0	1757037	0	1757037	1000	9.96578	0	0	0	0	100	100	0	1777060	10	20.7611	1000	1.77706e+06	1777.06	10.7953	10.795277402798822,	1	1	1	1	1	1	1	1	1	1	1757037	3.47026	595	Probable carotenoid cleavage dioxygenase 4, chloroplastic OS=Arabidopsis thaliana OX=3702 GN=CCD4 PE=1 SV=1
P	Q9FVV4	1	1	1	1	1	1	1	1	-10	0	7	56136	225555	56136	225555	4.01801	2.00648	0	0	0	0	100	100	55510	228125	15.7605	17.7995	55510.5	228126	4.10959	2.03899	2.0389949997037973,	1	1	1	1	1	1	1	1	1	1	281691	2.78232	465	DEAD-box ATP-dependent RNA helicase 55 OS=Arabidopsis thaliana OX=3702 GN=RH55 PE=3 SV=1
P	Q05999	1	1	1	1	1	1	1	1	-10	0	7	71223	233197	71223	233197	3.27418	1.71113	0	0	0	0	100	100	70429	235854	16.1039	17.8475	70429.4	235855	3.34881	1.74365	1.7436480236271208,	1	1	1	1	1	1	1	1	1	1	304420	2.72155	578	Serine/threonine-protein kinase D6PKL3 OS=Arabidopsis thaliana OX=3702 GN=D6PKL3 PE=1 SV=1
P	Q9FJ57	1	1	1	1	1	1	1	1	-10	0	7	0	595794	0	595794	1000	9.96578	0	0	0	0	100	100	0	602583	10	19.2008	1000	602584	602.584	9.23502	9.235018330577912,	1	1	1	1	1	1	1	1	1	1	595794	2.63522	1380	Protein TORNADO 1 OS=Arabidopsis thaliana OX=3702 GN=TRN1 PE=2 SV=1
P	Q9LNN0	1	1	1	1	1	1	1	1	-10	0	7	0	1789628	0	1789628	1000	9.96578	0	0	0	0	100	100	0	1810023	10	20.7876	1000	1.81002e+06	1810.02	10.8218	10.821792564275869,	1	1	1	1	1	1	1	1	1	1	1789628	3.4114	694	F8L10.9 protein OS=Arabidopsis thaliana OX=3702 GN=AT1G53050 PE=1 SV=1
P	Q9M9H6	1	1	1	1	1	1	1	1	-10	0	7	0	80840	0	80840	1000	9.96578	0	0	0	0	100	100	0	81761	10	16.3191	1000	81761.3	81.7613	6.35335	6.353345962544877,	1	1	1	1	1	1	1	1	1	1	80840	2.36855	346	Probable choline kinase 1 OS=Arabidopsis thaliana OX=3702 GN=CK1 PE=2 SV=1
P	Q9LXD7	1	1	1	1	1	1	1	1	-0.419767	0	7	329192	326315	329192	326315	0.99126	-0.012664	0	0	0	0	100	100	325524	330033	18.3124	18.3323	325524	330034	1.01385	0.0198499	0.019849935557569545,	1	1	1	1	1	1	1	1	1	1	655507	3.16822	445	Histone acetyltransferase of the MYST family 2 OS=Arabidopsis thaliana OX=3702 GN=HAM2 PE=1 SV=1
P	Q9SXE1	1	1	1	1	1	1	1	1	-10	0	7	0	10894986	0	10900000	1000	9.96578	0	0	0	0	100	100	0	11019149	10	23.3935	1000	11000000	11019.1	13.4277	13.427725268088748,	1	1	1	1	1	1	1	1	1	1	10900000	4.37258	462	Flavin-containing monooxygenase FMO GS-OX3 OS=Arabidopsis thaliana OX=3702 GN=FMOGS-OX3 PE=1 SV=1
P	F4IRF5	1	1	1	1	1	1	1	1	0.0571887	0	7	2392673	2061386	2392673	2061386	0.861541	-0.215009	0	0	0	0	100	100	2366012	2084878	21.174	20.9915	2.36601e+06	2.08488e+06	0.881178	-0.182495	-0.18249465763362155,	1	1	1	1	1	1	1	1	1	1	4454059	3.97666	470	Protein-synthesizing GTPase OS=Arabidopsis thaliana OX=3702 GN=MSF3.10 PE=1 SV=1
P	O48683	1	1	1	1	1	1	1	1	-10	0	7	0	137366	0	137366	1000	9.96578	0	0	0	0	100	100	0	138931	10	17.084	1000	138931	138.931	7.11823	7.118229696920308,	1	1	1	1	1	1	1	1	1	1	137366	2.40549	540	F3I6.9 protein OS=Arabidopsis thaliana OX=3702 GN=AT1G24160 PE=1 SV=1
P	Q9SK87	1	1	1	1	1	1	1	1	-10	0	7	0	22921	0	22921	1000	9.96578	0	0	0	0	100	100	0	23182	10	14.5007	1000	23182.2	23.1822	4.53495	4.534946628358757,	1	1	1	1	1	1	1	1	1	1	22921	1.77365	386	Alcohol dehydrogenase-like 2 OS=Arabidopsis thaliana OX=3702 GN=At1g22440 PE=2 SV=1
P	Q66GQ2	1	1	1	1	1	1	1	1	-10	0	7	0	229830	0	229830	1000	9.96578	0	0	0	0	100	100	0	232449	10	17.8266	1000	232449	232.449	7.86077	7.860771862795013,	1	1	1	1	1	1	1	1	1	1	229830	2.56692	623	Uncharacterized protein At5g41620 OS=Arabidopsis thaliana OX=3702 GN=At5g41620 PE=2 SV=2
P	Q9LVF9	1	1	1	1	1	1	1	1	-10	0	7	0	673651	0	673651	1000	9.96578	0	0	0	0	100	100	0	681328	10	19.378	1000	681328	681.328	9.41221	9.412206100160848,	1	1	1	1	1	1	1	1	1	1	673651	3.10993	523	Pentatricopeptide repeat-containing protein At3g21470 OS=Arabidopsis thaliana OX=3702 GN=PCMP-E29 PE=2 SV=1
P	F4KF14	1	1	1	1	1	1	1	1	-10	0	7	0	2849482	0	2849482	1000	9.96578	0	0	0	0	100	100	0	2881955	10	21.4586	1000	2.88196e+06	2881.96	11.4928	11.492832509895686,	1	1	1	1	1	1	1	1	1	1	2849482	3.5228	855	Probable inactive ATP-dependent zinc metalloprotease FTSHI 4, chloroplastic OS=Arabidopsis thaliana OX=3702 GN=FTSHI4 PE=1 SV=1
P	Q9LUJ7	1	1	1	1	1	1	1	1	-10	0	7	0	233271	0	233271	1000	9.96578	0	0	0	0	100	100	0	235929	10	17.848	1000	235929	235.929	7.88221	7.882211699887473,	1	1	1	1	1	1	1	1	1	1	233271	2.68122	486	Vicilin-like seed storage protein At3g22640 OS=Arabidopsis thaliana OX=3702 GN=PAP85 PE=2 SV=1
P	Q9ZUC2	1	1	1	1	1	1	1	1	-10	0	7	22716	1758405	22716	1758405	77.4082	6.27441	0	0	0	0	100	100	22462	1778444	14.4553	20.7622	22462.9	1.77844e+06	79.1726	6.30693	6.306928671513584,	1	1	1	1	1	1	1	1	1	1	1781121	3.83907	258	Beta carbonic anhydrase 3 OS=Arabidopsis thaliana OX=3702 GN=BCA3 PE=2 SV=1
P	Q9MAQ7	1	1	1	1	1	1	1	1	-10	0	7	0	6582595	0	6582595	1000	9.96578	0	0	0	0	100	100	0	6657612	10	22.6666	1000	6.65761e+06	6657.61	12.7008	12.700789267995948,	1	1	1	1	1	1	1	1	1	1	6582595	3.78983	1068	Location of EST 206I21T7, gb|N37185 OS=Arabidopsis thaliana OX=3702 GN=F9L11.1 PE=1 SV=1
P	F4KD38	1	1	1	1	1	1	1	1	-10	0	7	0	1008404	0	1008404	1000	9.96578	0	0	0	0	100	100	0	1019896	10	19.96	1000	1.0199e+06	1019.9	9.99421	9.994206576609098,	1	1	1	1	1	1	1	1	1	1	1008404	2.9388	1161	DNA-directed RNA polymerase III subunit 2 OS=Arabidopsis thaliana OX=3702 GN=NRPC2 PE=2 SV=1
P	F4K746	1	1	1	1	1	1	1	1	-10	0	7	0	325431	0	325431	1000	9.96578	0	0	0	0	100	100	0	329139	10	18.3283	1000	329140	329.14	8.36256	8.362556421931103,	1	1	1	1	1	1	1	1	1	1	325431	2.81523	498	ZPR1 zinc-finger domain protein OS=Arabidopsis thaliana OX=3702 GN=MNJ8.130 PE=1 SV=1
P	F4INA9	1	1	1	1	1	1	1	1	-10	0	7	0	74851	0	74851	1000	9.96578	0	0	0	0	100	100	0	75704	10	16.2081	1000	75704	75.704	6.2423	6.2422982314650115,	1	1	1	1	1	1	1	1	1	1	74851	1.88608	973	ATP-dependent DNA helicase homolog RECG, chloroplastic OS=Arabidopsis thaliana OX=3702 GN=RECG PE=3 SV=1
P	C0LGG8	1	1	1	1	1	1	1	1	-10	0	7	199763	243186	199763	243186	1.21737	0.283771	0	0	0	0	100	100	197537	245957	17.5918	17.908	197537	245957	1.24512	0.316285	0.31628468879610266,	1	1	1	1	1	1	1	1	1	1	442949	2.63016	1038	Probable LRR receptor-like serine/threonine-protein kinase At1g53430 OS=Arabidopsis thaliana OX=3702 GN=At1g53430 PE=1 SV=1
P	F4I4F2	1	1	1	1	1	1	1	1	-10	0	7	71223	205821	71223	205821	2.88981	1.53098	0	0	0	0	100	100	70429	208166	16.1039	17.6674	70429.4	208167	2.95568	1.56349	1.5634889832509522,	1	1	1	1	1	1	1	1	1	1	277044	2.74445	499	Serine/threonine-protein kinase RHS3 OS=Arabidopsis thaliana OX=3702 GN=RHS3 PE=1 SV=1
P	Q9SSB4	1	1	1	1	1	1	1	1	-10	0	7	424726	644606	424726	644606	1.5177	0.601885	0	0	0	0	100	100	419993	651952	18.68	19.3144	419994	651952	1.55229	0.634399	0.6343990946902238,	1	1	1	1	1	1	1	1	1	1	1069332	3.36259	464	26S proteasome regulatory subunit 7 homolog B OS=Arabidopsis thaliana OX=3702 GN=RPT1B PE=1 SV=2
P	F4JTS8	1	1	1	1	1	1	1	1	-10	0	7	0	340103	0	340103	1000	9.96578	0	0	0	0	100	100	0	343978	10	18.392	1000	343979	343.979	8.42618	8.426176467623428,	1	1	1	1	1	1	1	1	1	1	340103	2.09561	2729	Protein NO VEIN OS=Arabidopsis thaliana OX=3702 GN=NOV PE=1 SV=1
P	Q9LF24	1	1	1	1	1	1	1	1	-10	0	7	0	500188	0	500188	1000	9.96578	0	0	0	0	100	100	0	505888	10	18.9485	1000	505888	505.888	8.98268	8.982675181981657,	1	1	1	1	1	1	1	1	1	1	500188	2.73205	927	Protein LONGIFOLIA 1 OS=Arabidopsis thaliana OX=3702 GN=LNG1 PE=1 SV=1
P	Q9SEZ1	1	1	1	1	1	1	1	1	-0.332768	0	7	705271	1064544	705271	1064544	1.50941	0.593986	0	0	0	0	100	100	697412	1076675	19.4117	20.0382	697413	1.07668e+06	1.54381	0.6265	0.6264998618366879,	1	1	1	1	1	1	1	1	1	1	1769815	3.86411	242	Zinc-finger homeodomain protein 11 OS=Arabidopsis thaliana OX=3702 GN=ZHD11 PE=1 SV=1
P	Q8RWL2	1	1	1	1	1	1	1	1	-10	0	6	0	882096	0	882096	1000	9.96578	0	0	0	0	100	100	0	892148	10	19.7669	1000	892149	892.149	9.80114	9.801140410983924,	1	1	1	1	1	1	1	1	1	1	882096	3.21797	534	Calcium-dependent protein kinase 29 OS=Arabidopsis thaliana OX=3702 GN=CPK29 PE=2 SV=2
P	F4JQE9	1	1	1	1	1	1	1	1	-10	0	6	0	164479	0	164479	1000	9.96578	0	0	0	0	100	100	0	166353	10	17.3439	1000	166353	166.353	7.37811	7.378108134083322,	1	1	1	1	1	1	1	1	1	1	164479	2.41539	632	AAA-type ATPase family protein OS=Arabidopsis thaliana OX=3702 GN=AP22.32 PE=1 SV=1
P	Q8VZM7	1	1	1	1	1	1	1	1	-10	0	6	0	451373	0	451373	1000	9.96578	0	0	0	0	100	100	0	456517	10	18.8003	1000	456517	456.517	8.83452	8.834524858428857,	1	1	1	1	1	1	1	1	1	1	451373	2.74445	813	Putative ion channel POLLUX-like 1 OS=Arabidopsis thaliana OX=3702 GN=At5g02940 PE=2 SV=1
P	Q93W02	1	1	1	1	1	1	1	1	-10	0	6	0	320406	0	320406	1000	9.96578	0	0	0	0	100	100	0	324057	10	18.3059	1000	324057	324.057	8.34011	8.340105899969316,	1	1	1	1	1	1	1	1	1	1	320406	2.78886	521	AT5g24690/MXC17_8 OS=Arabidopsis thaliana OX=3702 GN=MXC17.8 PE=1 SV=1
P	Q8VZF6	1	1	1	1	1	1	1	1	0.0838457	0	6	110254	126476	110254	126476	1.14713	0.198033	0	0	0	0	100	100	109025	127917	16.7343	16.9649	109026	127917	1.17328	0.230547	0.2305465534733009,	1	1	1	1	1	1	1	1	1	1	236730	2.51752	719	Protein ENHANCED DISEASE RESISTANCE 2-like OS=Arabidopsis thaliana OX=3702 GN=EDR2L PE=2 SV=1
P	Q9LZV4	1	1	1	1	1	1	1	1	-10	0	6	0	943179	0	943179	1000	9.96578	0	0	0	0	100	100	0	953927	10	19.8635	1000	953928	953.928	9.89774	9.897736332601886,	1	1	1	1	1	1	1	1	1	1	943179	3.27999	495	Serine/threonine-protein kinase STN8, chloroplastic OS=Arabidopsis thaliana OX=3702 GN=STN8 PE=2 SV=1
P	P0C8K8	1	1	1	1	1	1	1	1	-10	0	6	42908	322785	42908	322785	7.52272	2.91125	0	0	0	0	100	100	42429	326463	15.3728	18.3166	42429.9	326464	7.69419	2.94377	2.943768880455076,	1	1	1	1	1	1	1	1	1	1	365693	2.82118	552	Putative E3 ubiquitin-protein ligase ARI6 OS=Arabidopsis thaliana OX=3702 GN=ARI6 PE=5 SV=1
P	F4J6I6	1	1	1	1	1	1	1	1	-10	0	6	0	712546	0	712546	1000	9.96578	0	0	0	0	100	100	0	720666	10	19.459	1000	720666	720.666	9.49319	9.493187889289434,	1	1	1	1	1	1	1	1	1	1	712546	3.1478	507	Ubiquinone biosynthesis monooxygenase COQ6, mitochondrial OS=Arabidopsis thaliana OX=3702 GN=COQ6 PE=1 SV=1
P	Q8VYD6	1	1	1	1	1	1	1	1	-10	0	6	0	203510	0	203510	1000	9.96578	0	0	0	0	100	100	0	205829	10	17.6511	1000	205829	205.829	7.6853	7.685304422569503,	1	1	1	1	1	1	1	1	1	1	203510	2.54516	580	Pentatricopeptide repeat-containing protein At5g10690 OS=Arabidopsis thaliana OX=3702 GN=CBSPPR1 PE=2 SV=1
P	F4K0G5	1	1	1	1	1	1	1	1	-10	0	6	0	733970	0	733970	1000	9.96578	0	0	0	0	100	100	0	742334	10	19.5017	1000	742335	742.335	9.53593	9.53592583184066,	1	1	1	1	1	1	1	1	1	1	733970	3.0262	691	DUF547 domain-containing protein OS=Arabidopsis thaliana OX=3702 GN=MUP24.14 PE=1 SV=1
P	Q9AUE0	1	1	1	1	1	1	1	1	-5.1548	0	6	114865	688960	114865	688960	5.998	2.58448	0	0	0	0	100	100	113585	696811	16.7934	19.4104	113585	696812	6.13471	2.61699	2.6169948617472527,	1	1	1	1	1	1	1	1	1	1	803825	2.61513	1950	Callose synthase 1 OS=Arabidopsis thaliana OX=3702 GN=CALS1 PE=1 SV=2
P	Q8H148	1	1	1	1	1	1	1	1	-10	0	6	184150	289449	184150	289449	1.57181	0.652428	0	0	0	0	100	100	182098	292747	17.4744	18.1593	182098	292748	1.60764	0.684942	0.6849416799826368,	1	1	1	1	1	1	1	1	1	1	473599	2.94221	541	Ubiquitin C-terminal hydrolases superfamily protein OS=Arabidopsis thaliana OX=3702 GN=At4g22285 PE=1 SV=1
P	Q9LY51	1	1	1	1	1	1	1	1	-5.27961	0	6	48402	153707	48402	153707	3.17563	1.66704	0	0	0	0	100	100	47862	155458	15.5466	17.2462	47862.7	155459	3.24801	1.69956	1.6995582066238024,	1	1	1	1	1	1	1	1	1	1	202109	2.53917	584	Phosphoinositide phospholipase C 7 OS=Arabidopsis thaliana OX=3702 GN=PLC7 PE=1 SV=1
P	O48791	1	1	1	1	1	1	1	1	-10	0	6	0	87042	0	87042	1000	9.96578	0	0	0	0	100	100	0	88033	10	16.4258	1000	88034	88.034	6.45999	6.45998834719641,	1	1	1	1	1	1	1	1	1	1	87042	2.24425	496	Stomatal closure-related actin-binding protein 1 OS=Arabidopsis thaliana OX=3702 GN=SCAB1 PE=1 SV=1
P	Q9LKA3	1	1	1	1	1	1	1	1	-0.360229	0	6	394979	488575	394979	488575	1.23696	0.306804	0	0	0	0	100	100	390577	494142	18.5753	18.9146	390578	494143	1.26516	0.339318	0.3393179978361512,	1	1	1	1	1	1	1	1	1	1	883554	3.41348	341	Malate dehydrogenase 2, mitochondrial OS=Arabidopsis thaliana OX=3702 GN=At3g15020 PE=1 SV=1
P	F4J3P7	1	1	1	1	1	1	1	1	-10	0	6	0	977107	0	977107	1000	9.96578	0	0	0	0	100	100	0	988242	10	19.9145	1000	988243	988.243	9.94872	9.948721291681908,	1	1	1	1	1	1	1	1	1	1	977107	3.34452	442	Myb family transcription factor PHL13 OS=Arabidopsis thaliana OX=3702 GN=PHL13 PE=2 SV=1
P	Q1PEN8	1	1	1	1	1	1	1	1	-10	0	6	0	243128	0	243128	1000	9.96578	0	0	0	0	100	100	0	245898	10	17.9077	1000	245899	245.899	7.94192	7.941920787596125,	1	1	1	1	1	1	1	1	1	1	243128	2.81763	370	F-box protein At3g20690 OS=Arabidopsis thaliana OX=3702 GN=At3g20690 PE=2 SV=2
P	Q9LVX1	1	1	1	1	1	1	1	1	-10	0	6	0	282308	0	282308	1000	9.96578	0	0	0	0	100	100	0	285525	10	18.1233	1000	285525	285.525	8.15747	8.157474747948156,	1	1	1	1	1	1	1	1	1	1	282308	2.49264	908	Zinc finger CCCH domain-containing protein 41 OS=Arabidopsis thaliana OX=3702 GN=At3g27700 PE=1 SV=1
P	Q9LID0	1	1	1	1	1	1	1	1	-10	0	6	0	66612	0	66612	1000	9.96578	0	0	0	0	100	100	0	67371	10	16.0398	1000	67371.1	67.3711	6.07406	6.074058739760519,	1	1	1	1	1	1	1	1	1	1	66612	1.95081	746	Lysine-specific histone demethylase 1 homolog 2 OS=Arabidopsis thaliana OX=3702 GN=LDL2 PE=1 SV=1
P	Q9SIL6	1	1	1	1	1	1	1	1	0	0	6	81314	122074	81314	122074	1.50127	0.58618	0	0	0	0	100	100	80407	123465	16.2951	16.9137	80408	123465	1.53548	0.618694	0.6186941941531641,	1	1	1	1	1	1	1	1	1	1	203388	2.85196	286	Prohibitin-6, mitochondrial OS=Arabidopsis thaliana OX=3702 GN=PHB6 PE=1 SV=1
P	P48482	1	1	1	1	1	1	1	1	-0.0577661	0	6	463035	460909	463035	460909	0.995409	-0.00663931	0	0	0	0	100	100	457875	466161	18.8046	18.8305	457876	466162	1.0181	0.0258746	0.025874595464935323,	1	1	1	1	1	1	1	1	1	1	923944	3.47149	312	Serine/threonine-protein phosphatase PP1 isozyme 2 OS=Arabidopsis thaliana OX=3702 GN=TOPP2 PE=1 SV=1
P	Q9SUN5	1	1	1	1	1	1	1	1	-10	0	6	319374	420408	319374	420408	1.31635	0.396543	0	0	0	0	100	100	315815	425199	18.2687	18.6978	315815	425199	1.34635	0.429057	0.42905715892504687,	1	1	1	1	1	1	1	1	1	1	739782	3.45917	257	Small nuclear ribonucleoprotein-associated protein OS=Arabidopsis thaliana OX=3702 GN=smB PE=1 SV=1
P	O22243	1	1	1	1	1	1	1	1	-10	0	6	0	524645	0	524645	1000	9.96578	0	0	0	0	100	100	0	530624	10	19.0173	1000	530624	530.624	9.05155	9.051546291873601,	1	1	1	1	1	1	1	1	1	1	524645	2.7134	1015	DExH-box ATP-dependent RNA helicase DExH8 OS=Arabidopsis thaliana OX=3702 GN=At2g47680 PE=2 SV=2
P	F4JIU4	1	1	1	1	1	1	1	1	-10	0	6	0	256078	0	256078	1000	9.96578	0	0	0	0	100	100	0	258996	10	17.9826	1000	258996	258.996	8.01679	8.01678805013282,	1	1	1	1	1	1	1	1	1	1	256078	2.35376	1134	Myosin-4 OS=Arabidopsis thaliana OX=3702 GN=VIII-B PE=3 SV=1
P	Q1G3L1	1	1	1	1	1	1	1	1	-10	0	6	0	191139	0	191139	1000	9.96578	0	0	0	0	100	100	0	193317	10	17.5606	1000	193317	193.317	7.59483	7.5948269115497835,	1	1	1	1	1	1	1	1	1	1	191139	2.8516	269	Probable mitochondrial import inner membrane translocase subunit TIM21 OS=Arabidopsis thaliana OX=3702 GN=TIM21 PE=1 SV=1
P	Q9C8H3	1	1	1	1	1	1	1	1	-10	0	6	0	223097	0	223097	1000	9.96578	0	0	0	0	100	100	0	225639	10	17.7837	1000	225640	225.64	7.81788	7.817875849412186,	1	1	1	1	1	1	1	1	1	1	223097	2.45863	776	FT-interacting protein 4 OS=Arabidopsis thaliana OX=3702 GN=FTIP4 PE=1 SV=1
P	Q9MAL9	1	1	1	1	1	1	1	1	-10	0	6	0	65094	0	65094	1000	9.96578	0	0	0	0	100	100	0	65835	10	16.0066	1000	65835.8	65.8358	6.0408	6.040801210805364,	1	1	1	1	1	1	1	1	1	1	65094	2.52351	195	GRF1-interacting factor 2 OS=Arabidopsis thaliana OX=3702 GN=GIF2 PE=1 SV=1
P	Q9LSQ4	1	1	1	1	1	1	1	1	-10	0	6	125060	688501	125060	688501	5.50537	2.46084	0	0	0	0	100	100	123666	696347	16.9161	19.4094	123667	696347	5.63085	2.49335	2.493352232340172,	1	1	1	1	1	1	1	1	1	1	813561	3.12364	612	Indole-3-acetic acid-amido synthetase GH3.6 OS=Arabidopsis thaliana OX=3702 GN=GH3.6 PE=1 SV=1
P	Q9FZI8	1	1	1	1	1	1	1	1	-10	0	6	0	196919	0	196919	1000	9.96578	0	0	0	0	100	100	0	199163	10	17.6036	1000	199163	199.163	7.63781	7.63780705408118,	1	1	1	1	1	1	1	1	1	1	196919	2.6588	432	Lecithin-cholesterol acyltransferase-like 1 OS=Arabidopsis thaliana OX=3702 GN=LCAT1 PE=2 SV=1
P	Q9FM85	1	1	1	1	1	1	1	1	-10	0	6	85326	782610	85326	782610	9.172	3.19724	0	0	0	0	100	100	84375	791528	16.3645	19.5943	84375.3	791529	9.38105	3.22975	3.2297501271164952,	1	1	1	1	1	1	1	1	1	1	867936	3.32783	408	Probable serine/threonine-protein kinase PBL16 OS=Arabidopsis thaliana OX=3702 GN=PBL16 PE=1 SV=1
P	Q84JE8	1	1	1	1	1	1	1	1	-10	0	6	0	444628	0	444628	1000	9.96578	0	0	0	0	100	100	0	449695	10	18.7786	1000	449695	449.695	8.8128	8.812803539205868,	1	1	1	1	1	1	1	1	1	1	444628	2.80664	694	Polynucleotide 3'-phosphatase ZDP OS=Arabidopsis thaliana OX=3702 GN=ZDP PE=1 SV=1
P	O23717	1	1	1	1	1	1	1	1	-5.03001	0	6	175965	317573	175965	317573	1.80475	0.8518	0	0	0	0	100	100	174004	321192	17.4088	18.2931	174004	321192	1.84589	0.884314	0.884313664194514,	1	1	1	1	1	1	1	1	1	1	493538	3.25557	274	Proteasome subunit beta type-5-A OS=Arabidopsis thaliana OX=3702 GN=PBE1 PE=1 SV=1
P	Q9C701	1	1	1	1	1	1	1	1	-5.06067	0	6	203627	318540	203627	318540	1.56433	0.645546	0	0	0	0	100	100	201358	322170	17.6194	18.2975	201358	322170	1.59999	0.67806	0.6780595834227009,	1	1	1	1	1	1	1	1	1	1	522167	3.18761	339	Mitotic checkpoint protein BUB3.2 OS=Arabidopsis thaliana OX=3702 GN=BUB3.2 PE=2 SV=1
P	A0A1I9LLJ3	1	1	1	1	1	1	1	1	-10	0	6	0	158983	0	158983	1000	9.96578	0	0	0	0	100	100	0	160794	10	17.2949	1000	160795	160.795	7.32908	7.329077242564366,	1	1	1	1	1	1	1	1	1	1	158983	2.11928	1208	Spc97 / Spc98 family of spindle pole body (SBP) component OS=Arabidopsis thaliana OX=3702 GN=At3g43610 PE=1 SV=1
P	A0A1P8AT59	1	1	1	1	1	1	1	1	-0.0476312	0	6	112868	158175	112868	158175	1.40142	0.486885	0	0	0	0	100	100	111610	159977	16.7681	17.2875	111610	159978	1.43336	0.519399	0.519398985306394,	1	1	1	1	1	1	1	1	1	1	271043	2.652	604	eIF-2B GDP-GTP exchange factor subunit alpha OS=Arabidopsis thaliana OX=3702 GN=At1g53900 PE=3 SV=1
P	O04539	1	1	1	1	1	1	1	1	-10	0	6	0	99025	0	99025	1000	9.96578	0	0	0	0	100	100	0	100153	10	16.6119	1000	100154	100.154	6.64607	6.646069436957124,	1	1	1	1	1	1	1	1	1	1	99025	1.8732	1326	Paired amphipathic helix protein Sin3-like 4 OS=Arabidopsis thaliana OX=3702 GN=SNL4 PE=3 SV=3
P	Q9M2U3	1	1	1	1	1	1	1	1	-10	0	6	0	410964	0	410964	1000	9.96578	0	0	0	0	100	100	0	415647	10	18.665	1000	415648	415.648	8.69922	8.699216756638048,	1	1	1	1	1	1	1	1	1	1	410964	3.00528	406	Protein ALP1-like OS=Arabidopsis thaliana OX=3702 GN=At3g55350 PE=2 SV=1
P	Q7G192	1	1	1	1	1	1	1	1	-10	0	6	0	207362	0	207362	1000	9.96578	0	0	0	0	100	100	0	209725	10	17.6781	1000	209725	209.725	7.71236	7.712356273865386,	1	1	1	1	1	1	1	1	1	1	207362	2.19583	1321	Indole-3-acetaldehyde oxidase OS=Arabidopsis thaliana OX=3702 GN=AAO2 PE=1 SV=2
P	Q9FKP4	1	1	1	1	1	1	1	1	-10	0	6	0	347421	0	347421	1000	9.96578	0	0	0	0	100	100	0	351380	10	18.4227	1000	351380	351.38	8.45689	8.456889696671922,	1	1	1	1	1	1	1	1	1	1	347421	2.43911	1264	Kinesin-like protein KIN-14B OS=Arabidopsis thaliana OX=3702 GN=KIN14B PE=1 SV=1
P	F4K3X8	1	1	1	1	1	1	1	1	-10	0	6	0	574743	0	574743	1000	9.96578	0	0	0	0	100	100	0	581293	10	19.1489	1000	581293	581.293	9.18312	9.183121725667554,	1	1	1	1	1	1	1	1	1	1	574743	2.76958	977	Kinesin-like protein KIN-7L, chloroplastic OS=Arabidopsis thaliana OX=3702 GN=KIN7L PE=3 SV=2
P	Q9C585	1	1	1	1	1	1	1	1	-10	0	6	0	637019	0	637019	1000	9.96578	0	0	0	0	100	100	0	644278	10	19.2973	1000	644279	644.279	9.33154	9.331541139274634,	1	1	1	1	1	1	1	1	1	1	637019	2.86413	871	Ubiquitin carboxyl-terminal hydrolase 8 OS=Arabidopsis thaliana OX=3702 GN=UBP8 PE=2 SV=2
P	Q9CAJ1	1	1	1	1	1	1	1	1	-10	0	5	0	12133454	0	12100000	1000	9.96578	0	0	0	0	100	100	0	12271731	10	23.5488	1000	12300000	12271.7	13.5831	13.583051222802236,	1	1	1	1	1	1	1	1	1	1	12100000	4.33502	561	Hydroxyproline-rich glycoprotein family protein OS=Arabidopsis thaliana OX=3702 GN=AT1G72790 PE=1 SV=1
P	Q9SCS2	1	1	1	1	1	1	1	1	-0.568158	0	5	120287	138555	120287	138555	1.15187	0.203978	0	0	0	0	100	100	118946	140134	16.86	17.0964	118947	140134	1.17812	0.236492	0.2364919469806913,	1	1	1	1	1	1	1	1	1	1	258842	2.63416	601	CDPK-related kinase 5 OS=Arabidopsis thaliana OX=3702 GN=CRK5 PE=2 SV=1
P	Q9SCK3	1	1	1	1	1	1	1	1	-10	0	5	0	111313	0	111313	1000	9.96578	0	0	0	0	100	100	0	112581	10	16.7806	1000	112582	112.582	6.81483	6.814826827408923,	1	1	1	1	1	1	1	1	1	1	111313	2.62991	261	Chloroplastic import inner membrane translocase subunit HP30-1 OS=Arabidopsis thaliana OX=3702 GN=HP30-1 PE=1 SV=1
P	Q9M0V6	1	1	1	1	1	1	1	1	-10	0	5	23401	300966	23401	300966	12.8612	3.68496	0	0	0	0	100	100	23140	304395	14.4981	18.2156	23140.3	304396	13.1544	3.71747	3.7174723332372146,	1	1	1	1	1	1	1	1	1	1	324367	2.93354	378	Ferredoxin--NADP reductase, root isozyme 1, chloroplastic OS=Arabidopsis thaliana OX=3702 GN=RFNR1 PE=2 SV=2
P	Q3EBD3	1	1	1	1	1	1	1	1	-10	0	5	0	267451	0	267451	1000	9.96578	0	0	0	0	100	100	0	270498	10	18.0453	1000	270499	270.499	8.07948	8.079479333649333,	1	1	1	1	1	1	1	1	1	1	267451	2.72395	505	DEAD-box ATP-dependent RNA helicase 41 OS=Arabidopsis thaliana OX=3702 GN=RH41 PE=2 SV=1
P	Q8RWN4	1	1	1	1	1	1	1	1	-10	0	5	0	131249	0	131249	1000	9.96578	0	0	0	0	100	100	0	132744	10	17.0183	1000	132745	132.745	7.05251	7.052511166489261,	1	1	1	1	1	1	1	1	1	1	131249	2.31056	642	Cytosolic IMP-GMP specific 5-nucleotidase, putative OS=Arabidopsis thaliana OX=3702 GN=At1g75210 PE=1 SV=1
P	F4JQT1	1	1	1	1	1	1	1	1	-0.474965	0	5	137319	162237	137319	162237	1.18146	0.240572	0	0	0	0	100	100	135788	164085	17.051	17.3241	135789	164086	1.20839	0.273086	0.27308552879090975,	1	1	1	1	1	1	1	1	1	1	299556	2.63826	689	Receptor Serine/Threonine kinase-like protein OS=Arabidopsis thaliana OX=3702 GN=At4g18250 PE=1 SV=2
P	Q8LDU1	1	1	1	1	1	1	1	1	-10	0	5	0	105967	0	105967	1000	9.96578	0	0	0	0	100	100	0	107174	10	16.7096	1000	107175	107.175	6.74382	6.743819789666152,	1	1	1	1	1	1	1	1	1	1	105967	2.51867	321	AT3G03890 protein OS=Arabidopsis thaliana OX=3702 GN=At3g03890 PE=1 SV=1
P	F4I114	1	1	1	1	1	1	1	1	-10	0	5	0	126670	0	126670	1000	9.96578	0	0	0	0	100	100	0	128113	10	16.9671	1000	128114	128.114	7.00128	7.0012796187090895,	1	1	1	1	1	1	1	1	1	1	126670	2.24898	714	Probable serine/threonine-protein kinase At1g09600 OS=Arabidopsis thaliana OX=3702 GN=At1g09600 PE=3 SV=1
P	Q9FI66	1	1	1	1	1	1	1	1	-10	0	5	0	54896	0	54896	1000	9.96578	0	0	0	0	100	100	0	55521	10	15.7608	1000	55521.6	55.5216	5.79498	5.794977671835434,	1	1	1	1	1	1	1	1	1	1	54896	2.45851	191	Dirigent protein 3 OS=Arabidopsis thaliana OX=3702 GN=DIR3 PE=3 SV=1
P	Q66LG9	1	1	1	1	1	1	1	1	-10	0	5	0	95203	0	95203	1000	9.96578	0	0	0	0	100	100	0	96287	10	16.5551	1000	96288	96.288	6.58928	6.589283676723152,	1	1	1	1	1	1	1	1	1	1	95203	2.13046	705	Centromere protein C OS=Arabidopsis thaliana OX=3702 GN=CENPC PE=2 SV=1
P	Q9FHC7	1	1	1	1	1	1	1	1	-0.117963	0	5	1255337	251654	1255337	251654	0.200467	-2.31856	0	0	0	0	100	100	1241349	254521	20.2435	17.9574	1.24135e+06	254522	0.205036	-2.28605	-2.286047373689193,	1	1	1	1	1	1	1	1	1	1	1506991	3.57932	397	At5g52330 OS=Arabidopsis thaliana OX=3702 GN=AT5G52330 PE=1 SV=1
P	Q9SNC6	1	1	1	1	1	1	1	1	-10	0	5	0	145320	0	145320	1000	9.96578	0	0	0	0	100	100	0	146976	10	17.1652	1000	146976	146.976	7.19944	7.1994380065806265,	1	1	1	1	1	1	1	1	1	1	145320	2.34278	660	U-box domain-containing protein 13 OS=Arabidopsis thaliana OX=3702 GN=PUB13 PE=1 SV=1
P	O49404	1	1	1	1	1	1	1	1	-10	0	5	0	256104	0	256104	1000	9.96578	0	0	0	0	100	100	0	259022	10	17.9827	1000	259023	259.023	8.01693	8.016934521781941,	1	1	1	1	1	1	1	1	1	1	256104	2.9551	284	BES1/BZR1 homolog protein 3 OS=Arabidopsis thaliana OX=3702 GN=BEH3 PE=1 SV=1
P	Q9LMU2	1	1	1	1	1	1	1	1	-10	0	5	0	551994	0	551994	1000	9.96578	0	0	0	0	100	100	0	558284	10	19.0906	1000	558285	558.285	9.12486	9.124857321164972,	1	1	1	1	1	1	1	1	1	1	551994	3.44968	196	Kunitz trypsin inhibitor 5 OS=Arabidopsis thaliana OX=3702 GN=KTI5 PE=2 SV=1
P	Q9FH87	1	1	1	1	1	1	1	1	-10	0	5	0	521952	0	521952	1000	9.96578	0	0	0	0	100	100	0	527900	10	19.0099	1000	527900	527.9	9.04412	9.044121874797037,	1	1	1	1	1	1	1	1	1	1	521952	2.91349	637	Putative pentatricopeptide repeat-containing protein At5g65820 OS=Arabidopsis thaliana OX=3702 GN=At5g65820 PE=3 SV=1
P	Q9LYU9	1	1	1	1	1	1	1	1	-10	0	5	0	231233	0	231233	1000	9.96578	0	0	0	0	100	100	0	233868	10	17.8353	1000	233868	233.868	7.86955	7.869552039863632,	1	1	1	1	1	1	1	1	1	1	231233	2.48783	752	Pentatricopeptide repeat-containing protein At5g13270, chloroplastic OS=Arabidopsis thaliana OX=3702 GN=PCMP-H90 PE=2 SV=1
P	Q9LZ00	1	1	1	1	1	1	1	1	-10	0	5	0	46201	0	46201	1000	9.96578	0	0	0	0	100	100	0	46727	10	15.512	1000	46727.5	46.7275	5.5462	5.546200719295997,	1	1	1	1	1	1	1	1	1	1	46201	2.03524	426	Mediator of RNA polymerase II transcription subunit 4 OS=Arabidopsis thaliana OX=3702 GN=MED4 PE=1 SV=1
P	O04035	1	1	1	1	1	1	1	1	-10	0	5	0	1071913	0	1071913	1000	9.96578	0	0	0	0	100	100	0	1084128	10	20.0481	1000	1.08413e+06	1084.13	10.0823	10.082320647253978,	1	1	1	1	1	1	1	1	1	1	1071913	3.58145	281	Phosphoglycerate mutase-like protein AT74H OS=Arabidopsis thaliana OX=3702 GN=At1g08940 PE=3 SV=2
P	F4HYG2	1	1	1	1	1	1	1	1	-10	0	5	0	159665	0	159665	1000	9.96578	0	0	0	0	100	100	0	161484	10	17.301	1000	161485	161.485	7.33525	7.3352528314291,	1	1	1	1	1	1	1	1	1	1	159665	2.11154	1235	Probable serine/threonine protein kinase IRE3 OS=Arabidopsis thaliana OX=3702 GN=IRE3 PE=2 SV=1
P	Q9LXV5	1	1	1	1	1	1	1	1	-10	0	5	0	139977	0	139977	1000	9.96578	0	0	0	0	100	100	0	141572	10	17.1112	1000	141572	141.572	7.14539	7.145394529228389,	1	1	1	1	1	1	1	1	1	1	139977	2.71149	272	Nuclear transcription factor Y subunit A-1 OS=Arabidopsis thaliana OX=3702 GN=NFYA1 PE=2 SV=1
P	Q681N2	1	1	1	1	1	1	1	1	-10	0	5	0	1274571	0	1274571	1000	9.96578	0	0	0	0	100	100	0	1289096	10	20.2979	1000	1.2891e+06	1289.1	10.3321	10.332144571553187,	1	1	1	1	1	1	1	1	1	1	1274571	3.28582	660	U-box domain-containing protein 15 OS=Arabidopsis thaliana OX=3702 GN=PUB15 PE=2 SV=2
P	Q9ASW3	1	1	1	1	1	1	1	1	-10	0	5	0	624222	0	624222	1000	9.96578	0	0	0	0	100	100	0	631335	10	19.268	1000	631336	631.336	9.30226	9.302263940026481,	1	1	1	1	1	1	1	1	1	1	624222	3.12232	471	Protein IQ-DOMAIN 21 OS=Arabidopsis thaliana OX=3702 GN=IQD21 PE=1 SV=1
P	Q9M8S0	1	1	1	1	1	1	1	1	-5.05779	0	5	519823	604336	519823	604336	1.16258	0.21733	0	0	0	0	100	100	514030	611223	18.9715	19.2213	514031	611223	1.18908	0.249844	0.24984432169941143,	1	1	1	1	1	1	1	1	1	1	1124159	4.02964	105	Protein METHYLENE BLUE SENSITIVITY 1 OS=Arabidopsis thaliana OX=3702 GN=MBS1 PE=2 SV=1
P	O82480	1	1	1	1	1	1	1	1	-5.15179	0	5	263367	363700	263367	363700	1.38096	0.465674	0	0	0	0	100	100	260432	367844	17.9905	18.4887	260432	367845	1.41244	0.498188	0.49818824411828616,	1	1	1	1	1	1	1	1	1	1	627067	3.47717	209	Rac-like GTP-binding protein ARAC7 OS=Arabidopsis thaliana OX=3702 GN=ARAC7 PE=1 SV=1
P	Q9LVE6	1	1	1	1	1	1	1	1	-0.507567	0	5	80236	965906	80236	965906	12.0383	3.58956	0	0	0	0	100	100	79341	976913	16.2758	19.8979	79342	976914	12.3127	3.62208	3.622075110406739,	1	1	1	1	1	1	1	1	1	1	1046142	3.44672	374	Senescence/dehydration-associated protein-like protein OS=Arabidopsis thaliana OX=3702 GN=AT3G21600 PE=1 SV=1
P	Q9LIK7	1	1	1	1	1	1	1	1	-10	0	5	0	715007	0	715007	1000	9.96578	0	0	0	0	100	100	0	723155	10	19.4639	1000	723156	723.156	9.49816	9.498162101823592,	1	1	1	1	1	1	1	1	1	1	715007	2.84699	1017	Putative calcium-transporting ATPase 13, plasma membrane-type OS=Arabidopsis thaliana OX=3702 GN=ACA13 PE=3 SV=1
P	Q9SVD7	1	1	1	1	1	1	1	1	-10	0	5	0	286003	0	286003	1000	9.96578	0	0	0	0	100	100	0	289262	10	18.142	1000	289262	289.262	8.17624	8.176235015803652,	1	1	1	1	1	1	1	1	1	1	286003	3.29202	146	Ubiquitin-conjugating enzyme E2 variant 1D OS=Arabidopsis thaliana OX=3702 GN=UEV1D PE=1 SV=1
P	Q9ZW02	1	1	1	1	1	1	1	1	-5	0	5	20314	152648	20314	152648	7.51442	2.90966	0	0	0	0	100	100	20087	154387	14.294	17.2362	20087.7	154388	7.6857	2.94218	2.942176340660264,	1	1	1	1	1	1	1	1	1	1	172962	2.25387	964	Pumilio homolog 3 OS=Arabidopsis thaliana OX=3702 GN=APUM3 PE=1 SV=1
P	F4KEM0	1	1	1	1	1	1	1	1	-10	0	5	0	390408	0	390408	1000	9.96578	0	0	0	0	100	100	0	394857	10	18.591	1000	394857	394.857	8.62519	8.625187351735459,	1	1	1	1	1	1	1	1	1	1	390408	2.60654	966	Protein STICHEL-like 4 OS=Arabidopsis thaliana OX=3702 GN=At5g45720 PE=2 SV=1
P	Q6NPR7	1	1	1	1	1	1	1	1	-10	0	5	0	195318	0	195318	1000	9.96578	0	0	0	0	100	100	0	197543	10	17.5918	1000	197544	197.544	7.62603	7.626029646097022,	1	1	1	1	1	1	1	1	1	1	195318	2.40425	770	Probable methyltransferase PMT24 OS=Arabidopsis thaliana OX=3702 GN=At1g29470 PE=2 SV=1
P	Q9LUE6	1	1	1	1	1	1	1	1	-10	0	5	172497	305248	172497	305248	1.76958	0.823411	0	0	0	0	100	100	170574	308726	17.38	18.236	170575	308727	1.80992	0.855924	0.8559244762357662,	1	1	1	1	1	1	1	1	1	1	477745	3.11809	364	Probable UDP-arabinopyranose mutase 4 OS=Arabidopsis thaliana OX=3702 GN=RGP4 PE=1 SV=1
P	Q9SUG8	1	1	1	1	1	1	1	1	-10	0	5	0	293244	0	293244	1000	9.96578	0	0	0	0	100	100	0	296585	10	18.1781	1000	296586	296.586	8.21231	8.212306325609294,	1	1	1	1	1	1	1	1	1	1	293244	2.69711	589	ATP-dependent DNA helicase OS=Arabidopsis thaliana OX=3702 GN=At4g30780 PE=1 SV=1
P	Q8GXN7	1	1	1	1	1	1	1	1	0.0305085	0	5	201124	416680	201124	416680	2.07176	1.05085	0	0	0	0	100	100	198882	421428	17.6016	18.6849	198883	421429	2.11898	1.08337	1.0833685116772176,	1	1	1	1	1	1	1	1	1	1	617804	3.31663	298	Duplicated homeodomain-like superfamily protein OS=Arabidopsis thaliana OX=3702 GN=AT2G38090 PE=2 SV=1
P	Q940Y9	1	1	1	1	1	1	1	1	-10	0	5	0	131120	0	131120	1000	9.96578	0	0	0	0	100	100	0	132614	10	17.0169	1000	132614	132.614	7.05109	7.0510924952646,	1	1	1	1	1	1	1	1	1	1	131120	2.20545	817	Putative ion channel POLLUX-like 2 OS=Arabidopsis thaliana OX=3702 GN=At5g43745 PE=2 SV=1
P	A0A1P8B7I1	1	1	1	1	1	1	1	1	-10	0	5	0	765376	0	765376	1000	9.96578	0	0	0	0	100	100	0	774098	10	19.5622	1000	774099	774.099	9.59637	9.596373398644383,	1	1	1	1	1	1	1	1	1	1	765376	2.82735	1139	Acyl-CoA N-acyltransferase with RING/FYVE/PHD-type zinc finger protein OS=Arabidopsis thaliana OX=3702 GN=DL3500C PE=1 SV=1
P	Q8GWJ6	1	1	1	1	1	1	1	1	-10	0	5	0	606574	0	606574	1000	9.96578	0	0	0	0	100	100	0	613486	10	19.2267	1000	613487	613.487	9.26089	9.260888395768726,	1	1	1	1	1	1	1	1	1	1	606574	3.70734	119	Membrane-anchored ubiquitin-fold protein 6 OS=Arabidopsis thaliana OX=3702 GN=MUB6 PE=1 SV=1
P	F4IN78	1	1	1	1	1	1	1	1	-10	0	5	0	193873	0	193873	1000	9.96578	0	0	0	0	100	100	0	196082	10	17.5811	1000	196082	196.082	7.61532	7.615316634165049,	1	1	1	1	1	1	1	1	1	1	193873	2.15207	1366	Protein HUA2-LIKE 2 OS=Arabidopsis thaliana OX=3702 GN=HULK2 PE=2 SV=2
P	Q9LFB6	1	1	1	1	1	1	1	1	-4.98475	0	5	201124	517486	201124	517486	2.57297	1.36343	0	0	0	0	100	100	198882	523383	17.6016	18.9975	198883	523383	2.63162	1.39595	1.3959484897739458,	1	1	1	1	1	1	1	1	1	1	718610	3.42998	267	Duplicated homeodomain-like superfamily protein OS=Arabidopsis thaliana OX=3702 GN=AT5G01200 PE=2 SV=1
P	Q9C6P8	1	1	1	1	1	1	1	1	-10	0	5	0	131435	0	131435	1000	9.96578	0	0	0	0	100	100	0	132932	10	17.0203	1000	132933	132.933	7.05455	7.054554239706141,	1	1	1	1	1	1	1	1	1	1	131435	2.32006	629	RING/FYVE/PHD zinc finger superfamily protein OS=Arabidopsis thaliana OX=3702 GN=AT1G50620 PE=1 SV=1
P	A0A1P8ASY1	1	1	1	1	1	1	1	1	-10	0	5	0	147044	0	147044	1000	9.96578	0	0	0	0	100	100	0	148719	10	17.1822	1000	148720	148.72	7.21645	7.21645265324901,	1	1	1	1	1	1	1	1	1	1	147044	2.04327	1331	DNA replication ATP-dependent helicase/nuclease JHS1 OS=Arabidopsis thaliana OX=3702 GN=JHS1 PE=2 SV=1
P	Q9M2R0	1	1	1	1	1	1	1	1	-10	0	5	0	954321	0	954321	1000	9.96578	0	0	0	0	100	100	0	965196	10	19.8805	1000	965197	965.197	9.91468	9.914679355418398,	1	1	1	1	1	1	1	1	1	1	954321	3.09151	773	FT-interacting protein 3 OS=Arabidopsis thaliana OX=3702 GN=FTIP3 PE=1 SV=1
P	Q9LDX1	1	1	1	1	1	1	1	1	-10	0	5	0	630264	0	630264	1000	9.96578	0	0	0	0	100	100	0	637446	10	19.2819	1000	637447	637.447	9.31616	9.316160995615139,	1	1	1	1	1	1	1	1	1	1	630264	3.00364	625	Protein SUPPRESSOR OF GENE SILENCING 3 OS=Arabidopsis thaliana OX=3702 GN=SGS3 PE=1 SV=1
P	P92983	1	1	1	1	1	1	1	1	-10	0	5	0	380451	0	380451	1000	9.96578	0	0	0	0	100	100	0	384786	10	18.5537	1000	384787	384.787	8.58792	8.587915390207716,	1	1	1	1	1	1	1	1	1	1	380451	2.8822	499	Proline dehydrogenase 1, mitochondrial OS=Arabidopsis thaliana OX=3702 GN=POX1 PE=1 SV=2
P	Q9FKQ3	1	1	1	1	1	1	1	1	0.683855	0	5	1143461	848680	1143461	848680	0.742203	-0.430115	0	0	0	0	100	100	1130720	858351	20.1088	19.7112	1.13072e+06	858352	0.75912	-0.397601	-0.3976006712890071,	1	1	1	1	1	1	1	1	1	1	1992141	4.15631	139	Histone H3-like 5 OS=Arabidopsis thaliana OX=3702 GN=At5g65350 PE=2 SV=3
P	Q9CAV6	1	1	1	1	1	1	1	1	-10	0	5	19814	548939	19814	548939	27.7046	4.79205	0	0	0	0	100	100	19593	555194	14.2581	19.0826	19593.2	555195	28.3361	4.82457	4.824567683447689,	1	1	1	1	1	1	1	1	1	1	568753	2.90983	700	Serine/threonine-protein kinase WNK1 OS=Arabidopsis thaliana OX=3702 GN=WNK1 PE=1 SV=1
P	Q8W104	1	1	1	1	1	1	1	1	-5	0	5	0	26655	0	26655	1000	9.96578	0	0	0	0	100	100	0	26958	10	14.7185	1000	26958.8	26.9588	4.75268	4.752682822914975,	1	1	1	1	1	1	1	1	1	1	26655	1.65272	593	F-box/LRR-repeat protein 17 OS=Arabidopsis thaliana OX=3702 GN=FBL17 PE=1 SV=1
P	Q500V5	1	1	1	1	1	1	1	1	-10	0	4	0	712730	0	712730	1000	9.96578	0	0	0	0	100	100	0	720852	10	19.4593	1000	720853	720.853	9.49356	9.493560386811314,	1	1	1	1	1	1	1	1	1	1	712730	3.13943	517	Protein AGENET DOMAIN (AGD)-CONTAINING P1 OS=Arabidopsis thaliana OX=3702 GN=AGDP1 PE=1 SV=1
P	Q9ZPX8	1	1	1	1	1	1	1	1	-10	0	4	104900	192325	104900	192325	1.83341	0.874532	0	0	0	0	100	100	103731	194516	16.6625	17.5695	103731	194517	1.8752	0.907046	0.9070455353550726,	1	1	1	1	1	1	1	1	1	1	297225	3.07515	250	Serine/arginine-rich splicing factor RS31A OS=Arabidopsis thaliana OX=3702 GN=RS31A PE=1 SV=1
P	O81315	1	1	1	1	1	1	1	1	-10	0	4	0	170872	0	170872	1000	9.96578	0	0	0	0	100	100	0	172819	10	17.3989	1000	172819	172.819	7.43312	7.433120744368946,	1	1	1	1	1	1	1	1	1	1	170872	2.82274	257	Calcium-binding EF-hand family protein OS=Arabidopsis thaliana OX=3702 GN=EDA34 PE=4 SV=1
P	F4IWK4	1	1	1	1	1	1	1	1	-10	0	4	0	190486	0	190486	1000	9.96578	0	0	0	0	100	100	0	192656	10	17.5557	1000	192657	192.657	7.58989	7.589889704704671,	1	1	1	1	1	1	1	1	1	1	190486	2.70122	379	Sucrase/ferredoxin-like family protein OS=Arabidopsis thaliana OX=3702 GN=At3g27570 PE=1 SV=1
P	Q94EI6	1	1	1	1	1	1	1	1	-10	0	4	0	173215	0	173215	1000	9.96578	0	0	0	0	100	100	0	175189	10	17.4186	1000	175189	175.189	7.45277	7.452768605089748,	1	1	1	1	1	1	1	1	1	1	173215	2.51023	535	At2g40630/T2P4.2 OS=Arabidopsis thaliana OX=3702 GN=At2g40630 PE=1 SV=1
P	Q9LP51	1	1	1	1	1	1	1	1	-10	0	4	41964	367665	41964	367665	8.76144	3.13117	0	0	0	0	100	100	41496	371855	15.3407	18.5044	41496.4	371855	8.96114	3.16368	3.163681643155397,	1	1	1	1	1	1	1	1	1	1	409629	2.89639	520	CBL-interacting serine/threonine-protein kinase 18 OS=Arabidopsis thaliana OX=3702 GN=CIPK18 PE=1 SV=1
P	Q9FIZ5	1	1	1	1	1	1	1	1	-10	0	4	0	144221	0	144221	1000	9.96578	0	0	0	0	100	100	0	145864	10	17.1543	1000	145865	145.865	7.18849	7.188485986215726,	1	1	1	1	1	1	1	1	1	1	144221	2.61125	353	DNA glycosylase superfamily protein OS=Arabidopsis thaliana OX=3702 GN=At5g44680 PE=1 SV=1
P	Q9T0I9	1	1	1	1	1	1	1	1	-10	0	4	0	147631	0	147631	1000	9.96578	0	0	0	0	100	100	0	149313	10	17.188	1000	149313	149.313	7.2222	7.222200430353731,	1	1	1	1	1	1	1	1	1	1	147631	2.59515	375	Calcium-binding EF-hand family protein OS=Arabidopsis thaliana OX=3702 GN=At4g38810 PE=1 SV=1
P	F4JQ75	1	1	1	1	1	1	1	1	-10	0	4	0	121319	0	121319	1000	9.96578	0	0	0	0	100	100	0	122701	10	16.9048	1000	122702	122.702	6.93901	6.939010247089785,	1	1	1	1	1	1	1	1	1	1	121319	2.17171	817	EMBRYO DEFECTIVE 140 OS=Arabidopsis thaliana OX=3702 GN=EMB140 PE=1 SV=1
P	Q2QAV0	1	1	1	1	1	1	1	1	-10	0	4	0	343045	0	343045	1000	9.96578	0	0	0	0	100	100	0	346954	10	18.4044	1000	346954	346.954	8.4386	8.438602574557368,	1	1	1	1	1	1	1	1	1	1	343045	2.41412	1322	Serine/threonine-protein kinase TIO OS=Arabidopsis thaliana OX=3702 GN=TIO PE=1 SV=1
P	Q8VYR5	1	1	1	1	1	1	1	1	-10	0	4	0	49502	0	49502	1000	9.96578	0	0	0	0	100	100	0	50066	10	15.6115	1000	50066.1	50.0661	5.64576	5.64576345555064,	1	1	1	1	1	1	1	1	1	1	49502	2.04724	444	Pentatricopeptide repeat-containing protein At4g35850, mitochondrial OS=Arabidopsis thaliana OX=3702 GN=At4g35850 PE=1 SV=1
P	Q93V61	1	1	1	1	1	1	1	1	-10	0	4	0	386945	0	386945	1000	9.96578	0	0	0	0	100	100	0	391354	10	18.5781	1000	391355	391.355	8.61233	8.612333253334347,	1	1	1	1	1	1	1	1	1	1	386945	2.93734	447	Phospholipase A(1) LCAT3 OS=Arabidopsis thaliana OX=3702 GN=LCAT3 PE=1 SV=1
P	P34790	1	1	1	1	1	1	1	1	-0.0775116	0	4	423646	460042	423646	460042	1.08591	0.118906	0	0	0	0	100	100	418925	465284	18.6763	18.8278	418926	465285	1.11066	0.15142	0.15142023698713855,	1	1	1	1	1	1	1	1	1	1	883688	3.71077	172	Peptidyl-prolyl cis-trans isomerase CYP18-3 OS=Arabidopsis thaliana OX=3702 GN=CYP18-3 PE=1 SV=1
P	Q7Y224	1	1	1	1	1	1	1	1	-4.5984	0	4	85326	73520	85326	73520	0.861637	-0.214849	0	0	0	0	100	100	84375	74357	16.3645	16.1822	84375.3	74357.9	0.881276	-0.182335	-0.18233474590631274,	1	1	1	1	1	1	1	1	1	1	158846	2.6	399	At1g74490 OS=Arabidopsis thaliana OX=3702 GN=At1g74490 PE=2 SV=1
P	Q9SAE4	1	1	1	1	1	1	1	1	-10	0	4	97268	186369	97268	186369	1.91604	0.938125	0	0	0	0	100	100	96184	188492	16.5535	17.5242	96184.2	188493	1.95971	0.970639	0.9706386528854213,	1	1	1	1	1	1	1	1	1	1	283637	2.76257	490	Cytochrome P450 71B29 OS=Arabidopsis thaliana OX=3702 GN=CYP71B29 PE=3 SV=1
P	Q8VYG9	1	1	1	1	1	1	1	1	-10	0	4	0	244809	0	244809	1000	9.96578	0	0	0	0	100	100	0	247598	10	17.9176	1000	247599	247.599	7.95186	7.95186133302903,	1	1	1	1	1	1	1	1	1	1	244809	2.69073	499	Plant intracellular Ras-group-related LRR protein 9 OS=Arabidopsis thaliana OX=3702 GN=PIRL9 PE=2 SV=1
P	Q9SZT9	1	1	1	1	1	1	1	1	-10	0	4	0	1558276	0	1558276	1000	9.96578	0	0	0	0	100	100	0	1576034	10	20.5879	1000	1.57603e+06	1576.03	10.6221	10.622083615071034,	1	1	1	1	1	1	1	1	1	1	1558276	3.45307	549	Indole-3-acetic acid-amido synthetase GH3.2 OS=Arabidopsis thaliana OX=3702 GN=GH3.2 PE=1 SV=3
P	Q9LN03	1	1	1	1	1	1	1	1	-10	0	4	0	413811	0	413811	1000	9.96578	0	0	0	0	100	100	0	418526	10	18.675	1000	418527	418.527	8.70918	8.70917673140677,	1	1	1	1	1	1	1	1	1	1	413811	2.80994	641	T6D22.13 OS=Arabidopsis thaliana OX=3702 GN=AT1G08050 PE=1 SV=1
P	O23252	1	1	1	1	1	1	1	1	-5	0	4	0	23712	0	23712	1000	9.96578	0	0	0	0	100	100	0	23982	10	14.5497	1000	23982.2	23.9822	4.58389	4.5838939935836125,	1	1	1	1	1	1	1	1	1	1	23712	2.0039	235	Eukaryotic translation initiation factor 4E-1 OS=Arabidopsis thaliana OX=3702 GN=EIF4E1 PE=1 SV=1
P	Q9SZL8	1	1	1	1	1	1	1	1	-10	0	4	0	1119122	0	1119122	1000	9.96578	0	0	0	0	100	100	0	1131875	10	20.1103	1000	1.13188e+06	1131.88	10.1445	10.144500149490813,	1	1	1	1	1	1	1	1	1	1	1119122	3.15235	788	Protein FAR1-RELATED SEQUENCE 5 OS=Arabidopsis thaliana OX=3702 GN=FRS5 PE=1 SV=1
P	Q9LM66	1	1	1	1	1	1	1	1	-10	0	4	0	177329	0	177329	1000	9.96578	0	0	0	0	100	100	0	179349	10	17.4524	1000	179350	179.35	7.48663	7.486633226462973,	1	1	1	1	1	1	1	1	1	1	177329	2.69733	356	Cysteine protease XCP2 OS=Arabidopsis thaliana OX=3702 GN=XCP2 PE=1 SV=2
P	O80543	1	1	1	1	1	1	1	1	-10	0	4	0	503440	0	503440	1000	9.96578	0	0	0	0	100	100	0	509177	10	18.9578	1000	509177	509.177	8.99202	8.992024583737193,	1	1	1	1	1	1	1	1	1	1	503440	3.15172	355	Putative methyltransferase At1g22800, mitochondrial OS=Arabidopsis thaliana OX=3702 GN=At1g22800 PE=1 SV=2
P	Q682V0	1	1	1	1	1	1	1	1	-10	0	4	0	543473	0	543473	1000	9.96578	0	0	0	0	100	100	0	549666	10	19.0682	1000	549667	549.667	9.10241	9.102413098964076,	1	1	1	1	1	1	1	1	1	1	543473	3.31357	264	DNA repair protein XRCC4 OS=Arabidopsis thaliana OX=3702 GN=XRCC4 PE=1 SV=2
P	F4JNJ2	1	1	1	1	1	1	1	1	-5	0	4	113031	244189	113031	244189	2.16037	1.11128	0	0	0	0	100	100	111771	246971	16.7702	17.914	111772	246972	2.20961	1.14379	1.1437936155672415,	1	1	1	1	1	1	1	1	1	1	357220	3.03049	333	NAD(P)-binding Rossmann-fold superfamily protein OS=Arabidopsis thaliana OX=3702 GN=At4g23420 PE=1 SV=1
P	Q0WVG1	1	1	1	1	1	1	1	1	-10	0	4	0	232104	0	232104	1000	9.96578	0	0	0	0	100	100	0	234749	10	17.8408	1000	234749	234.749	7.87498	7.874976121518216,	1	1	1	1	1	1	1	1	1	1	232104	2.48032	768	Extra-large G-like protein, putative (DUF3133) OS=Arabidopsis thaliana OX=3702 GN=AT2G46380 PE=1 SV=1
P	Q94AU2	1	1	1	1	1	1	1	1	-10	0	4	0	923745	0	923745	1000	9.96578	0	0	0	0	100	100	0	934272	10	19.8335	1000	934272	934.272	9.8677	9.8676993860481,	1	1	1	1	1	1	1	1	1	1	923745	3.6271	218	25.3 kDa vesicle transport protein OS=Arabidopsis thaliana OX=3702 GN=SEC22 PE=2 SV=1
P	F4J510	1	1	1	1	1	1	1	1	-10	0	4	0	221647	0	221647	1000	9.96578	0	0	0	0	100	100	0	224172	10	17.7743	1000	224173	224.173	7.80847	7.80846857142141,	1	1	1	1	1	1	1	1	1	1	221647	2.78337	365	Haloacid dehalogenase-like hydrolase (HAD) superfamily protein OS=Arabidopsis thaliana OX=3702 GN=At3g10970 PE=1 SV=1
P	P15458	1	1	1	1	1	1	1	1	0.450399	0	4	1117324	869846	1117324	869846	0.778508	-0.361216	0	0	0	0	100	100	1104874	879759	20.0755	19.7467	1.10487e+06	879759	0.796253	-0.328702	-0.3287017823240122,	1	1	1	1	1	1	1	1	1	1	1987170	4.06779	170	2S seed storage protein 2 OS=Arabidopsis thaliana OX=3702 GN=AT2S2 PE=2 SV=1
P	Q8H115	1	1	1	1	1	1	1	1	-5.05789	0	4	125697	207226	125697	207226	1.64862	0.721255	0	0	0	0	100	100	124296	209587	16.9234	17.6772	124296	209588	1.68619	0.753769	0.7537687122691835,	1	1	1	1	1	1	1	1	1	1	332923	3.02819	312	NAC domain-containing protein 102 OS=Arabidopsis thaliana OX=3702 GN=NAC102 PE=1 SV=1
P	Q9SLC7	1	1	1	1	1	1	1	1	-10	0	4	0	101906	0	101906	1000	9.96578	0	0	0	0	100	100	0	103067	10	16.6532	1000	103067	103.067	6.68744	6.687443732413728,	1	1	1	1	1	1	1	1	1	1	101906	2.18277	669	Nucleolar protein gar2-like protein OS=Arabidopsis thaliana OX=3702 GN=MHK10.4 PE=1 SV=1
P	Q9M9H4	1	1	1	1	1	1	1	1	-10	0	4	0	144485	0	144485	1000	9.96578	0	0	0	0	100	100	0	146131	10	17.1569	1000	146132	146.132	7.19112	7.19112445993607,	1	1	1	1	1	1	1	1	1	1	144485	2.46085	500	Protein PIGMENT DEFECTIVE 338, chloroplastic OS=Arabidopsis thaliana OX=3702 GN=PDE338 PE=1 SV=1
P	F4JA91	1	1	1	1	1	1	1	1	-10	0	4	45187	254002	45187	254002	5.62113	2.49086	0	0	0	0	100	100	44683	256896	15.4475	17.9708	44683.5	256897	5.74925	2.52337	2.5233740780242244,	1	1	1	1	1	1	1	1	1	1	299189	2.60789	738	Subtilisin-like protease SBT4.5 OS=Arabidopsis thaliana OX=3702 GN=SBT4.5 PE=3 SV=1
P	O48709	1	1	1	1	1	1	1	1	-10	0	4	0	489910	0	489910	1000	9.96578	0	0	0	0	100	100	0	495493	10	18.9185	1000	495493	495.493	8.95272	8.952721475800688,	1	1	1	1	1	1	1	1	1	1	489910	2.84193	705	Phosphatidylinositol 4-phosphate 5-kinase 3 OS=Arabidopsis thaliana OX=3702 GN=PIP5K3 PE=4 SV=1
P	Q9M8X2	1	1	1	1	1	1	1	1	-10	0	4	0	260812	0	260812	1000	9.96578	0	0	0	0	100	100	0	263784	10	18.009	1000	263784	263.784	8.04321	8.043214985430103,	1	1	1	1	1	1	1	1	1	1	260812	2.56385	712	U11/U12 small nuclear ribonucleoprotein 48 kDa protein OS=Arabidopsis thaliana OX=3702 GN=SNRNP48 PE=3 SV=1
P	Q9LJX4	1	1	1	1	1	1	1	1	-10	0	4	0	248749	0	248749	1000	9.96578	0	0	0	0	100	100	0	251583	10	17.9407	1000	251584	251.584	7.9749	7.97489546158016,	1	1	1	1	1	1	1	1	1	1	248749	2.41304	961	Pumilio homolog 5 OS=Arabidopsis thaliana OX=3702 GN=APUM5 PE=1 SV=2
P	Q9SJX1	1	1	1	1	1	1	1	1	0	0	4	101876	134823	101876	134823	1.3234	0.404252	0	0	0	0	100	100	100740	136359	16.6203	17.0571	100741	136359	1.35357	0.436766	0.4367663169154143,	1	1	1	1	1	1	1	1	1	1	236699	2.65487	524	Probable glutamyl-tRNA reductase 3, chloroplastic OS=Arabidopsis thaliana OX=3702 GN=HEMA3 PE=3 SV=1
P	A0A1P8B9S9	1	1	1	1	1	1	1	1	-10	0	4	0	396280	0	396280	1000	9.96578	0	0	0	0	100	100	0	400796	10	18.6125	1000	400796	400.796	8.64672	8.646724892955072,	1	1	1	1	1	1	1	1	1	1	396280	2.53242	1163	Timeless family protein OS=Arabidopsis thaliana OX=3702 GN=ATIM PE=1 SV=1
P	O65541	1	1	1	1	1	1	1	1	0.0949967	0	4	475175	420881	475175	420881	0.885739	-0.175047	0	0	0	0	100	100	469880	425677	18.8419	18.6994	469880	425678	0.905927	-0.142533	-0.1425326468688862,	1	1	1	1	1	1	1	1	1	1	896056	3.74822	160	Thioredoxin superfamily protein OS=Arabidopsis thaliana OX=3702 GN=At4g32580 PE=2 SV=1
P	O24616	1	1	1	1	1	1	1	1	-0.15037	0	4	102317	250619	102317	250619	2.44944	1.29245	0	0	0	0	100	100	101176	253475	16.6265	17.9515	101177	253475	2.50527	1.32496	1.32496382853518,	1	1	1	1	1	1	1	1	1	1	352936	3.14976	250	Proteasome subunit alpha type-7-B OS=Arabidopsis thaliana OX=3702 GN=PAD2 PE=1 SV=2
P	Q9SJH7	1	1	1	1	1	1	1	1	-5.42156	0	4	243303	1859646	243303	1859646	7.64333	2.9342	0	0	0	0	100	100	240592	1880839	17.8762	20.8429	240592	1.88084e+06	7.81755	2.96672	2.9667159083157286,	1	1	1	1	1	1	1	1	1	1	2102949	3.61611	509	Citrate synthase 3, peroxisomal OS=Arabidopsis thaliana OX=3702 GN=CSY3 PE=2 SV=1
P	Q9LVS0	1	1	1	1	1	1	1	1	0.0305085	0	4	201124	265675	201124	265675	1.32095	0.401577	0	0	0	0	100	100	198882	268702	17.6016	18.0357	198883	268703	1.35106	0.434091	0.43409113382807235,	1	1	1	1	1	1	1	1	1	1	466799	3.10684	365	Transcription factor KUA1 OS=Arabidopsis thaliana OX=3702 GN=KUA1 PE=1 SV=1
P	Q39162	1	1	1	1	1	1	1	1	0.125499	0	4	169735	250062	169735	250062	1.47325	0.559002	0	0	0	0	100	100	167843	252911	17.3568	17.9483	167844	252912	1.50683	0.591516	0.5915156590853595,	1	1	1	1	1	1	1	1	1	1	419797	3.06194	364	Transcription factor TGA4 OS=Arabidopsis thaliana OX=3702 GN=TGA4 PE=1 SV=2
P	Q9LJ69	1	1	1	1	1	1	1	1	-10	0	4	0	106446	0	106446	1000	9.96578	0	0	0	0	100	100	0	107659	10	16.7161	1000	107659	107.659	6.75033	6.75032647330575,	1	1	1	1	1	1	1	1	1	1	106446	2.35319	472	Pentatricopeptide repeat-containing protein At3g18970 OS=Arabidopsis thaliana OX=3702 GN=PCMP-E93 PE=2 SV=1
P	O48588	1	1	1	1	1	1	1	1	-10	0	4	0	66455	0	66455	1000	9.96578	0	0	0	0	100	100	0	67212	10	16.0364	1000	67212.3	67.2123	6.07065	6.070654391176395,	1	1	1	1	1	1	1	1	1	1	66455	2.33398	308	Molybdenum cofactor sulfurase family protein OS=Arabidopsis thaliana OX=3702 GN=T19K24.17 PE=1 SV=1
P	Q9SIW1	1	1	1	1	1	1	1	1	-0.106301	0	4	212400	782705	212400	782705	3.68505	1.88168	0	0	0	0	100	100	210033	791625	17.6803	19.5945	210033	791625	3.76904	1.9142	1.9141987997736227,	1	1	1	1	1	1	1	1	1	1	995105	3.31482	482	BEL1-like homeodomain protein 7 OS=Arabidopsis thaliana OX=3702 GN=BLH7 PE=1 SV=1
P	P14713	1	1	1	1	1	1	1	1	-10	0	4	0	511420	0	511420	1000	9.96578	0	0	0	0	100	100	0	517248	10	18.9805	1000	517248	517.248	9.01471	9.014713316584764,	1	1	1	1	1	1	1	1	1	1	511420	2.63985	1172	Phytochrome B OS=Arabidopsis thaliana OX=3702 GN=PHYB PE=1 SV=1
P	Q8GYL7	1	1	1	1	1	1	1	1	-10	0	4	0	125782	0	125782	1000	9.96578	0	0	0	0	100	100	0	127215	10	16.9569	1000	127215	127.215	6.99113	6.9911302162087745,	1	1	1	1	1	1	1	1	1	1	125782	2.16918	852	Pentatricopeptide repeat-containing protein At5g02830, chloroplastic OS=Arabidopsis thaliana OX=3702 GN=At5g02830 PE=2 SV=3
P	A0A178V165	1	1	1	1	1	1	1	1	-10	0	4	0	1315058	0	1315058	1000	9.96578	0	0	0	0	100	100	0	1330044	10	20.343	1000	1.33004e+06	1330.04	10.3773	10.377259260892986,	1	1	1	1	1	1	1	1	1	1	1315058	3.34662	592	Mitochondrial transcription termination factor family protein OS=Arabidopsis thaliana OX=3702 GN=At4g19650 PE=1 SV=1
P	Q6NQA0	1	1	1	1	1	1	1	1	-10	0	4	0	169475	0	169475	1000	9.96578	0	0	0	0	100	100	0	171406	10	17.3871	1000	171406	171.406	7.42128	7.421277206503232,	1	1	1	1	1	1	1	1	1	1	169475	2.69381	343	At1g45110 OS=Arabidopsis thaliana OX=3702 GN=AT1G45110 PE=1 SV=1
P	Q94KE1	1	1	1	1	1	1	1	1	-4.75762	0	4	104892	82377	104892	82377	0.785351	-0.348591	0	0	0	0	100	100	103723	83315	16.6624	16.3463	103723	83315.8	0.803251	-0.316077	-0.31607725208143495,	1	1	1	1	1	1	1	1	1	1	187269	2.45622	655	Probable methyltransferase PMT10 OS=Arabidopsis thaliana OX=3702 GN=At1g77260 PE=2 SV=1
P	Q0WRY5	1	1	1	1	1	1	1	1	-10	0	4	85326	331962	85326	331962	3.89051	1.95996	0	0	0	0	100	100	84375	335745	16.3645	18.357	84375.3	335745	3.97919	1.99247	1.9924746867298555,	1	1	1	1	1	1	1	1	1	1	417288	3.04294	378	Probable serine/threonine-protein kinase PBL7 OS=Arabidopsis thaliana OX=3702 GN=PBL7 PE=1 SV=1
P	F4JJY4	1	1	1	1	1	1	1	1	-0.311562	0	4	122255	5080751	122255	5080751	41.5586	5.37708	0	0	0	0	100	100	120892	5138653	16.8834	22.293	120893	5.13865e+06	42.5059	5.40959	5.409590291453911,	1	1	1	1	1	1	1	1	1	1	5203006	4.26755	281	Myosin-4 protein (DUF641) OS=Arabidopsis thaliana OX=3702 GN=At4g34080 PE=4 SV=2
P	A0A1I9LP47	1	1	1	1	1	1	1	1	-10	0	4	0	2810421	0	2810421	1000	9.96578	0	0	0	0	100	100	0	2842449	10	21.4387	1000	2.84245e+06	2842.45	11.4729	11.472919092406766,	1	1	1	1	1	1	1	1	1	1	2810421	3.46877	955	Afadin OS=Arabidopsis thaliana OX=3702 GN=TRM19 PE=1 SV=1
P	O24466	1	1	1	1	1	1	1	1	0	0	4	52472	101179	52472	101179	1.92825	0.94729	0	0	0	0	100	100	51887	102332	15.6631	16.6429	51887.3	102332	1.9722	0.979804	0.9798041051351096,	1	1	1	1	1	1	1	1	1	1	153651	2.85208	216	Ras-related protein RABE1a OS=Arabidopsis thaliana OX=3702 GN=RABE1A PE=1 SV=1
P	Q9LTS1	1	1	1	1	1	1	1	1	-10	0	4	0	619091	0	619091	1000	9.96578	0	0	0	0	100	100	0	626146	10	19.2561	1000	626146	626.146	9.29036	9.290356222051479,	1	1	1	1	1	1	1	1	1	1	619091	3.51991	187	At5g57000 OS=Arabidopsis thaliana OX=3702 GN=MHM17.12 PE=1 SV=1
P	Q9LTM3	1	1	1	1	1	1	1	1	-10	0	4	0	357206	0	357206	1000	9.96578	0	0	0	0	100	100	0	361276	10	18.4627	1000	361277	361.277	8.49696	8.496961049369544,	1	1	1	1	1	1	1	1	1	1	357206	2.85222	502	Cytochrome P450 71B20 OS=Arabidopsis thaliana OX=3702 GN=CYP71B20 PE=2 SV=1
P	Q8GXA4	1	1	1	1	1	1	1	1	-10	0	4	0	252576	0	252576	1000	9.96578	0	0	0	0	100	100	0	255454	10	17.9627	1000	255454	255.454	7.99692	7.996922295164825,	1	1	1	1	1	1	1	1	1	1	252576	2.71308	489	WPP domain-interacting protein 1 OS=Arabidopsis thaliana OX=3702 GN=WIP1 PE=1 SV=1
P	Q9C8L9	1	1	1	1	1	1	1	1	-10	0	4	0	220497	0	220497	1000	9.96578	0	0	0	0	100	100	0	223009	10	17.7667	1000	223010	223.01	7.80096	7.8009637628599,	1	1	1	1	1	1	1	1	1	1	220497	2.6249	523	At1g53640/F22G10.8 OS=Arabidopsis thaliana OX=3702 GN=F22G10.8 PE=1 SV=1
P	Q9STG6	1	1	1	1	1	1	1	1	-10	0	4	0	133292	0	133292	1000	9.96578	0	0	0	0	100	100	0	134811	10	17.0406	1000	134811	134.811	7.07479	7.074794930194932,	1	1	1	1	1	1	1	1	1	1	133292	2.9047	166	Deoxyuridine 5'-triphosphate nucleotidohydrolase OS=Arabidopsis thaliana OX=3702 GN=DUT PE=1 SV=1
P	Q0WQF4	1	1	1	1	1	1	1	1	-10	0	4	0	333695	0	333695	1000	9.96578	0	0	0	0	100	100	0	337497	10	18.3645	1000	337498	337.498	8.39873	8.398734805425574,	1	1	1	1	1	1	1	1	1	1	333695	2.60532	828	Vacuolar protein sorting-associated protein 53 A OS=Arabidopsis thaliana OX=3702 GN=VPS53 PE=1 SV=1
P	Q9LSW8	1	1	1	1	1	1	1	1	-10	0	4	0	243245	0	243245	1000	9.96578	0	0	0	0	100	100	0	246017	10	17.9084	1000	246017	246.017	7.94261	7.942614885841874,	1	1	1	1	1	1	1	1	1	1	243245	2.98637	251	Electron transfer flavoprotein subunit beta, mitochondrial OS=Arabidopsis thaliana OX=3702 GN=ETFB PE=1 SV=1
P	Q9SGE3	1	1	1	1	1	1	1	1	-10	0	4	0	272480	0	272480	1000	9.96578	0	0	0	0	100	100	0	275585	10	18.0721	1000	275585	275.585	8.10636	8.106355075843684,	1	1	1	1	1	1	1	1	1	1	272480	3.04973	243	Histone H2B.2 OS=Arabidopsis thaliana OX=3702 GN=At1g08170 PE=2 SV=1
P	Q9C823	1	1	1	1	1	1	1	1	-10	0	4	0	199444	0	199444	1000	9.96578	0	0	0	0	100	100	0	201716	10	17.622	1000	201717	201.717	7.65619	7.656188458285074,	1	1	1	1	1	1	1	1	1	1	199444	2.55788	552	C-type lectin receptor-like tyrosine-protein kinase At1g52310 OS=Arabidopsis thaliana OX=3702 GN=At1g52310 PE=2 SV=1
P	Q9FN09	1	1	1	1	1	1	1	1	-10	0	4	0	38988	0	38988	1000	9.96578	0	0	0	0	100	100	0	39432	10	15.2671	1000	39432.3	39.4323	5.30131	5.301306790328419,	1	1	1	1	1	1	1	1	1	1	38988	1.82825	579	BTB/POZ domain-containing protein NPY3 OS=Arabidopsis thaliana OX=3702 GN=NPY3 PE=2 SV=1
P	Q24JK4	1	1	1	1	1	1	1	1	-10	0	4	0	419956	0	419956	1000	9.96578	0	0	0	0	100	100	0	424741	10	18.6962	1000	424742	424.742	8.73044	8.730442916208132,	1	1	1	1	1	1	1	1	1	1	419956	3.07543	353	DNA-repair protein XRCC1 OS=Arabidopsis thaliana OX=3702 GN=XRCC1 PE=1 SV=1
P	B9DFS6	1	1	1	1	1	1	1	1	-10	0	4	146181	311173	146181	311173	2.12868	1.08996	0	0	0	0	100	100	144552	314719	17.1412	18.2637	144552	314719	2.1772	1.12247	1.1224749823038604,	1	1	1	1	1	1	1	1	1	1	457354	2.90286	572	Sorting nexin 2B OS=Arabidopsis thaliana OX=3702 GN=SNX2B PE=1 SV=1
P	Q93ZQ2	1	1	1	1	1	1	1	1	-10	0	4	0	169001	0	169001	1000	9.96578	0	0	0	0	100	100	0	170927	10	17.383	1000	170927	170.927	7.41724	7.417236518853841,	1	1	1	1	1	1	1	1	1	1	169001	2.42103	641	AT3g60110/T2O9_90 OS=Arabidopsis thaliana OX=3702 GN=AT3G60110 PE=1 SV=1
P	Q9SFB8	1	1	1	1	1	1	1	1	-10	0	4	0	164736	0	164736	1000	9.96578	0	0	0	0	100	100	0	166613	10	17.3461	1000	166613	166.613	7.38036	7.380360599498481,	1	1	1	1	1	1	1	1	1	1	164736	2.36248	715	Phosphatidylinositol 4-phosphate 5-kinase 6 OS=Arabidopsis thaliana OX=3702 GN=PIP5K6 PE=2 SV=1
P	Q9SRY5	1	1	1	1	1	1	1	1	-5.11727	0	4	54141	484454	54141	484454	8.94801	3.16157	0	0	0	0	100	100	53537	489975	15.7083	18.9023	53537.7	489975	9.15196	3.19408	3.1940801500127276,	1	1	1	1	1	1	1	1	1	1	538595	3.41112	209	Glutathione S-transferase F7 OS=Arabidopsis thaliana OX=3702 GN=GSTF7 PE=2 SV=3
P	Q84VY2	1	1	1	1	1	1	1	1	-10	0	4	0	171612	0	171612	1000	9.96578	0	0	0	0	100	100	0	173567	10	17.4051	1000	173568	173.568	7.43936	7.439355172789767,	1	1	1	1	1	1	1	1	1	1	171612	2.52106	517	Protein NETWORKED 4B OS=Arabidopsis thaliana OX=3702 GN=NET4B PE=2 SV=1
P	F4I3K4	1	1	1	1	1	1	1	1	-10	0	4	85326	149267	85326	149267	1.74937	0.806838	0	0	0	0	100	100	84375	150968	16.3645	17.2039	84375.3	150968	1.78925	0.839352	0.8393518315595664,	1	1	1	1	1	1	1	1	1	1	234593	2.3537	1039	Leucine-rich repeat transmembrane protein kinase OS=Arabidopsis thaliana OX=3702 GN=At1g56145 PE=1 SV=1
P	Q93YV6	1	1	1	1	1	1	1	1	-5	0	4	72151	276048	72151	276048	3.82598	1.93583	0	0	0	0	100	100	71347	279193	16.1226	18.0909	71347.1	279194	3.91318	1.96834	1.9683417581353522,	1	1	1	1	1	1	1	1	1	1	348199	2.84286	500	Serine/threonine protein phosphatase 2A 57 kDa regulatory subunit B' kappa isoform OS=Arabidopsis thaliana OX=3702 GN=B'KAPPA PE=1 SV=1
P	O04567	1	1	1	1	1	1	1	1	-10	0	4	0	916289	0	916289	1000	9.96578	0	0	0	0	100	100	0	926731	10	19.8218	1000	926731	926.731	9.85601	9.856007435683194,	1	1	1	1	1	1	1	1	1	1	916289	3.18316	601	Probable inactive receptor kinase At1g27190 OS=Arabidopsis thaliana OX=3702 GN=At1g27190 PE=1 SV=1
P	Q6NMC6	1	1	1	1	1	1	1	1	-10	0	4	38623	244834	38623	244834	6.33907	2.66427	0	0	0	0	100	100	38192	247624	15.221	17.9178	38192.6	247624	6.48356	2.69679	2.696785689814015,	1	1	1	1	1	1	1	1	1	1	283457	2.94598	321	Protein ABIL3 OS=Arabidopsis thaliana OX=3702 GN=ABIL3 PE=2 SV=1
P	Q9M354	1	1	1	1	1	1	1	1	-10	0	4	0	171021	0	171021	1000	9.96578	0	0	0	0	100	100	0	172970	10	17.4002	1000	172970	172.97	7.43438	7.4343782230228035,	1	1	1	1	1	1	1	1	1	1	171021	2.57124	459	Probable ADP-ribosylation factor GTPase-activating protein AGD6 OS=Arabidopsis thaliana OX=3702 GN=AGD6 PE=1 SV=1
P	Q5G5E0	1	1	1	1	1	1	1	1	-10	0	4	0	327562	0	327562	1000	9.96578	0	0	0	0	100	100	0	331295	10	18.3378	1000	331295	331.295	8.37197	8.371972737408512,	1	1	1	1	1	1	1	1	1	1	327562	2.79431	526	Plant intracellular Ras-group-related LRR protein 5 OS=Arabidopsis thaliana OX=3702 GN=PIRL5 PE=2 SV=1
P	Q9LDZ5	1	1	1	1	1	1	1	1	0.076098	0	4	347801	365116	347801	365116	1.04978	0.0700928	0	0	0	0	100	100	343925	369277	18.3917	18.4943	343926	369277	1.07371	0.102607	0.10260671571988227,	1	1	1	1	1	1	1	1	1	1	712917	3.27211	381	Probable serine/threonine-protein kinase PBL21 OS=Arabidopsis thaliana OX=3702 GN=PBL21 PE=1 SV=1
P	F4K4L7	1	1	1	1	1	1	1	1	-10	0	4	0	756880	0	756880	1000	9.96578	0	0	0	0	100	100	0	765505	10	19.5461	1000	765506	765.506	9.58027	9.580269321093155,	1	1	1	1	1	1	1	1	1	1	756880	2.94859	852	Transcription initiation factor TFIID subunit 4b OS=Arabidopsis thaliana OX=3702 GN=TAF4B PE=1 SV=1
P	Q9FXH3	1	1	1	1	1	1	1	1	-10	0	4	0	512296	0	512296	1000	9.96578	0	0	0	0	100	100	0	518134	10	18.983	1000	518134	518.134	9.01718	9.01718236300835,	1	1	1	1	1	1	1	1	1	1	512296	3.26548	278	ATP-dependent protease La (LON) domain protein OS=Arabidopsis thaliana OX=3702 GN=F6F9.20 PE=1 SV=1
P	F4KAB4	1	1	1	1	1	1	1	1	-10	0	4	0	104707	0	104707	1000	9.96578	0	0	0	0	100	100	0	105900	10	16.6923	1000	105900	105.9	6.72656	6.7265626300149055,	1	1	1	1	1	1	1	1	1	1	104707	2.49753	333	S-adenosyl-L-methionine-dependent methyltransferases superfamily protein OS=Arabidopsis thaliana OX=3702 GN=At5g44600 PE=1 SV=1
P	F4I2I5	1	1	1	1	1	1	1	1	-5	0	4	0	330415	0	330415	1000	9.96578	0	0	0	0	100	100	0	334180	10	18.3503	1000	334181	334.181	8.38448	8.384483918641427,	1	1	1	1	1	1	1	1	1	1	330415	2.51345	1013	Guanylate-binding family protein OS=Arabidopsis thaliana OX=3702 GN=At1g03830 PE=1 SV=1
P	Q8L9R6	1	1	1	1	1	1	1	1	-10	0	4	0	72759	0	72759	1000	9.96578	0	0	0	0	100	100	0	73588	10	16.1672	1000	73588.2	73.5882	6.2014	6.201402355546217,	1	1	1	1	1	1	1	1	1	1	72759	2.98683	75	At1g68680 OS=Arabidopsis thaliana OX=3702 GN=AT1G68680 PE=1 SV=1
P	Q9LDI3	1	1	1	1	1	1	1	1	-10	0	4	2658446	3344435	2658446	3344435	1.25804	0.331179	0	0	0	0	100	100	2628824	3382549	21.326	21.6897	2.62882e+06	3.38255e+06	1.28672	0.363693	0.3636932494899395,	1	1	1	1	1	1	1	1	1	1	6002881	4.12902	446	CBL-interacting serine/threonine-protein kinase 24 OS=Arabidopsis thaliana OX=3702 GN=CIPK24 PE=1 SV=1
P	Q8L9Q7	1	1	1	1	1	1	1	1	-10	0	4	0	2216709	0	2216709	1000	9.96578	0	0	0	0	100	100	0	2241971	10	21.0963	1000	2.24197e+06	2241.97	11.1306	11.130552222452618,	1	1	1	1	1	1	1	1	1	1	2216709	4.05791	194	Transferring glycosyl group transferase OS=Arabidopsis thaliana OX=3702 GN=AT3G23760.1 PE=1 SV=1
P	Q9C5C4	1	1	1	1	1	1	1	1	-10	0	4	0	892600	0	892600	1000	9.96578	0	0	0	0	100	100	0	902772	10	19.784	1000	902772	902.772	9.81822	9.81821854230436,	1	1	1	1	1	1	1	1	1	1	892600	3.3072	440	Acetylornithine deacetylase OS=Arabidopsis thaliana OX=3702 GN=At4g17830 PE=2 SV=1
P	Q9FWS9	1	1	1	1	1	1	1	1	-0.106301	0	4	212400	282673	212400	282673	1.33085	0.41235	0	0	0	0	100	100	210033	285894	17.6803	18.1251	210033	285894	1.36119	0.444864	0.44486422702374995,	1	1	1	1	1	1	1	1	1	1	495073	2.97534	524	BEL1-like homeodomain protein 3 OS=Arabidopsis thaliana OX=3702 GN=BLH3 PE=1 SV=1
P	Q6DBH4	1	1	1	1	1	1	1	1	-10	0	4	0	80371	0	80371	1000	9.96578	0	0	0	0	100	100	0	81286	10	16.3107	1000	81286.9	81.2869	6.34495	6.344951673283183,	1	1	1	1	1	1	1	1	1	1	80371	2.49517	257	5'-deoxynucleotidase OS=Arabidopsis thaliana OX=3702 GN=At2g23820 PE=1 SV=1
P	Q8S9K4	1	1	1	1	1	1	1	1	-10	0	4	0	407183	0	407183	1000	9.96578	0	0	0	0	100	100	0	411823	10	18.6517	1000	411823	411.823	8.68588	8.68588206547872,	1	1	1	1	1	1	1	1	1	1	407183	2.66531	880	AT5g11850/F14F18_20 OS=Arabidopsis thaliana OX=3702 GN=At5g11850 PE=1 SV=1
P	F4I1S7	1	1	1	1	1	1	1	1	-10	0	4	0	1029359	0	1029359	1000	9.96578	0	0	0	0	100	100	0	1041089	10	19.9897	1000	1.04109e+06	1041.09	10.0239	10.023879055975513,	1	1	1	1	1	1	1	1	1	1	1029359	3.08932	838	Elongator complex protein 2 OS=Arabidopsis thaliana OX=3702 GN=ELP2 PE=1 SV=1
P	Q9M1K2	1	1	1	1	1	1	1	1	-10	0	3	0	1455746	0	1455746	1000	9.96578	0	0	0	0	100	100	0	1472336	10	20.4897	1000	1.47234e+06	1472.34	10.5239	10.523891485240672,	1	1	1	1	1	1	1	1	1	1	1455746	3.27155	779	Phosphatidylinositol 4-phosphate 5-kinase 4 OS=Arabidopsis thaliana OX=3702 GN=PIP5K4 PE=4 SV=1
P	Q500V9	1	1	1	1	1	1	1	1	-10	0	3	0	114180	0	114180	1000	9.96578	0	0	0	0	100	100	0	115481	10	16.8173	1000	115481	115.481	6.85151	6.85151470316032,	1	1	1	1	1	1	1	1	1	1	114180	2.3366	526	DNA polymerase epsilon subunit B OS=Arabidopsis thaliana OX=3702 GN=DPB2 PE=1 SV=1
P	Q9CAC8	1	1	1	1	1	1	1	1	-10	0	3	0	105847	0	105847	1000	9.96578	0	0	0	0	100	100	0	107053	10	16.708	1000	107053	107.053	6.74219	6.742185115627339,	1	1	1	1	1	1	1	1	1	1	105847	2.4932	340	At1g63610 OS=Arabidopsis thaliana OX=3702 GN=F24D7.19 PE=1 SV=1
P	Q9LPC1	1	1	1	1	1	1	1	1	-10	0	3	71619	185815	71619	185815	2.59449	1.37545	0	0	0	0	100	100	70820	187932	16.1119	17.5199	70821	187933	2.65363	1.40797	1.4079665936722814,	1	1	1	1	1	1	1	1	1	1	257434	2.77318	434	UDP-glucuronate 4-epimerase 2 OS=Arabidopsis thaliana OX=3702 GN=GAE2 PE=2 SV=1
P	Q9ZQ31	1	1	1	1	1	1	1	1	-0.285476	0	3	2677791	3941716	2677791	3941716	1.472	0.55778	0	0	0	0	100	100	2647953	3986637	21.3364	21.9267	2.64795e+06	3.98664e+06	1.50555	0.590294	0.5902943755435046,	1	1	1	1	1	1	1	1	1	1	6619507	4.20698	411	Serine/threonine-protein kinase STY13 OS=Arabidopsis thaliana OX=3702 GN=STY13 PE=1 SV=2
P	Q84TK0	1	1	1	1	1	1	1	1	-10	0	3	0	69899	0	69899	1000	9.96578	0	0	0	0	100	100	0	70695	10	16.1093	1000	70695.6	70.6956	6.14355	6.14354845686627,	1	1	1	1	1	1	1	1	1	1	69899	2.4553	245	Glutathione S-transferase F4 OS=Arabidopsis thaliana OX=3702 GN=GSTF4 PE=2 SV=1
P	Q8RWU3	1	1	1	1	1	1	1	1	-10	0	3	0	55309	0	55309	1000	9.96578	0	0	0	0	100	100	0	55939	10	15.7716	1000	55939.3	55.9393	5.80579	5.80579089884413,	1	1	1	1	1	1	1	1	1	1	55309	2.26858	298	Protein REVEILLE 8 OS=Arabidopsis thaliana OX=3702 GN=RVE8 PE=2 SV=1
P	O04342	1	1	1	1	1	1	1	1	-10	0	3	0	166424	0	166424	1000	9.96578	0	0	0	0	100	100	0	168320	10	17.3609	1000	168321	168.321	7.39507	7.39506823520471,	1	1	1	1	1	1	1	1	1	1	166424	2.65184	371	At2g30530/T6B20.12 OS=Arabidopsis thaliana OX=3702 GN=At2g30530 PE=1 SV=1
P	Q9FVU9	1	1	1	1	1	1	1	1	0.434915	0	3	227541	162749	227541	162749	0.715251	-0.483478	0	0	0	0	100	100	225005	164603	17.7796	17.3286	225006	164604	0.731554	-0.450964	-0.4509639402650497,	1	1	1	1	1	1	1	1	1	1	390290	3.0375	358	COP9 signalosome complex subunit 5b OS=Arabidopsis thaliana OX=3702 GN=CSN5B PE=1 SV=1
P	Q8RWJ7	1	1	1	1	1	1	1	1	-10	0	3	0	460754	0	460754	1000	9.96578	0	0	0	0	100	100	0	466004	10	18.83	1000	466005	466.005	8.8642	8.864201426269688,	1	1	1	1	1	1	1	1	1	1	460754	3.12189	348	Protein SAWADEE HOMEODOMAIN HOMOLOG 2 OS=Arabidopsis thaliana OX=3702 GN=SHH2 PE=2 SV=1
P	Q9FIP9	1	1	1	1	1	1	1	1	-10	0	3	0	41507	0	41507	1000	9.96578	0	0	0	0	100	100	0	41980	10	15.3574	1000	41980	41.98	5.39163	5.391631302917404,	1	1	1	1	1	1	1	1	1	1	41507	1.8458	592	Transcription factor MYC3 OS=Arabidopsis thaliana OX=3702 GN=MYC3 PE=1 SV=1
P	Q8RWB7	1	1	1	1	1	1	1	1	-10	0	3	0	132651	0	132651	1000	9.96578	0	0	0	0	100	100	0	134162	10	17.0336	1000	134163	134.163	7.06784	7.067840287192266,	1	1	1	1	1	1	1	1	1	1	132651	2.54522	378	Probable methyltransferase At1g29790 OS=Arabidopsis thaliana OX=3702 GN=CLSC5 PE=2 SV=1
P	Q058G5	1	1	1	1	1	1	1	1	-10	0	3	0	456189	0	456189	1000	9.96578	0	0	0	0	100	100	0	461387	10	18.8156	1000	461388	461.388	8.84984	8.849836395348467,	1	1	1	1	1	1	1	1	1	1	456189	3.58726	118	At1g61410 OS=Arabidopsis thaliana OX=3702 GN=AT1G61410 PE=2 SV=1
P	Q9M098	1	1	1	1	1	1	1	1	-10	0	3	0	128955	0	128955	1000	9.96578	0	0	0	0	100	100	0	130424	10	16.9929	1000	130425	130.425	7.02707	7.02707244785186,	1	1	1	1	1	1	1	1	1	1	128955	2.85517	180	Nucleoid-associated protein At4g30620, chloroplastic OS=Arabidopsis thaliana OX=3702 GN=At4g30620 PE=1 SV=1
P	Q52K85	1	1	1	1	1	1	1	1	-10	0	3	0	112555	0	112555	1000	9.96578	0	0	0	0	100	100	0	113837	10	16.7966	1000	113838	113.838	6.83083	6.830834882377658,	1	1	1	1	1	1	1	1	1	1	112555	2.7375	206	At5g48680 OS=Arabidopsis thaliana OX=3702 GN=AT5G48680 PE=1 SV=1
P	Q93VQ6	1	1	1	1	1	1	1	1	-10	0	3	0	101116	0	101116	1000	9.96578	0	0	0	0	100	100	0	102268	10	16.642	1000	102268	102.268	6.67622	6.676216034580538,	1	1	1	1	1	1	1	1	1	1	101116	2.58157	265	At1g07080/F10K1_15 OS=Arabidopsis thaliana OX=3702 GN=At1g07080 PE=1 SV=1
P	F4JQ95	1	1	1	1	1	1	1	1	-10	0	3	0	111739	0	111739	1000	9.96578	0	0	0	0	100	100	0	113012	10	16.7861	1000	113012	113.012	6.82034	6.8203375498832965,	1	1	1	1	1	1	1	1	1	1	111739	2.35624	492	Diacylglycerol kinase 7 OS=Arabidopsis thaliana OX=3702 GN=DGK7 PE=1 SV=1
P	Q9FV53	1	1	1	1	1	1	1	1	-10	0	3	0	107314	0	107314	1000	9.96578	0	0	0	0	100	100	0	108536	10	16.7278	1000	108537	108.537	6.76204	6.762043035602451,	1	1	1	1	1	1	1	1	1	1	107314	2.6009	269	Peptide deformylase 1A, chloroplastic/mitochondrial OS=Arabidopsis thaliana OX=3702 GN=PDF1A PE=1 SV=3
P	F4I096	1	1	1	1	1	1	1	1	-10	0	3	0	88538	0	88538	1000	9.96578	0	0	0	0	100	100	0	89547	10	16.4504	1000	89547	89.547	6.48457	6.484573425346463,	1	1	1	1	1	1	1	1	1	1	88538	1.6636	1921	Mediator of RNA polymerase II transcription subunit 13 OS=Arabidopsis thaliana OX=3702 GN=MED13 PE=1 SV=1
P	Q8VZG8	1	1	1	1	1	1	1	1	-5	0	3	0	35363	0	35363	1000	9.96578	0	0	0	0	100	100	0	35766	10	15.1263	1000	35766	35.766	5.16052	5.160517310961894,	1	1	1	1	1	1	1	1	1	1	35363	1.52943	1045	MDIS1-interacting receptor like kinase 2 OS=Arabidopsis thaliana OX=3702 GN=MIK2 PE=1 SV=3
P	Q8LPK6	1	1	1	1	1	1	1	1	-10	0	3	0	24374	0	24374	1000	9.96578	0	0	0	0	100	100	0	24651	10	14.5894	1000	24651.8	24.6518	4.62362	4.623619670986485,	1	1	1	1	1	1	1	1	1	1	24374	1.66843	523	DNA-directed RNA polymerase III subunit RPC3 OS=Arabidopsis thaliana OX=3702 GN=AT3G49000 PE=1 SV=1
P	Q9FHL8	1	1	1	1	1	1	1	1	-10	0	3	0	191339	0	191339	1000	9.96578	0	0	0	0	100	100	0	193519	10	17.5621	1000	193520	193.52	7.59634	7.596335699163587,	1	1	1	1	1	1	1	1	1	1	191339	2.51169	589	Disease resistance protein-like OS=Arabidopsis thaliana OX=3702 GN=At5g23400 PE=1 SV=1
P	Q9LNE4	1	1	1	1	1	1	1	1	-4.93334	0	3	251464	242840	251464	242840	0.965705	-0.0503458	0	0	0	0	100	100	248662	245607	17.9238	17.906	248662	245608	0.987716	-0.0178319	-0.01783189299091404,	1	1	1	1	1	1	1	1	1	1	494304	3.15618	345	Probable fructokinase-3 OS=Arabidopsis thaliana OX=3702 GN=At1g06020 PE=2 SV=1
P	Q9FHI1	1	1	1	1	1	1	1	1	-5	0	3	0	72664	0	72664	1000	9.96578	0	0	0	0	100	100	0	73492	10	16.1653	1000	73492.1	73.4921	6.19952	6.199517426086902,	1	1	1	1	1	1	1	1	1	1	72664	2.52888	215	MOB kinase activator-like 1A OS=Arabidopsis thaliana OX=3702 GN=MOB1A PE=1 SV=1
P	Q9SB38	1	1	1	1	1	1	1	1	-10	0	3	0	86220	0	86220	1000	9.96578	0	0	0	0	100	100	0	87202	10	16.4121	1000	87202.6	87.2026	6.4463	6.446299203343633,	1	1	1	1	1	1	1	1	1	1	86220	2.63675	199	Pectinesterase inhibitor 4 OS=Arabidopsis thaliana OX=3702 GN=PMEI4 PE=2 SV=1
P	Q9LZV9	1	1	1	1	1	1	1	1	-10	0	3	0	218990	0	218990	1000	9.96578	0	0	0	0	100	100	0	221485	10	17.7569	1000	221486	221.486	7.79107	7.791069727551079,	1	1	1	1	1	1	1	1	1	1	218990	3.27597	116	Non-specific lipid-transfer protein 10 OS=Arabidopsis thaliana OX=3702 GN=LTP10 PE=3 SV=1
P	Q8VYS2	1	1	1	1	1	1	1	1	-10	0	3	0	174452	0	174452	1000	9.96578	0	0	0	0	100	100	0	176440	10	17.4288	1000	176440	176.44	7.46303	7.4630348730780165,	1	1	1	1	1	1	1	1	1	1	174452	2.29229	890	tRNase Z TRZ3, mitochondrial OS=Arabidopsis thaliana OX=3702 GN=TRZ3 PE=1 SV=1
P	Q93V88	1	1	1	1	1	1	1	1	-10	0	3	0	81315	0	81315	1000	9.96578	0	0	0	0	100	100	0	82241	10	16.3276	1000	82241.7	82.2417	6.3618	6.361798148472054,	1	1	1	1	1	1	1	1	1	1	81315	2.05043	724	Probable protein phosphatase 2C 62 OS=Arabidopsis thaliana OX=3702 GN=At4g33500 PE=2 SV=1
P	A0A1I9LTW1	1	1	1	1	1	1	1	1	-10	0	3	0	205325	0	205325	1000	9.96578	0	0	0	0	100	100	0	207664	10	17.6639	1000	207665	207.665	7.69811	7.69811403379035,	1	1	1	1	1	1	1	1	1	1	205325	2.81829	312	Sequence-specific DNA binding transcription factor OS=Arabidopsis thaliana OX=3702 GN=At3g54390 PE=1 SV=1
P	Q94CL7	1	1	1	1	1	1	1	1	-10	0	3	0	130178	0	130178	1000	9.96578	0	0	0	0	100	100	0	131661	10	17.0065	1000	131662	131.662	7.04069	7.040690390264924,	1	1	1	1	1	1	1	1	1	1	130178	2.50281	409	Protein PHOSPHATE STARVATION RESPONSE 1 OS=Arabidopsis thaliana OX=3702 GN=PHR1 PE=1 SV=1
P	Q9SNB7	1	1	1	1	1	1	1	1	-10	0	3	0	71003	0	71003	1000	9.96578	0	0	0	0	100	100	0	71812	10	16.1319	1000	71812.2	71.8122	6.16616	6.166156623102109,	1	1	1	1	1	1	1	1	1	1	71003	2.02846	665	Protein LOW PHOTOSYNTHETIC EFFICIENCY 1, chloroplastic OS=Arabidopsis thaliana OX=3702 GN=LPE1 PE=1 SV=1
P	Q94CJ8	1	1	1	1	1	1	1	1	-10	0	3	0	102490	0	102490	1000	9.96578	0	0	0	0	100	100	0	103658	10	16.6615	1000	103658	103.658	6.69569	6.695687887843279,	1	1	1	1	1	1	1	1	1	1	102490	2.19777	650	Zinc finger CCCH domain-containing protein 55 OS=Arabidopsis thaliana OX=3702 GN=At5g12440 PE=2 SV=3
P	A0A1I9LTS6	1	1	1	1	1	1	1	1	-10	0	3	0	138528	0	138528	1000	9.96578	0	0	0	0	100	100	0	140106	10	17.0962	1000	140107	140.107	7.13038	7.1303823464901335,	1	1	1	1	1	1	1	1	1	1	138528	2.11623	1060	Heteroglycan glucosidase 1 OS=Arabidopsis thaliana OX=3702 GN=HGL1 PE=1 SV=1
P	Q7Y211	1	1	1	1	1	1	1	1	-10	0	3	0	201578	0	201578	1000	9.96578	0	0	0	0	100	100	0	203875	10	17.6373	1000	203875	203.875	7.67154	7.671542929002658,	1	1	1	1	1	1	1	1	1	1	201578	2.35505	890	Pentatricopeptide repeat-containing protein At3g57430, chloroplastic OS=Arabidopsis thaliana OX=3702 GN=PCMP-H81 PE=2 SV=2
P	Q9FH82	1	1	1	1	1	1	1	1	-10	0	3	285626	340931	285626	340931	1.19363	0.255352	0	0	0	0	100	100	282443	344816	18.1076	18.3955	282443	344816	1.22083	0.287866	0.28786637983324825,	1	1	1	1	1	1	1	1	1	1	626557	3.20478	391	Pectin acetylesterase 11 OS=Arabidopsis thaliana OX=3702 GN=PAE11 PE=2 SV=1
P	O23210	1	1	1	1	1	1	1	1	-10	0	3	0	467662	0	467662	1000	9.96578	0	0	0	0	100	100	0	472991	10	18.8515	1000	472992	472.992	8.88567	8.885670942665163,	1	1	1	1	1	1	1	1	1	1	467662	2.9833	486	Scarecrow-like protein 15 OS=Arabidopsis thaliana OX=3702 GN=SCL15 PE=1 SV=3
P	Q9FH04	1	1	1	1	1	1	1	1	-10	0	3	0	1634467	0	1634467	1000	9.96578	0	0	0	0	100	100	0	1653094	10	20.6567	1000	1.65309e+06	1653.09	10.691	10.690953079890088,	1	1	1	1	1	1	1	1	1	1	1634467	3.62231	390	Alcohol dehydrogenase-like 7 OS=Arabidopsis thaliana OX=3702 GN=At5g42250 PE=2 SV=1
P	Q9LMH0	1	1	1	1	1	1	1	1	-10	0	3	0	182690	0	182690	1000	9.96578	0	0	0	0	100	100	0	184772	10	17.4954	1000	184772	184.772	7.5296	7.529602402273043,	1	1	1	1	1	1	1	1	1	1	182690	2.78171	302	Protein KTI12 homolog OS=Arabidopsis thaliana OX=3702 GN=KTI12 PE=1 SV=1
P	O81097	1	1	1	1	1	1	1	1	0.178015	0	3	337480	337666	337480	337666	1.00055	0.000795	0	0	0	0	100	100	333719	341514	18.3483	18.3816	333720	341514	1.02336	0.0333088	0.033308818275785516,	1	1	1	1	1	1	1	1	1	1	675146	3.66504	146	DNA-directed RNA polymerases II and V subunit 8A OS=Arabidopsis thaliana OX=3702 GN=NRPB8A PE=1 SV=1
P	Q8L5V0	1	1	1	1	1	1	1	1	-10	0	3	0	39198	0	39198	1000	9.96578	0	0	0	0	100	100	0	39644	10	15.2748	1000	39644.7	39.6447	5.30906	5.30905668640008,	1	1	1	1	1	1	1	1	1	1	39198	2.53636	114	DNA-directed RNA polymerases II, IV and V subunit 9B OS=Arabidopsis thaliana OX=3702 GN=NRPB9B PE=1 SV=1
P	Q9SA80	1	1	1	1	1	1	1	1	-5.12937	0	3	155499	282107	155499	282107	1.8142	0.859337	0	0	0	0	100	100	153766	285322	17.2304	18.1222	153766	285322	1.85556	0.891851	0.8918510667447992,	1	1	1	1	1	1	1	1	1	1	437606	3.00761	430	Probable WRKY transcription factor 14 OS=Arabidopsis thaliana OX=3702 GN=WRKY14 PE=2 SV=2
P	Q8VXX3	1	1	1	1	1	1	1	1	-10	0	3	0	281148	0	281148	1000	9.96578	0	0	0	0	100	100	0	284352	10	18.1173	1000	284352	284.352	8.15153	8.15153451974307,	1	1	1	1	1	1	1	1	1	1	281148	3.25028	158	HSP20-like chaperones superfamily protein OS=Arabidopsis thaliana OX=3702 GN=MZN1.18 PE=1 SV=1
P	P35131	1	1	1	1	1	1	1	1	-10	0	3	41167	141791	41167	141791	3.44429	1.78421	0	0	0	0	100	100	40708	143406	15.313	17.1298	40708.3	143407	3.52279	1.81672	1.8167196444279763,	1	1	1	1	1	1	1	1	1	1	182958	3.09209	148	Ubiquitin-conjugating enzyme E2 8 OS=Arabidopsis thaliana OX=3702 GN=UBC8 PE=1 SV=1
P	Q94C57	1	1	1	1	1	1	1	1	-0.107576	0	3	360885	407244	360885	407244	1.12846	0.174354	0	0	0	0	100	100	356863	411885	18.445	18.6519	356864	411885	1.15418	0.206868	0.206868168742556,	1	1	1	1	1	1	1	1	1	1	768129	3.20149	483	UDP-glucosyl transferase 73B2 OS=Arabidopsis thaliana OX=3702 GN=UGT73B2 PE=1 SV=1
P	Q8H1Q5	1	1	1	1	1	1	1	1	-10	0	3	0	380977	0	380977	1000	9.96578	0	0	0	0	100	100	0	385318	10	18.5557	1000	385319	385.319	8.58991	8.589908638977711,	1	1	1	1	1	1	1	1	1	1	380977	2.61382	927	Autophagy-related protein 18h OS=Arabidopsis thaliana OX=3702 GN=ATG18H PE=2 SV=1
P	Q9LYS5	1	1	1	1	1	1	1	1	-4.5984	0	3	85326	1552389	85326	1552389	18.1936	4.18536	0	0	0	0	100	100	84375	1570080	16.3645	20.5824	84375.3	1.57008e+06	18.6083	4.21787	4.217874792788933,	1	1	1	1	1	1	1	1	1	1	1637715	3.50497	512	Protein kinase superfamily protein OS=Arabidopsis thaliana OX=3702 GN=F17J16_160 PE=1 SV=1
P	Q8VY20	1	1	1	1	1	1	1	1	-5	0	3	0	262746	0	262746	1000	9.96578	0	0	0	0	100	100	0	265740	10	18.0197	1000	265740	265.74	8.05387	8.05387353672758,	1	1	1	1	1	1	1	1	1	1	262746	2.74284	475	Auxin canalization protein (DUF828) OS=Arabidopsis thaliana OX=3702 GN=DL3410C PE=1 SV=1
P	Q8H1G5	1	1	1	1	1	1	1	1	-10	0	3	0	142788	0	142788	1000	9.96578	0	0	0	0	100	100	0	144415	10	17.1399	1000	144415	144.415	7.17408	7.17407947511003,	1	1	1	1	1	1	1	1	1	1	142788	2.54831	404	Cytoplasmic 60S subunit biogenesis factor REI1 homolog 1 OS=Arabidopsis thaliana OX=3702 GN=REIL1 PE=1 SV=1
P	Q9SZ45	1	1	1	1	1	1	1	1	-10	0	3	0	263847	0	263847	1000	9.96578	0	0	0	0	100	100	0	266853	10	18.0257	1000	266854	266.854	8.05991	8.05990631557032,	1	1	1	1	1	1	1	1	1	1	263847	2.72412	498	Calcium uptake protein, mitochondrial OS=Arabidopsis thaliana OX=3702 GN=MICU PE=2 SV=1
P	Q9FFT6	1	1	1	1	1	1	1	1	-10	0	3	86001	223616	86001	223616	2.60016	1.3786	0	0	0	0	100	100	85042	226164	16.3759	17.787	85042.7	226164	2.65942	1.41111	1.4111119830518797,	1	1	1	1	1	1	1	1	1	1	309617	3.44161	112	AT5g54940/MBG8_21 OS=Arabidopsis thaliana OX=3702 GN=MBG8.21 PE=1 SV=1
P	Q9FG29	1	1	1	1	1	1	1	1	-5.15182	0	3	62790	135659	62790	135659	2.16052	1.11138	0	0	0	0	100	100	62090	137205	15.9221	17.066	62090.4	137205	2.20976	1.14389	1.1438919507437615,	1	1	1	1	1	1	1	1	1	1	198449	2.8021	313	Protein EMSY-LIKE 2 OS=Arabidopsis thaliana OX=3702 GN=EML2 PE=1 SV=2
P	Q682I4	1	1	1	1	1	1	1	1	-10	0	3	0	86484	0	86484	1000	9.96578	0	0	0	0	100	100	0	87469	10	16.4165	1000	87469.6	87.4696	6.45071	6.450709892006966,	1	1	1	1	1	1	1	1	1	1	86484	2.70649	170	NADH dehydrogenase [ubiquinone] 1 alpha subcomplex assembly factor 3 OS=Arabidopsis thaliana OX=3702 GN=At3g60150 PE=1 SV=1
P	Q94B71	1	1	1	1	1	1	1	1	-4.68618	0	3	56000	91272	56000	91272	1.62986	0.704746	0	0	0	0	100	100	55376	92312	15.757	16.4942	55376	92312.2	1.66701	0.737259	0.7372594225575613,	1	1	1	1	1	1	1	1	1	1	147272	2.30302	733	Protein OBERON 3 OS=Arabidopsis thaliana OX=3702 GN=OBE3 PE=1 SV=1
P	Q8H0V3	1	1	1	1	1	1	1	1	-10	0	3	0	180070	0	180070	1000	9.96578	0	0	0	0	100	100	0	182122	10	17.4745	1000	182122	182.122	7.50876	7.508762581276592,	1	1	1	1	1	1	1	1	1	1	180070	2.98827	185	Lactoylglutathione lyase OS=Arabidopsis thaliana OX=3702 GN=At1g08110 PE=2 SV=1
P	Q9FFE6	1	1	1	1	1	1	1	1	-10	0	3	0	75854	0	75854	1000	9.96578	0	0	0	0	100	100	0	76718	10	16.2273	1000	76718.5	76.7185	6.2615	6.261501900772259,	1	1	1	1	1	1	1	1	1	1	75854	2.13804	552	Probable acyl-activating enzyme 5, peroxisomal OS=Arabidopsis thaliana OX=3702 GN=AAE5 PE=1 SV=1
P	P15456	1	1	1	1	1	1	1	1	-10	0	3	67238	116741	67238	116741	1.73624	0.795963	0	0	0	0	100	100	66488	118071	16.0208	16.8493	66488.8	118071	1.77581	0.828477	0.8284765191560001,	1	1	1	1	1	1	1	1	1	1	183979	2.60676	455	12S seed storage protein CRB OS=Arabidopsis thaliana OX=3702 GN=CRB PE=1 SV=2
P	Q8H112	1	1	1	1	1	1	1	1	-10	0	3	0	176456	0	176456	1000	9.96578	0	0	0	0	100	100	0	178466	10	17.4453	1000	178467	178.467	7.47951	7.4795132223529235,	1	1	1	1	1	1	1	1	1	1	176456	2.73609	324	PGR5-like protein 1A, chloroplastic OS=Arabidopsis thaliana OX=3702 GN=PGRL1A PE=1 SV=1
P	Q8LAA7	1	1	1	1	1	1	1	1	-5	0	3	0	404673	0	404673	1000	9.96578	0	0	0	0	100	100	0	409284	10	18.6427	1000	409285	409.285	8.67696	8.676961330544636,	1	1	1	1	1	1	1	1	1	1	404673	3.36906	173	Ribosomal protein L35 OS=Arabidopsis thaliana OX=3702 GN=At5g45590/K2N11_6 PE=1 SV=1
P	F4JZS5	1	1	1	1	1	1	1	1	-4.88461	0	3	143911	1403404	143911	1403404	9.75189	3.28568	0	0	0	0	100	100	142307	1419397	17.1187	20.4368	142307	1.4194e+06	9.97416	3.3182	3.318195509011149,	1	1	1	1	1	1	1	1	1	1	1547315	3.64675	349	TRAF-like family protein OS=Arabidopsis thaliana OX=3702 GN=At5g26300 PE=4 SV=1
P	F4JZL7	1	1	1	1	1	1	1	1	-10	0	3	0	144075	0	144075	1000	9.96578	0	0	0	0	100	100	0	145716	10	17.1528	1000	145717	145.717	7.18702	7.187024755439187,	1	1	1	1	1	1	1	1	1	1	144075	2.38995	587	Heavy metal-associated isoprenylated plant protein 33 OS=Arabidopsis thaliana OX=3702 GN=HIPP33 PE=2 SV=1
P	Q9LXE4	1	1	1	1	1	1	1	1	-10	0	3	0	8813	0	8813	1000	9.96578	0	0	0	0	100	100	0	8913	10	13.1218	1000	8913.44	8.91344	3.15598	3.1559817510543997,	1	1	1	1	1	1	1	1	1	1	8813	1.40106	350	rRNA methylase-like protein OS=Arabidopsis thaliana OX=3702 GN=F8M21_280 PE=1 SV=1
P	F4IFD0	1	1	1	1	1	1	1	1	-10	0	3	0	110759	0	110759	1000	9.96578	0	0	0	0	100	100	0	112021	10	16.7734	1000	112021	112.021	6.80763	6.807628669057589,	1	1	1	1	1	1	1	1	1	1	110759	2.22025	667	Protein MAIN-LIKE 2 OS=Arabidopsis thaliana OX=3702 GN=At2g04865 PE=1 SV=1
P	F4I9J7	1	1	1	1	1	1	1	1	-10	0	3	0	111957	0	111957	1000	9.96578	0	0	0	0	100	100	0	113232	10	16.7889	1000	113233	113.233	6.82315	6.82314946979674,	1	1	1	1	1	1	1	1	1	1	111957	2.7437	202	RNA-binding protein Y14 OS=Arabidopsis thaliana OX=3702 GN=Y14 PE=1 SV=1
P	O23016	1	1	1	1	1	1	1	1	-10	0	3	0	99944	0	99944	1000	9.96578	0	0	0	0	100	100	0	101083	10	16.6252	1000	101083	101.083	6.6594	6.659396600192621,	1	1	1	1	1	1	1	1	1	1	99944	2.48388	328	Probable voltage-gated potassium channel subunit beta OS=Arabidopsis thaliana OX=3702 GN=KAB1 PE=1 SV=1
P	Q38820	1	1	1	1	1	1	1	1	-10	0	3	0	61888	0	61888	1000	9.96578	0	0	0	0	100	100	0	62593	10	15.9337	1000	62593.3	62.5933	5.96794	5.967936340754621,	1	1	1	1	1	1	1	1	1	1	61888	2.51745	188	Mitochondrial import inner membrane translocase subunit TIM23-2 OS=Arabidopsis thaliana OX=3702 GN=TIM23-2 PE=1 SV=1
P	Q9SKJ6	1	1	1	1	1	1	1	1	-10	0	3	0	264696	0	264696	1000	9.96578	0	0	0	0	100	100	0	267712	10	18.0303	1000	267713	267.713	8.06454	8.064541129173643,	1	1	1	1	1	1	1	1	1	1	264696	2.60651	655	AFG1-like ATPase family protein OS=Arabidopsis thaliana OX=3702 GN=At2g25530 PE=1 SV=1
P	Q94A43	1	1	1	1	1	1	1	1	-10	0	3	0	493343	0	493343	1000	9.96578	0	0	0	0	100	100	0	498965	10	18.9286	1000	498965	498.965	8.9628	8.962795774482515,	1	1	1	1	1	1	1	1	1	1	493343	3.19072	318	BES1/BZR1 homolog protein 2 OS=Arabidopsis thaliana OX=3702 GN=BEH2 PE=1 SV=1
P	Q9FR95	1	1	1	1	1	1	1	1	-10	0	3	0	56489	0	56489	1000	9.96578	0	0	0	0	100	100	0	57132	10	15.802	1000	57132.8	57.1328	5.83625	5.8362466023288055,	1	1	1	1	1	1	1	1	1	1	56489	1.86774	766	Arabidiol synthase OS=Arabidopsis thaliana OX=3702 GN=PEN1 PE=1 SV=1
P	F4JYQ8	1	1	1	1	1	1	1	1	-10	0	3	0	96402	0	96402	1000	9.96578	0	0	0	0	100	100	0	97500	10	16.5731	1000	97500.6	97.5006	6.60734	6.607339718404361,	1	1	1	1	1	1	1	1	1	1	96402	2.32227	459	Embryo defective 2737 OS=Arabidopsis thaliana OX=3702 GN=emb2737 PE=1 SV=1
P	Q9FDZ8	1	1	1	1	1	1	1	1	-10	0	3	0	175951	0	175951	1000	9.96578	0	0	0	0	100	100	0	177956	10	17.4412	1000	177956	177.956	7.47538	7.475378449239175,	1	1	1	1	1	1	1	1	1	1	175951	2.84056	254	At1g73440 OS=Arabidopsis thaliana OX=3702 GN=T9L24.51 PE=1 SV=1
P	Q9LJR3	1	1	1	1	1	1	1	1	-10	0	3	0	342056	0	342056	1000	9.96578	0	0	0	0	100	100	0	345954	10	18.4002	1000	345954	345.954	8.43444	8.434437272254273,	1	1	1	1	1	1	1	1	1	1	342056	2.60724	845	Protein SPA1-RELATED 3 OS=Arabidopsis thaliana OX=3702 GN=SPA3 PE=1 SV=1
P	Q39218	1	1	1	1	1	1	1	1	-10	0	3	0	83055	0	83055	1000	9.96578	0	0	0	0	100	100	0	84001	10	16.3581	1000	84001.5	84.0015	6.39234	6.3923436634166935,	1	1	1	1	1	1	1	1	1	1	83055	2.32719	391	Serine acetyltransferase 3, mitochondrial OS=Arabidopsis thaliana OX=3702 GN=SAT3 PE=1 SV=3
P	Q9LK25	1	1	1	1	1	1	1	1	0	0	3	0	470491	0	470491	1000	9.96578	0	0	0	0	100	100	0	475852	10	18.8602	1000	475853	475.853	8.89437	8.894371861687414,	1	1	1	1	1	1	1	1	1	1	470491	3.22695	279	Prohibitin-4, mitochondrial OS=Arabidopsis thaliana OX=3702 GN=PHB4 PE=1 SV=1
P	Q147F4	1	1	1	1	1	1	1	1	0.0995981	0	3	120636	101582	120636	101582	0.842054	-0.248016	0	0	0	0	100	100	119291	102739	16.8641	16.6486	119292	102740	0.861247	-0.215502	-0.2155018093965132,	1	1	1	1	1	1	1	1	1	1	222218	2.68591	458	At3g01890 OS=Arabidopsis thaliana OX=3702 GN=At3g01890 PE=1 SV=1
P	O22476	1	1	1	1	1	1	1	1	-10	0	3	0	366798	0	366798	1000	9.96578	0	0	0	0	100	100	0	370978	10	18.501	1000	370978	370.978	8.53519	8.53519050824094,	1	1	1	1	1	1	1	1	1	1	366798	2.4867	1196	Protein BRASSINOSTEROID INSENSITIVE 1 OS=Arabidopsis thaliana OX=3702 GN=BRI1 PE=1 SV=1
P	O65507	1	1	1	1	1	1	1	1	-10	0	3	0	3092165	0	3092165	1000	9.96578	0	0	0	0	100	100	0	3127404	10	21.5765	1000	3.1274e+06	3127.4	11.6108	11.610750135094507,	1	1	1	1	1	1	1	1	1	1	3092165	3.41875	1179	ADP-ribosyl cyclase/cyclic ADP-ribose hydrolase OS=Arabidopsis thaliana OX=3702 GN=At4g36150 PE=1 SV=1
P	Q9LVU5	1	1	1	1	1	1	1	1	-5	0	3	0	610750	0	610750	1000	9.96578	0	0	0	0	100	100	0	617710	10	19.2366	1000	617710	617.71	9.27079	9.270786694207123,	1	1	1	1	1	1	1	1	1	1	610750	3.44147	221	50S ribosomal protein L9, chloroplastic OS=Arabidopsis thaliana OX=3702 GN=MNB8.13 PE=1 SV=1
P	Q1PE89	1	1	1	1	1	1	1	1	-4.5984	0	3	85326	125191	85326	125191	1.46721	0.553074	0	0	0	0	100	100	84375	126617	16.3645	16.9501	84375.3	126618	1.50065	0.585587	0.5855874327869589,	1	1	1	1	1	1	1	1	1	1	210517	2.73334	389	Probable serine/threonine-protein kinase PBL24 OS=Arabidopsis thaliana OX=3702 GN=PBL24 PE=2 SV=1
P	Q9LJ72	1	1	1	1	1	1	1	1	-10	0	3	0	119542	0	119542	1000	9.96578	0	0	0	0	100	100	0	120904	10	16.8835	1000	120904	120.904	6.91772	6.917722320833047,	1	1	1	1	1	1	1	1	1	1	119542	2.62881	281	Proteasome assembly chaperone 2 OS=Arabidopsis thaliana OX=3702 GN=AT3G18940 PE=1 SV=1
P	P46312	1	1	1	1	1	1	1	1	-10	0	3	0	154735	0	154735	1000	9.96578	0	0	0	0	100	100	0	156498	10	17.2558	1000	156498	156.498	7.29	7.290004297176812,	1	1	1	1	1	1	1	1	1	1	154735	2.53831	448	Omega-6 fatty acid desaturase, chloroplastic OS=Arabidopsis thaliana OX=3702 GN=FAD6 PE=1 SV=2
P	C0Z252	1	1	1	1	1	1	1	1	-10	0	3	0	1016271	0	1016271	1000	9.96578	0	0	0	0	100	100	0	1027852	10	19.9712	1000	1.02785e+06	1027.85	10.0054	10.005417994742686,	1	1	1	1	1	1	1	1	1	1	1016271	3.35476	449	AT3G56720 protein OS=Arabidopsis thaliana OX=3702 GN=At3g56720 PE=1 SV=1
P	A0A1P8BEU1	1	1	1	1	1	1	1	1	-10	0	3	0	2239184	0	2239184	1000	9.96578	0	0	0	0	100	100	0	2264702	10	21.1109	1000	2.2647e+06	2264.7	11.1451	11.145105913942352,	1	1	1	1	1	1	1	1	1	1	2239184	3.91552	272	Tagatose-6-phosphate ketose/aldose isomerase, putative (Mog1/PsbP/DUF1795-like photosystem II reaction center PsbP family protein) OS=Arabidopsis thaliana OX=3702 GN=At5g27390 PE=1 SV=1
P	Q9SVP7	1	1	1	1	1	1	1	1	-10	0	3	0	213086	0	213086	1000	9.96578	0	0	0	0	100	100	0	215514	10	17.7174	1000	215514	215.514	7.75164	7.751640545193419,	1	1	1	1	1	1	1	1	1	1	213086	2.30161	1064	Pentatricopeptide repeat-containing protein At4g13650 OS=Arabidopsis thaliana OX=3702 GN=PCMP-H42 PE=2 SV=2
P	Q8GZ29	1	1	1	1	1	1	1	1	0.458223	0	3	22527	16397	22527	16397	0.727882	-0.458223	0	0	0	0	100	100	22275	16583	14.4432	14.0175	22276	16583.9	0.744473	-0.425709	-0.4257094095825988,	1	1	1	1	1	1	1	1	1	1	38924	1.8157	595	Indole-3-acetic acid-amido synthetase GH3.15 OS=Arabidopsis thaliana OX=3702 GN=GH3.15 PE=1 SV=1
P	F4ICX9	1	1	1	1	1	1	1	1	-10	0	3	0	180593	0	180593	1000	9.96578	0	0	0	0	100	100	0	182651	10	17.4787	1000	182651	182.651	7.51295	7.512946709037206,	1	1	1	1	1	1	1	1	1	1	180593	2.37646	759	TSK-associating protein 1 OS=Arabidopsis thaliana OX=3702 GN=TSA1 PE=1 SV=1
P	O82333	1	1	1	1	1	1	1	1	-5.05114	0	3	92332	173561	92332	173561	1.87975	0.91054	0	0	0	0	100	100	91303	175538	16.4784	17.4214	91303.2	175539	1.92259	0.943054	0.9430540662779472,	1	1	1	1	1	1	1	1	1	1	265893	2.65385	590	Probable indole-3-acetic acid-amido synthetase GH3.1 OS=Arabidopsis thaliana OX=3702 GN=GH3.1 PE=2 SV=1
P	F4ICK8	1	1	1	1	1	1	1	1	-5	0	3	0	27013	0	27013	1000	9.96578	0	0	0	0	100	100	0	27320	10	14.7377	1000	27320.9	27.3209	4.77193	4.771930511876637,	1	1	1	1	1	1	1	1	1	1	27013	1.73087	502	Protein IWS1 homolog 1 OS=Arabidopsis thaliana OX=3702 GN=IWS1 PE=1 SV=1
P	Q9LHP2	1	1	1	1	1	1	1	1	-5	0	3	0	110003	0	110003	1000	9.96578	0	0	0	0	100	100	0	111256	10	16.7635	1000	111257	111.257	6.79775	6.797747605156384,	1	1	1	1	1	1	1	1	1	1	110003	2.6231	262	Serine/arginine-rich SC35-like splicing factor SCL30A OS=Arabidopsis thaliana OX=3702 GN=SCL30A PE=1 SV=1
P	Q9ZUZ6	1	1	1	1	1	1	1	1	-10	0	3	0	320032	0	320032	1000	9.96578	0	0	0	0	100	100	0	323679	10	18.3042	1000	323679	323.679	8.33842	8.338420903118324,	1	1	1	1	1	1	1	1	1	1	320032	2.91748	387	Protein WHAT'S THIS FACTOR 9, mitochondrial OS=Arabidopsis thaliana OX=3702 GN=WTF9 PE=4 SV=1
P	F4ICB6	1	1	1	1	1	1	1	1	-10	0	3	0	332635	0	332635	1000	9.96578	0	0	0	0	100	100	0	336425	10	18.3599	1000	336426	336.426	8.39414	8.39414471332901,	1	1	1	1	1	1	1	1	1	1	332635	2.67132	709	Protein IMPAIRED IN BABA-INDUCED STERILITY 1 OS=Arabidopsis thaliana OX=3702 GN=IBS1 PE=3 SV=1
P	Q84M93	1	1	1	1	1	1	1	1	-10	0	3	0	91930	0	91930	1000	9.96578	0	0	0	0	100	100	0	92977	10	16.5046	1000	92977.7	92.9777	6.53881	6.53881238143212,	1	1	1	1	1	1	1	1	1	1	91930	2.27682	486	Mitogen-activated protein kinase 17 OS=Arabidopsis thaliana OX=3702 GN=MPK17 PE=2 SV=1
P	O81806	1	1	1	1	1	1	1	1	-10	0	3	0	83135	0	83135	1000	9.96578	0	0	0	0	100	100	0	84082	10	16.3595	1000	84082.4	84.0824	6.39373	6.39373262318787,	1	1	1	1	1	1	1	1	1	1	83135	2.61443	202	At4g35750 OS=Arabidopsis thaliana OX=3702 GN=F8D20.260 PE=1 SV=1
P	Q9SUG7	1	1	1	1	1	1	1	1	-10	0	3	0	213537	0	213537	1000	9.96578	0	0	0	0	100	100	0	215970	10	17.7205	1000	215971	215.971	7.75469	7.7546908059895765,	1	1	1	1	1	1	1	1	1	1	213537	2.26953	1148	Autophagy-related protein 11 OS=Arabidopsis thaliana OX=3702 GN=ATG11 PE=1 SV=1
P	Q8W566	1	1	1	1	1	1	1	1	-10	0	3	0	157529	0	157529	1000	9.96578	0	0	0	0	100	100	0	159324	10	17.2816	1000	159324	159.324	7.31582	7.315822178961378,	1	1	1	1	1	1	1	1	1	1	157529	2.66973	337	Uncharacterized exonuclease domain-containing protein At3g15140 OS=Arabidopsis thaliana OX=3702 GN=At3g15140 PE=2 SV=1
P	Q9SHI0	1	1	1	1	1	1	1	1	-10	0	3	0	98836	0	98836	1000	9.96578	0	0	0	0	100	100	0	99962	10	16.6091	1000	99962.4	99.9624	6.64331	6.643313265244059,	1	1	1	1	1	1	1	1	1	1	98836	2.01355	958	F20D23.9 protein OS=Arabidopsis thaliana OX=3702 GN=ARABIDOPSIS IAP-LIKE PROTEIN PE=1 SV=1
P	F4HTX0	1	1	1	1	1	1	1	1	-10	0	3	0	1247419	0	1247419	1000	9.96578	0	0	0	0	100	100	0	1261635	10	20.2669	1000	1.26164e+06	1261.64	10.3011	10.301078969136615,	1	1	1	1	1	1	1	1	1	1	1247419	3.25154	699	Protein kinase superfamily protein OS=Arabidopsis thaliana OX=3702 GN=At1g74330 PE=1 SV=1
P	Q9SU93	1	1	1	1	1	1	1	1	-10	0	3	0	296977	0	296977	1000	9.96578	0	0	0	0	100	100	0	300361	10	18.1963	1000	300361	300.361	8.23056	8.230555938556014,	1	1	1	1	1	1	1	1	1	1	296977	2.987	306	Nucleophosmin OS=Arabidopsis thaliana OX=3702 GN=At4g29520 PE=1 SV=1
P	Q9C8P8	1	1	1	1	1	1	1	1	-10	0	3	17784	140698	17784	140698	7.91149	2.98395	0	0	0	0	100	100	17585	142301	14.1021	17.1186	17585.8	142301	8.09182	3.01646	3.0164639673718234,	1	1	1	1	1	1	1	1	1	1	158482	2.78668	259	Transcription factor bHLH80 OS=Arabidopsis thaliana OX=3702 GN=BHLH80 PE=2 SV=1
P	Q9SU79	1	1	1	1	1	1	1	1	-10	0	3	0	259327	0	259327	1000	9.96578	0	0	0	0	100	100	0	262282	10	18.0008	1000	262282	262.282	8.03498	8.034977156862364,	1	1	1	1	1	1	1	1	1	1	259327	2.68712	533	Probable polyamine oxidase 5 OS=Arabidopsis thaliana OX=3702 GN=PAO5 PE=1 SV=1
P	Q9SH55	1	1	1	1	1	1	1	1	-10	0	3	0	283831	0	283831	1000	9.96578	0	0	0	0	100	100	0	287065	10	18.131	1000	287066	287.066	8.16524	8.165236904760087,	1	1	1	1	1	1	1	1	1	1	283831	2.62828	668	F22C12.19 OS=Arabidopsis thaliana OX=3702 GN=At1g64050 PE=1 SV=1
P	Q8GWV5	1	1	1	1	1	1	1	1	-10	0	3	0	437747	0	437747	1000	9.96578	0	0	0	0	100	100	0	442735	10	18.7561	1000	442736	442.736	8.7903	8.79030202722333,	1	1	1	1	1	1	1	1	1	1	437747	2.76041	760	U-box domain-containing protein 3 OS=Arabidopsis thaliana OX=3702 GN=PUB3 PE=2 SV=2
P	Q9SH38	1	1	1	1	1	1	1	1	-10	0	3	0	693961	0	693961	1000	9.96578	0	0	0	0	100	100	0	701869	10	19.4208	1000	701870	701.87	9.45506	9.455059322599409,	1	1	1	1	1	1	1	1	1	1	693961	3.03856	635	F2K11.10 OS=Arabidopsis thaliana OX=3702 GN=At1g63540 PE=4 SV=1
P	Q84Y18	1	1	1	1	1	1	1	1	-10	0	3	0	103000	0	103000	1000	9.96578	0	0	0	0	100	100	0	104173	10	16.6686	1000	104174	104.174	6.70285	6.702849073123084,	1	1	1	1	1	1	1	1	1	1	103000	2.4917	332	CAX-interacting protein 4 OS=Arabidopsis thaliana OX=3702 GN=CXIP4 PE=1 SV=2
P	O22190	1	1	1	1	1	1	1	1	-10	0	3	92332	349473	92332	349473	3.78496	1.92028	0	0	0	0	100	100	91303	353455	16.4784	18.4312	91303.2	353456	3.87123	1.95279	1.9527922611236714,	1	1	1	1	1	1	1	1	1	1	441805	2.87071	595	Indole-3-acetic acid-amido synthetase GH3.3 OS=Arabidopsis thaliana OX=3702 GN=GH3.3 PE=1 SV=1
P	Q9SGP1	1	1	1	1	1	1	1	1	-5.15239	0	3	62558	119595	62558	119595	1.91175	0.934891	0	0	0	0	100	100	61860	120957	15.9167	16.8841	61861	120958	1.95532	0.967405	0.9674046848065071,	1	1	1	1	1	1	1	1	1	1	182153	2.5436	521	Cytochrome P450 OS=Arabidopsis thaliana OX=3702 GN=CYP705A24 PE=1 SV=1
P	P62598	1	1	1	1	1	1	1	1	-10	0	3	0	717355	0	717355	1000	9.96578	0	0	0	0	100	100	0	725530	10	19.4687	1000	725530	725.53	9.50289	9.502891982943305,	1	1	1	1	1	1	1	1	1	1	717355	3.08049	596	Two-component response regulator ARR12 OS=Arabidopsis thaliana OX=3702 GN=ARR12 PE=2 SV=2
P	F4IB81	1	1	1	1	1	1	1	1	-4.5984	0	3	85326	98466	85326	98466	1.154	0.20664	0	0	0	0	100	100	84375	99588	16.3645	16.6037	84375.3	99588.2	1.1803	0.239154	0.23915413996364573,	1	1	1	1	1	1	1	1	1	1	183792	2.45075	651	LysM domain receptor-like kinase 3 OS=Arabidopsis thaliana OX=3702 GN=LYK3 PE=2 SV=1
P	A4D998	1	1	1	1	1	1	1	1	-10	0	3	29290	942416	29290	942416	32.1753	5.00788	0	0	0	0	100	100	28963	953156	14.822	19.8624	28963.6	953156	32.9087	5.0404	5.0403978395295645,	1	1	1	1	1	1	1	1	1	1	971706	3.63923	223	Transcription factor bHLH75 OS=Arabidopsis thaliana OX=3702 GN=BHLH75 PE=2 SV=1
P	Q8GWK7	1	1	1	1	1	1	1	1	-5.1555	0	3	29290	900192	29290	900192	30.7338	4.94175	0	0	0	0	100	100	28963	910450	14.822	19.7962	28963.6	910451	31.4343	4.97427	4.974266550155297,	1	1	1	1	1	1	1	1	1	1	929482	3.5516	261	Transcription factor BEE 3 OS=Arabidopsis thaliana OX=3702 GN=BEE3 PE=2 SV=1
P	O82169	1	1	1	1	1	1	1	1	0.0984633	0	3	202912	433192	202912	433192	2.13488	1.09415	0	0	0	0	100	100	200651	438128	17.6143	18.741	200651	438129	2.18354	1.12667	1.126666317989271,	1	1	1	1	1	1	1	1	1	1	636104	3.43804	232	Multiple organellar RNA editing factor 6, mitochondrial OS=Arabidopsis thaliana OX=3702 GN=MORF6 PE=1 SV=1
P	Q9LFV0	1	1	1	1	1	1	1	1	0.323816	0	3	543855	434515	543855	434515	0.798954	-0.323816	0	0	0	0	100	100	537795	439466	19.0367	18.7454	537795	439467	0.817164	-0.291302	-0.2913021718832222,	1	1	1	1	1	1	1	1	1	1	978370	3.72805	183	30S ribosomal protein 3-2, chloroplastic OS=Arabidopsis thaliana OX=3702 GN=At5g15760 PE=2 SV=1
P	Q9FMV1	1	1	1	1	1	1	1	1	-0.0795611	0	3	151533	161834	151533	161834	1.06798	0.0948827	0	0	0	0	100	100	149844	163678	17.1931	17.3205	149845	163678	1.09232	0.127397	0.12739663308468663,	1	1	1	1	1	1	1	1	1	1	313367	3.09465	252	Gamma carbonic anhydrase-like 1, mitochondrial OS=Arabidopsis thaliana OX=3702 GN=GAMMACAL1 PE=1 SV=1
P	F4K740	1	1	1	1	1	1	1	1	-10	0	3	45904	241437	45904	241437	5.25961	2.39496	0	0	0	0	100	100	45392	244188	15.4702	17.8976	45392.5	244189	5.37949	2.42747	2.4274689113282917,	1	1	1	1	1	1	1	1	1	1	287341	2.47028	973	Embryo defective protein OS=Arabidopsis thaliana OX=3702 GN=At5g28400 PE=4 SV=1
P	F4I562	1	1	1	1	1	1	1	1	-10	0	3	0	714705	0	714705	1000	9.96578	0	0	0	0	100	100	0	722850	10	19.4633	1000	722850	722.85	9.49755	9.497552616963944,	1	1	1	1	1	1	1	1	1	1	714705	3.23608	415	AP-3 complex subunit mu OS=Arabidopsis thaliana OX=3702 GN=AP3M PE=1 SV=1
P	F4JV27	1	1	1	1	1	1	1	1	-5	0	3	0	401122	0	401122	1000	9.96578	0	0	0	0	100	100	0	405693	10	18.63	1000	405693	405.693	8.66425	8.664245830315018,	1	1	1	1	1	1	1	1	1	1	401122	2.41576	1540	Enhancer of polycomb-like transcription factor protein OS=Arabidopsis thaliana OX=3702 GN=At4g32620 PE=1 SV=1
P	F4IAL1	1	1	1	1	1	1	1	1	-5	0	3	0	15644	0	15644	1000	9.96578	0	0	0	0	100	100	0	15822	10	13.9497	1000	15822.3	15.8223	3.98389	3.983886082010724,	1	1	1	1	1	1	1	1	1	1	15644	1.4235	590	O-fucosyltransferase 2 OS=Arabidopsis thaliana OX=3702 GN=OFUT2 PE=2 SV=1
P	O64745	1	1	1	1	1	1	1	1	-10	0	3	0	467568	0	467568	1000	9.96578	0	0	0	0	100	100	0	472896	10	18.8512	1000	472897	472.897	8.88538	8.88538093200618,	1	1	1	1	1	1	1	1	1	1	467568	2.93745	540	Berberine bridge enzyme-like 16 OS=Arabidopsis thaliana OX=3702 GN=At2g34810 PE=2 SV=1
P	Q84WW6	1	1	1	1	1	1	1	1	-10	0	3	0	442785	0	442785	1000	9.96578	0	0	0	0	100	100	0	447831	10	18.7726	1000	447831	447.831	8.80681	8.806811085223035,	1	1	1	1	1	1	1	1	1	1	442785	2.95423	492	Histone-lysine N-methyltransferase ASHH1 OS=Arabidopsis thaliana OX=3702 GN=ASHH1 PE=1 SV=1
P	Q8GW96	1	1	1	1	1	1	1	1	-10	0	3	0	69216	0	69216	1000	9.96578	0	0	0	0	100	100	0	70004	10	16.0952	1000	70004.8	70.0048	6.12938	6.129382211239758,	1	1	1	1	1	1	1	1	1	1	69216	2.1456	495	AAA-ATPase At2g18193 OS=Arabidopsis thaliana OX=3702 GN=At2g18193 PE=2 SV=1
P	Q0WPN7	1	1	1	1	1	1	1	1	-10	0	3	0	183933	0	183933	1000	9.96578	0	0	0	0	100	100	0	186029	10	17.5052	1000	186029	186.029	7.53939	7.539385077156988,	1	1	1	1	1	1	1	1	1	1	183933	2.85304	258	Probable pectin methylesterase CGR3 OS=Arabidopsis thaliana OX=3702 GN=CGR3 PE=2 SV=1
P	Q9FMD9	1	1	1	1	1	1	1	1	-10	0	3	53965	107242	53965	107242	1.98725	0.990774	0	0	0	0	100	100	53363	108464	15.7036	16.7269	53363.7	108464	2.03255	1.02329	1.023288005917041,	1	1	1	1	1	1	1	1	1	1	161207	2.65593	356	Glutamine synthetase cytosolic isozyme 1-4 OS=Arabidopsis thaliana OX=3702 GN=GLN1-4 PE=1 SV=1
P	O65155	1	1	1	1	1	1	1	1	-5	0	3	0	23334	0	23334	1000	9.96578	0	0	0	0	100	100	0	23599	10	14.5265	1000	23599.9	23.5999	4.56071	4.560710281433144,	1	1	1	1	1	1	1	1	1	1	23334	2.15051	165	RNA polymerase II transcriptional coactivator KELP OS=Arabidopsis thaliana OX=3702 GN=KELP PE=1 SV=1
P	Q9LRZ4	1	1	1	1	1	1	1	1	-10	0	3	0	76981	0	76981	1000	9.96578	0	0	0	0	100	100	0	77858	10	16.2486	1000	77858.3	77.8583	6.28278	6.282779053021321,	1	1	1	1	1	1	1	1	1	1	76981	2.34108	351	Probable protein phosphatase 2C 41 OS=Arabidopsis thaliana OX=3702 GN=At3g16800 PE=2 SV=1
P	Q9LS95	1	1	1	1	1	1	1	1	-4.93706	0	3	65868	101350	65868	101350	1.53868	0.621696	0	0	0	0	100	100	65134	102505	15.9911	16.6453	65134.1	102505	1.57375	0.65421	0.6542103434714149,	1	1	1	1	1	1	1	1	1	1	167218	2.37818	700	Putative proline-rich receptor-like protein kinase PERK6 OS=Arabidopsis thaliana OX=3702 GN=PERK6 PE=2 SV=2
P	Q9LS94	1	1	1	1	1	1	1	1	-0.466088	0	3	63342	127086	63342	127086	2.00635	1.00457	0	0	0	0	100	100	62636	128534	15.9347	16.9718	62636.2	128534	2.05208	1.03708	1.0370846886395768,	1	1	1	1	1	1	1	1	1	1	190428	2.96586	206	Ras-related protein RABG3f OS=Arabidopsis thaliana OX=3702 GN=RABG3F PE=1 SV=1
P	Q9XE58	1	1	1	1	1	1	1	1	-10	0	3	0	79246	0	79246	1000	9.96578	0	0	0	0	100	100	0	80149	10	16.2904	1000	80149.1	80.1491	6.32461	6.324614756826235,	1	1	1	1	1	1	1	1	1	1	79246	2.01305	769	Scarecrow-like protein 14 OS=Arabidopsis thaliana OX=3702 GN=SCL14 PE=1 SV=2
P	Q9LEY1	1	1	1	1	1	1	1	1	-10	0	3	0	106121	0	106121	1000	9.96578	0	0	0	0	100	100	0	107330	10	16.7117	1000	107330	107.33	6.74591	6.745914911269859,	1	1	1	1	1	1	1	1	1	1	106121	2.34456	480	Serine carboxypeptidase-like 35 OS=Arabidopsis thaliana OX=3702 GN=SCPL35 PE=2 SV=1
P	F4K5V2	1	1	1	1	1	1	1	1	-10	0	3	0	148066	0	148066	1000	9.96578	0	0	0	0	100	100	0	149753	10	17.1922	1000	149753	149.753	7.22645	7.226445132163386,	1	1	1	1	1	1	1	1	1	1	148066	2.98576	153	U3 small nucleolar RNA-associated protein OS=Arabidopsis thaliana OX=3702 GN=MLF18.16 PE=4 SV=1
P	Q9LRP3	1	1	1	1	1	1	1	1	-4.5984	0	3	85326	74603	85326	74603	0.874329	-0.193752	0	0	0	0	100	100	84375	75453	16.3645	16.2033	84375.3	75453.2	0.894257	-0.161238	-0.16123786599243645,	1	1	1	1	1	1	1	1	1	1	159929	2.53461	467	Probable receptor-like protein kinase At3g17420 OS=Arabidopsis thaliana OX=3702 GN=At3g17420 PE=1 SV=1
P	C5H8J1	1	1	1	1	1	1	1	1	-10	0	3	0	376732	0	376732	1000	9.96578	0	0	0	0	100	100	0	381025	10	18.5395	1000	381025	381.025	8.57374	8.573743318191692,	1	1	1	1	1	1	1	1	1	1	376732	2.83488	551	Crossover junction endonuclease EME1B OS=Arabidopsis thaliana OX=3702 GN=EME1B PE=1 SV=1
P	Q9SEX2	1	1	1	1	1	1	1	1	-10	0	3	0	590220	0	590220	1000	9.96578	0	0	0	0	100	100	0	596946	10	19.1872	1000	596946	596.946	9.22146	9.221457544000515,	1	1	1	1	1	1	1	1	1	1	590220	3.05251	523	Katanin p60 ATPase-containing subunit A1 OS=Arabidopsis thaliana OX=3702 GN=AAA1 PE=1 SV=1
P	F4JH01	1	1	1	1	1	1	1	1	-10	0	3	0	101578	0	101578	1000	9.96578	0	0	0	0	100	100	0	102735	10	16.6486	1000	102736	102.736	6.68279	6.682792709402069,	1	1	1	1	1	1	1	1	1	1	101578	1.83624	1481	Nucleotidyltransferase family protein OS=Arabidopsis thaliana OX=3702 GN=MEE44 PE=1 SV=1
P	Q9C6G0	1	1	1	1	1	1	1	1	-10	0	3	37863	1253820	37863	1253820	33.1147	5.0494	0	0	0	0	100	100	37441	1268109	15.1923	20.2742	37441.1	1.26811e+06	33.8694	5.08191	5.08191161790195,	1	1	1	1	1	1	1	1	1	1	1291683	2.95979	1417	DExH-box ATP-dependent RNA helicase DExH4, chloroplastic OS=Arabidopsis thaliana OX=3702 GN=At1g58050 PE=3 SV=1
P	Q84J75	1	1	1	1	1	1	1	1	-10	0	3	0	140599	0	140599	1000	9.96578	0	0	0	0	100	100	0	142201	10	17.1176	1000	142201	142.201	7.15179	7.151791069099637,	1	1	1	1	1	1	1	1	1	1	140599	2.64148	321	Geranylgeranyl transferase type-2 subunit beta 1 OS=Arabidopsis thaliana OX=3702 GN=RGTB1 PE=1 SV=1
P	Q93YV5	1	1	1	1	1	1	1	1	-10	0	3	0	552084	0	552084	1000	9.96578	0	0	0	0	100	100	0	558375	10	19.0909	1000	558376	558.376	9.12509	9.125092526565258,	1	1	1	1	1	1	1	1	1	1	552084	3.13886	401	E3 ubiquitin-protein ligase DA2 OS=Arabidopsis thaliana OX=3702 GN=DA2 PE=1 SV=1
P	Q9M2Y6	1	1	1	1	1	1	1	1	-10	0	3	0	128962	0	128962	1000	9.96578	0	0	0	0	100	100	0	130431	10	16.9929	1000	130432	130.432	7.02715	7.027150758822356,	1	1	1	1	1	1	1	1	1	1	128962	2.69382	261	Probable pectin methylesterase CGR2 OS=Arabidopsis thaliana OX=3702 GN=CGR2 PE=2 SV=1
P	Q9LR47	1	1	1	1	1	1	1	1	-10	0	3	0	499749	0	499749	1000	9.96578	0	0	0	0	100	100	0	505444	10	18.9472	1000	505444	505.444	8.98141	8.981408415848106,	1	1	1	1	1	1	1	1	1	1	499749	2.90847	617	Type IV inositol polyphosphate 5-phosphatase 6 OS=Arabidopsis thaliana OX=3702 GN=IP5P6 PE=1 SV=2
P	Q8LG98	1	1	1	1	1	1	1	1	-10	0	3	0	72351	0	72351	1000	9.96578	0	0	0	0	100	100	0	73175	10	16.1591	1000	73175.5	73.1755	6.19329	6.19328959794457,	1	1	1	1	1	1	1	1	1	1	72351	2.37372	306	OVARIAN TUMOR DOMAIN-containing deubiquitinating enzyme 1 OS=Arabidopsis thaliana OX=3702 GN=OTU1 PE=1 SV=2
P	Q9S7V6	1	1	1	1	1	1	1	1	-10	0	3	0	273944	0	273944	1000	9.96578	0	0	0	0	100	100	0	277065	10	18.0799	1000	277066	277.066	8.11409	8.114085741384255,	1	1	1	1	1	1	1	1	1	1	273944	2.7318	508	DGCR14-like protein OS=Arabidopsis thaliana OX=3702 GN=F17A17.13 PE=1 SV=1
P	Q8W0Y9	1	1	1	1	1	1	1	1	-10	0	3	0	1423977	0	1423977	1000	9.96578	0	0	0	0	100	100	0	1440205	10	20.4578	1000	1.44021e+06	1440.21	10.4921	10.49205867476166,	1	1	1	1	1	1	1	1	1	1	1423977	3.35762	625	Kinesin-like protein KIN-14U OS=Arabidopsis thaliana OX=3702 GN=KIN14U PE=2 SV=1
P	O04492	1	1	1	1	1	1	1	1	-10	0	3	0	172048	0	172048	1000	9.96578	0	0	0	0	100	100	0	174008	10	17.4088	1000	174009	174.009	7.44302	7.4430158570434655,	1	1	1	1	1	1	1	1	1	1	172048	2.61344	419	Double-stranded RNA-binding protein 1 OS=Arabidopsis thaliana OX=3702 GN=DRB1 PE=1 SV=1
P	Q9LPX2	1	1	1	1	1	1	1	1	-10	0	3	0	127175	0	127175	1000	9.96578	0	0	0	0	100	100	0	128624	10	16.9728	1000	128624	128.624	7.00702	7.007019829915133,	1	1	1	1	1	1	1	1	1	1	127175	2.29552	644	Pentatricopeptide repeat-containing protein At1g12775, mitochondrial OS=Arabidopsis thaliana OX=3702 GN=At1g12775 PE=2 SV=1
P	Q8RXR6	1	1	1	1	1	1	1	1	-10	0	3	0	88091	0	88091	1000	9.96578	0	0	0	0	100	100	0	89094	10	16.4431	1000	89094.9	89.0949	6.47727	6.477271271566253,	1	1	1	1	1	1	1	1	1	1	88091	2.22477	525	BTB/POZ domain-containing protein At1g50280 OS=Arabidopsis thaliana OX=3702 GN=At1g50280 PE=2 SV=1
P	Q9LPT6	1	1	1	1	1	1	1	1	-10	0	3	0	854888	0	854888	1000	9.96578	0	0	0	0	100	100	0	864630	10	19.7217	1000	864631	864.631	9.75594	9.755940158720563,	1	1	1	1	1	1	1	1	1	1	854888	3.61385	208	OVARIAN TUMOR DOMAIN-containing deubiquitinating enzyme 2 OS=Arabidopsis thaliana OX=3702 GN=OTU2 PE=1 SV=1
P	Q3ECD0	1	1	1	1	1	1	1	1	-10	0	3	0	481103	0	481103	1000	9.96578	0	0	0	0	100	100	0	486585	10	18.8923	1000	486586	486.586	8.92655	8.926550531334327,	1	1	1	1	1	1	1	1	1	1	481103	3.04877	430	RNA pseudouridine synthase 2, chloroplastic OS=Arabidopsis thaliana OX=3702 GN=At1g76050 PE=2 SV=1
P	O80925	1	1	1	1	1	1	1	1	-10	0	3	0	378564	0	378564	1000	9.96578	0	0	0	0	100	100	0	382878	10	18.5465	1000	382878	382.878	8.58074	8.580741958454833,	1	1	1	1	1	1	1	1	1	1	378564	2.91917	456	ADP-ribosylation factor GTPase-activating protein AGD7 OS=Arabidopsis thaliana OX=3702 GN=AGD7 PE=1 SV=1
P	Q8RXF8	1	1	1	1	1	1	1	1	-10	0	2	0	98646	0	98646	1000	9.96578	0	0	0	0	100	100	0	99770	10	16.6063	1000	99770.2	99.7702	6.64054	6.640537193071939,	1	1	1	1	1	1	1	1	1	1	98646	2.1825	648	Mitochondrial Rho GTPase 1 OS=Arabidopsis thaliana OX=3702 GN=MIRO1 PE=1 SV=1
P	F4JRD9	1	1	1	1	1	1	1	1	-10	0	2	0	101163	0	101163	1000	9.96578	0	0	0	0	100	100	0	102315	10	16.6427	1000	102316	102.316	6.67689	6.6768864617444255,	1	1	1	1	1	1	1	1	1	1	101163	2.08962	823	RNA recognition motif (RRM)-containing protein OS=Arabidopsis thaliana OX=3702 GN=At4g12640 PE=1 SV=1
P	Q9FJF5	1	1	1	1	1	1	1	1	-5	0	2	0	22296	0	22296	1000	9.96578	0	0	0	0	100	100	0	22550	10	14.4608	1000	22550.1	22.5501	4.49506	4.495061548381589,	1	1	1	1	1	1	1	1	1	1	22296	1.72189	423	Protein SOSEKI 5 OS=Arabidopsis thaliana OX=3702 GN=SOK5 PE=1 SV=1
P	Q9S763	1	1	1	1	1	1	1	1	0.209743	0	2	97407	84227	97407	84227	0.864691	-0.209743	0	0	0	0	100	100	96321	85186	16.5556	16.3783	96321.6	85186.9	0.8844	-0.177229	-0.1772287670455869,	1	1	1	1	1	1	1	1	1	1	181634	3.09188	147	Probable WRKY transcription factor 45 OS=Arabidopsis thaliana OX=3702 GN=WRKY45 PE=1 SV=1
P	Q8RWU4	1	1	1	1	1	1	1	1	-10	0	2	0	60729	0	60729	1000	9.96578	0	0	0	0	100	100	0	61421	10	15.9064	1000	61421.1	61.4211	5.94066	5.940662253932242,	1	1	1	1	1	1	1	1	1	1	60729	1.90144	762	Homeobox-leucine zipper protein MERISTEM L1 OS=Arabidopsis thaliana OX=3702 GN=ATML1 PE=1 SV=1
P	Q9S733	1	1	1	1	1	1	1	1	-10	0	2	0	53507	0	53507	1000	9.96578	0	0	0	0	100	100	0	54116	10	15.7238	1000	54116.8	54.1168	5.758	5.7580042838301795,	1	1	1	1	1	1	1	1	1	1	53507	2.1831	351	Pentatricopeptide repeat-containing protein At2g40240, mitochondrial OS=Arabidopsis thaliana OX=3702 GN=At2g40240 PE=2 SV=1
P	Q94EJ6	1	1	1	1	1	1	1	1	-10	0	2	0	73859	0	73859	1000	9.96578	0	0	0	0	100	100	0	74700	10	16.1888	1000	74700.7	74.7007	6.22305	6.223050370405586,	1	1	1	1	1	1	1	1	1	1	73859	2.07531	621	Probable methyltransferase PMT14 OS=Arabidopsis thaliana OX=3702 GN=At4g18030 PE=2 SV=1
P	Q9FVU0	1	1	1	1	1	1	1	1	-10	0	2	0	20227	0	20227	1000	9.96578	0	0	0	0	100	100	0	20457	10	14.3203	1000	20457.5	20.4575	4.35456	4.354559000957224,	1	1	1	1	1	1	1	1	1	1	20227	1.9796	212	Transmembrane emp24 domain-containing protein p24delta4 OS=Arabidopsis thaliana OX=3702 GN=CYB PE=1 SV=1
P	Q93WK6	1	1	1	1	1	1	1	1	-10	0	2	0	561213	0	561213	1000	9.96578	0	0	0	0	100	100	0	567608	10	19.1145	1000	567609	567.609	9.14875	9.148753163806951,	1	1	1	1	1	1	1	1	1	1	561213	3.68094	117	DNA polymerase epsilon catalytic subunit A OS=Arabidopsis thaliana OX=3702 GN=At1g19530 PE=1 SV=1
P	F4I0P8	1	1	1	1	1	1	1	1	0	0	2	0	0	0	0	NaN	NaN	0	0	0	0	100	100	0	0	10	10	1000	1000	1	0	0.0,	1	1	1	1	1	1	1	1	1	1	0	#NAME?	790	Vacuolar protein sorting-associated protein 35B OS=Arabidopsis thaliana OX=3702 GN=VPS35B PE=1 SV=1
P	Q9FIM8	1	1	1	1	1	1	1	1	-5.01799	0	2	173328	202526	173328	202526	1.16846	0.224602	0	0	0	0	100	100	171396	204834	17.387	17.6441	171397	204834	1.19509	0.257116	0.2571163047180068,	1	1	1	1	1	1	1	1	1	1	375854	2.73429	693	Subtilisin-like protease SBT4.10 OS=Arabidopsis thaliana OX=3702 GN=SBT4.10 PE=5 SV=1
P	F4K2J6	1	1	1	1	1	1	1	1	-4.77089	0	2	22527	63620	22527	63620	2.82417	1.49783	0	0	0	0	100	100	22275	64345	14.4432	15.9735	22276	64345	2.88854	1.53034	1.5303390792217364,	1	1	1	1	1	1	1	1	1	1	86147	2.14006	624	Auxin-responsive GH3 family protein OS=Arabidopsis thaliana OX=3702 GN=At5g13380 PE=1 SV=1
P	O81275	1	1	1	1	1	1	1	1	-10	0	2	0	51219	0	51219	1000	9.96578	0	0	0	0	100	100	0	51802	10	15.6607	1000	51802.7	51.8027	5.69496	5.694955726852723,	1	1	1	1	1	1	1	1	1	1	51219	2.26852	276	Casein kinase II subunit beta-3 OS=Arabidopsis thaliana OX=3702 GN=CKB3 PE=1 SV=1
P	A0A1P8B1V0	1	1	1	1	1	1	1	1	-10	0	2	0	44026	0	44026	1000	9.96578	0	0	0	0	100	100	0	44527	10	15.4424	1000	44527.7	44.5277	5.47663	5.476632414415937,	1	1	1	1	1	1	1	1	1	1	44026	1.90572	547	Phospholipase-like protein (PEARLI 4) family protein OS=Arabidopsis thaliana OX=3702 GN=At2g20950 PE=1 SV=1
P	Q9M0A5	1	1	1	1	1	1	1	1	-10	0	2	0	108863	0	108863	1000	9.96578	0	0	0	0	100	100	0	110103	10	16.7485	1000	110104	110.104	6.78272	6.782718434611035,	1	1	1	1	1	1	1	1	1	1	108863	2.64068	249	Gamma-glutamyl peptidase 3 OS=Arabidopsis thaliana OX=3702 GN=GGP3 PE=1 SV=1
P	Q9FIG1	1	1	1	1	1	1	1	1	-5.01799	0	2	173328	273210	173328	273210	1.57626	0.656506	0	0	0	0	100	100	171396	276323	17.387	18.076	171397	276324	1.61219	0.689019	0.6890194636396271,	1	1	1	1	1	1	1	1	1	1	446538	2.78298	736	Subtilisin-like protease SBT4.11 OS=Arabidopsis thaliana OX=3702 GN=SBT4.11 PE=2 SV=2
P	Q8RW93	1	1	1	1	1	1	1	1	-10	0	2	0	45642	0	45642	1000	9.96578	0	0	0	0	100	100	0	46162	10	15.4944	1000	46162.2	46.1622	5.52864	5.528638651710242,	1	1	1	1	1	1	1	1	1	1	45642	2.55215	128	Putative lipid-binding protein At4g00165 OS=Arabidopsis thaliana OX=3702 GN=At4g00165 PE=2 SV=1
P	Q93W88	1	1	1	1	1	1	1	1	-0.310991	0	2	29290	36336	29290	36336	1.24056	0.310991	0	0	0	0	100	100	28963	36750	14.822	15.1655	28963.6	36750.1	1.26884	0.343505	0.34350532286566376,	1	1	1	1	1	1	1	1	1	1	65626	2.36071	286	Transcription factor bHLH137 OS=Arabidopsis thaliana OX=3702 GN=BHLH137 PE=1 SV=1
P	Q9FI96	1	1	1	1	1	1	1	1	0.444288	0	2	89865	66046	89865	66046	0.734947	-0.444288	0	0	0	0	100	100	88863	66798	16.4393	16.0275	88863.7	66798.7	0.751698	-0.411774	-0.41177424034605065,	1	1	1	1	1	1	1	1	1	1	155911	2.53966	450	UDP-glycosyltransferase 76C3 OS=Arabidopsis thaliana OX=3702 GN=UGT76C3 PE=3 SV=1
P	Q8VZF4	1	1	1	1	1	1	1	1	-10	0	2	0	71728	0	71728	1000	9.96578	0	0	0	0	100	100	0	72545	10	16.1466	1000	72545.4	72.5454	6.18081	6.180813045328468,	1	1	1	1	1	1	1	1	1	1	71728	2.30546	355	Serine/threonine-protein kinase ZRK3 OS=Arabidopsis thaliana OX=3702 GN=ZRK3 PE=1 SV=1
P	A0A1P8APA8	1	1	1	1	1	1	1	1	-5	0	2	0	58248	0	58248	1000	9.96578	0	0	0	0	100	100	0	58911	10	15.8463	1000	58911.8	58.9118	5.88049	5.88048515515007,	1	1	1	1	1	1	1	1	1	1	58248	1.98209	607	RNA polymerase I specific transcription initiation factor RRN3 protein OS=Arabidopsis thaliana OX=3702 GN=AT1G30590 PE=1 SV=1
P	Q8LPI9	1	1	1	1	1	1	1	1	-5.68665	0	2	92742	261168	92742	261168	2.81607	1.49368	0	0	0	0	100	100	91708	264144	16.4848	18.011	91708.6	264144	2.88026	1.5262	1.5261973000986073,	1	1	1	1	1	1	1	1	1	1	353910	3.1615	244	N-(5'-phosphoribosyl)anthranilate isomerase 3, chloroplastic OS=Arabidopsis thaliana OX=3702 GN=PAI3 PE=2 SV=1
P	F4JCQ8	1	1	1	1	1	1	1	1	-10	0	2	0	368850	0	368850	1000	9.96578	0	0	0	0	100	100	0	373053	10	18.509	1000	373054	373.054	8.54324	8.543238971369743,	1	1	1	1	1	1	1	1	1	1	368850	3.02031	352	tRNA (Ile)-lysidine synthase OS=Arabidopsis thaliana OX=3702 GN=At3g47850 PE=1 SV=1
P	B3DNN5	1	1	1	1	1	1	1	1	-10	0	2	0	75506	0	75506	1000	9.96578	0	0	0	0	100	100	0	76366	10	16.2207	1000	76366.5	76.3665	6.25487	6.2548679319710345,	1	1	1	1	1	1	1	1	1	1	75506	2.14318	543	Anaphase-promoting complex subunit 6 OS=Arabidopsis thaliana OX=3702 GN=APC6 PE=2 SV=1
P	F4K1E8	1	1	1	1	1	1	1	1	-10	0	2	0	23398	0	23398	1000	9.96578	0	0	0	0	100	100	0	23664	10	14.5304	1000	23664.7	23.6647	4.56466	4.564661858097614,	1	1	1	1	1	1	1	1	1	1	23398	1.73672	429	DnaJ heat shock amino-terminal domain protein (DUF3444) OS=Arabidopsis thaliana OX=3702 GN=At5g35753 PE=4 SV=2
P	Q8LCH5	1	1	1	1	1	1	1	1	-4.9905	0	2	31557	111168	31557	111168	3.52277	1.81671	0	0	0	0	100	100	31205	112434	14.9295	16.7787	31205.4	112435	3.60306	1.84922	1.8492235035653424,	1	1	1	1	1	1	1	1	1	1	142725	2.96698	154	Mediator of RNA polymerase II transcription subunit 22b OS=Arabidopsis thaliana OX=3702 GN=MED22B PE=1 SV=1
P	Q9FGT8	1	1	1	1	1	1	1	1	0	0	2	0	0	0	0	NaN	NaN	0	0	0	0	100	100	0	0	10	10	1000	1000	1	0	0.0,	1	1	1	1	1	1	1	1	1	1	0	#NAME?	186	Temperature-induced lipocalin-1 OS=Arabidopsis thaliana OX=3702 GN=TIL PE=1 SV=1
P	Q8LBU2	1	1	1	1	1	1	1	1	-10	0	2	0	100898	0	100898	1000	9.96578	0	0	0	0	100	100	0	102047	10	16.6389	1000	102048	102.048	6.6731	6.6731023133434135,	1	1	1	1	1	1	1	1	1	1	100898	2.78117	167	Probable glutathione peroxidase 8 OS=Arabidopsis thaliana OX=3702 GN=GPX8 PE=2 SV=1
P	Q9LZE0	1	1	1	1	1	1	1	1	0	0	2	0	0	0	0	NaN	NaN	0	0	0	0	100	100	0	0	10	10	1000	1000	1	0	0.0,	1	1	1	1	1	1	1	1	1	1	0	#NAME?	89	Transmembrane protein OS=Arabidopsis thaliana OX=3702 GN=At5g03460 PE=1 SV=1
P	Q9SN68	1	1	1	1	1	1	1	1	-4.88935	0	2	122254	126271	122254	126271	1.03286	0.0466417	0	0	0	0	100	100	120891	127710	16.8834	16.9625	120892	127710	1.0564	0.0791556	0.0791555767195269,	1	1	1	1	1	1	1	1	1	1	248525	3.09434	200	Ras-related protein RABF2b OS=Arabidopsis thaliana OX=3702 GN=RABF2B PE=1 SV=1
P	Q9FH09	1	1	1	1	1	1	1	1	-10	0	2	0	297717	0	297717	1000	9.96578	0	0	0	0	100	100	0	301109	10	18.1999	1000	301110	301.11	8.23415	8.23414633927057,	1	1	1	1	1	1	1	1	1	1	297717	2.86208	409	Histone deacetylase 7 OS=Arabidopsis thaliana OX=3702 GN=HDA7 PE=2 SV=1
P	Q9FGF5	1	1	1	1	1	1	1	1	-10	0	2	0	121281	0	121281	1000	9.96578	0	0	0	0	100	100	0	122663	10	16.9043	1000	122663	122.663	6.93856	6.938558289859759,	1	1	1	1	1	1	1	1	1	1	121281	2.84075	175	Holocarboxylase synthetase OS=Arabidopsis thaliana OX=3702 GN=MVP7.11 PE=2 SV=1
P	Q94C49	1	1	1	1	1	1	1	1	0	0	2	0	0	0	0	NaN	NaN	0	0	0	0	100	100	0	0	10	10	1000	1000	1	0	0.0,	1	1	1	1	1	1	1	1	1	1	0	#NAME?	302	Probable protein S-acyltransferase 13 OS=Arabidopsis thaliana OX=3702 GN=PAT13 PE=2 SV=1
P	Q94BN1	1	1	1	1	1	1	1	1	-10	0	2	0	115896	0	115896	1000	9.96578	0	0	0	0	100	100	0	117216	10	16.8388	1000	117217	117.217	6.87304	6.873035510171591,	1	1	1	1	1	1	1	1	1	1	115896	2.28664	599	Signal transducer, putative (DUF3550/UPF0682) OS=Arabidopsis thaliana OX=3702 GN=At4g40050 PE=1 SV=1
P	P46646	1	1	1	1	1	1	1	1	-4.87481	0	2	69129	176674	69129	176674	2.55571	1.35373	0	0	0	0	100	100	68358	178687	16.0608	17.4471	68358.7	178687	2.61397	1.38624	1.3862406867898562,	1	1	1	1	1	1	1	1	1	1	245803	2.78528	403	Aspartate aminotransferase, cytoplasmic isozyme 2 OS=Arabidopsis thaliana OX=3702 GN=ASP4 PE=2 SV=2
P	P46640	1	1	1	1	1	1	1	1	-10	0	2	0	59181	0	59181	1000	9.96578	0	0	0	0	100	100	0	59855	10	15.8692	1000	59855.5	59.8555	5.90341	5.903410715237603,	1	1	1	1	1	1	1	1	1	1	59181	2.28082	310	Homeobox protein knotted-1-like 2 OS=Arabidopsis thaliana OX=3702 GN=KNAT2 PE=1 SV=3
P	O49326	1	1	1	1	1	1	1	1	-4.82234	0	2	469151	4159168	469151	4159168	8.86531	3.14817	0	0	0	0	100	100	463923	4206567	18.8235	22.0042	463924	4.20657e+06	9.06737	3.18068	3.1806846198977716,	1	1	1	1	1	1	1	1	1	1	4628319	3.9924	471	Nitrile-specifier protein 2 OS=Arabidopsis thaliana OX=3702 GN=NSP2 PE=2 SV=1
P	Q0WVZ7	1	1	1	1	1	1	1	1	-10	0	2	0	67187	0	67187	1000	9.96578	0	0	0	0	100	100	0	67952	10	16.0522	1000	67952.7	67.9527	6.08646	6.086458754041552,	1	1	1	1	1	1	1	1	1	1	67187	1.86824	910	24 kDa vacuolar protein-like OS=Arabidopsis thaliana OX=3702 GN=At5g20655 PE=1 SV=1
P	O82734	1	1	1	1	1	1	1	1	-5.06341	0	2	56426	155376	56426	155376	2.75362	1.46133	0	0	0	0	100	100	55797	157146	15.7679	17.2618	55797.3	157147	2.81639	1.49385	1.4938455947500293,	1	1	1	1	1	1	1	1	1	1	211802	2.81539	324	Serine/threonine-protein phosphatase PP1 isozyme 8 OS=Arabidopsis thaliana OX=3702 GN=TOPP8 PE=1 SV=3
P	Q9FG96	1	1	1	1	1	1	1	1	-10	0	2	0	73380	0	73380	1000	9.96578	0	0	0	0	100	100	0	74216	10	16.1794	1000	74216.3	74.2163	6.21366	6.2136635454136835,	1	1	1	1	1	1	1	1	1	1	73380	2.24233	420	AT5g50150/MPF21_17 OS=Arabidopsis thaliana OX=3702 GN=MPF21.18 PE=1 SV=1
P	Q9LYI7	1	1	1	1	1	1	1	1	-10	0	2	0	94258	0	94258	1000	9.96578	0	0	0	0	100	100	0	95332	10	16.5407	1000	95332.2	95.3322	6.57489	6.574891710885213,	1	1	1	1	1	1	1	1	1	1	94258	2.49002	305	At5g11860 OS=Arabidopsis thaliana OX=3702 GN=SCP1-like small phosphatase 5 PE=1 SV=1
P	F4IGH3	1	1	1	1	1	1	1	1	-10	0	2	0	67997	0	67997	1000	9.96578	0	0	0	0	100	100	0	68771	10	16.0695	1000	68771.9	68.7719	6.10375	6.10374773747553,	1	1	1	1	1	1	1	1	1	1	67997	2.12237	513	U6 small nuclear RNA (adenine-(43)-N(6))-methyltransferase OS=Arabidopsis thaliana OX=3702 GN=FIO1 PE=1 SV=1
P	Q9LYG6	1	1	1	1	1	1	1	1	-10	0	2	0	365269	0	365269	1000	9.96578	0	0	0	0	100	100	0	369431	10	18.4949	1000	369432	369.432	8.52916	8.529164054582784,	1	1	1	1	1	1	1	1	1	1	365269	3.15949	253	At5g11640 OS=Arabidopsis thaliana OX=3702 GN=At5g11640 PE=1 SV=1
P	P51567	1	1	1	1	1	1	1	1	-10	0	2	0	179383	0	179383	1000	9.96578	0	0	0	0	100	100	0	181427	10	17.469	1000	181427	181.427	7.50325	7.50324790926159,	1	1	1	1	1	1	1	1	1	1	179383	2.62335	427	Serine/threonine-protein kinase AFC2 OS=Arabidopsis thaliana OX=3702 GN=AFC2 PE=1 SV=1
P	Q38942	1	1	1	1	1	1	1	1	-5	0	2	0	22913	0	22913	1000	9.96578	0	0	0	0	100	100	0	23174	10	14.5002	1000	23174.1	23.1741	4.53444	4.534443003955723,	1	1	1	1	1	1	1	1	1	1	22913	1.81726	349	Protein RAE1 OS=Arabidopsis thaliana OX=3702 GN=RAE1 PE=1 SV=2
P	Q8H0Y9	1	1	1	1	1	1	1	1	-10	0	2	0	41400	0	41400	1000	9.96578	0	0	0	0	100	100	0	41871	10	15.3537	1000	41871.8	41.8718	5.38791	5.387907408551829,	1	1	1	1	1	1	1	1	1	1	41400	2.57168	111	Acyl-CoA N-acyltransferases (NAT) superfamily protein OS=Arabidopsis thaliana OX=3702 GN=AT1G21770 PE=1 SV=1
P	Q9M9Y4	1	1	1	1	1	1	1	1	-10	0	2	0	40906	0	40906	1000	9.96578	0	0	0	0	100	100	0	41372	10	15.3364	1000	41372.2	41.3722	5.37059	5.370589110776172,	1	1	1	1	1	1	1	1	1	1	40906	1.9875	421	E3 ubiquitin protein ligase DRIP1 OS=Arabidopsis thaliana OX=3702 GN=DRIP1 PE=1 SV=2
P	Q9FFG8	1	1	1	1	1	1	1	1	-10	0	2	0	211324	0	211324	1000	9.96578	0	0	0	0	100	100	0	213732	10	17.7054	1000	213732	213.732	7.73966	7.739661358712715,	1	1	1	1	1	1	1	1	1	1	211324	2.50738	657	Pentatricopeptide repeat-containing protein At5g44230 OS=Arabidopsis thaliana OX=3702 GN=PCMP-H17 PE=2 SV=1
P	Q9M9V9	1	1	1	1	1	1	1	1	-10	0	2	0	764000	0	764000	1000	9.96578	0	0	0	0	100	100	0	772706	10	19.5596	1000	772707	772.707	9.59378	9.593777373975614,	1	1	1	1	1	1	1	1	1	1	764000	3.68997	156	Translationally controlled tumor protein 2 OS=Arabidopsis thaliana OX=3702 GN=TCTP2 PE=1 SV=1
P	Q9FFC2	1	1	1	1	1	1	1	1	-10	0	2	0	27727	0	27727	1000	9.96578	0	0	0	0	100	100	0	28042	10	14.7754	1000	28043	28.043	4.80957	4.809568169240003,	1	1	1	1	1	1	1	1	1	1	27727	1.7422	502	Prolylcarboxypeptidase-like protein OS=Arabidopsis thaliana OX=3702 GN=MRN17.9 PE=1 SV=1
P	Q9SLG9	1	1	1	1	1	1	1	1	-10	0	2	0	68039	0	68039	1000	9.96578	0	0	0	0	100	100	0	68814	10	16.0704	1000	68814.4	68.8144	6.10464	6.1046385780418895,	1	1	1	1	1	1	1	1	1	1	68039	1.94514	772	Phosphatidylinositol 4-phosphate 5-kinase 5 OS=Arabidopsis thaliana OX=3702 GN=PIP5K5 PE=2 SV=1
P	Q9M9S3	1	1	1	1	1	1	1	1	-10	0	2	0	227695	0	227695	1000	9.96578	0	0	0	0	100	100	0	230289	10	17.8131	1000	230290	230.29	7.84731	7.847307347108297,	1	1	1	1	1	1	1	1	1	1	227695	2.9374	263	Single-stranded DNA-binding protein WHY1, chloroplastic OS=Arabidopsis thaliana OX=3702 GN=WHY1 PE=1 SV=1
P	O80492	1	1	1	1	1	1	1	1	-10	0	2	0	77285	0	77285	1000	9.96578	0	0	0	0	100	100	0	78165	10	16.2542	1000	78165.8	78.1658	6.28847	6.2884650740518895,	1	1	1	1	1	1	1	1	1	1	77285	2.25665	428	Probable protein phosphatase 2C 5 OS=Arabidopsis thaliana OX=3702 GN=At1g09160 PE=2 SV=1
P	O82629	1	1	1	1	1	1	1	1	-10	0	2	0	76446	0	76446	1000	9.96578	0	0	0	0	100	100	0	77317	10	16.2385	1000	77317.2	77.3172	6.27272	6.272717656067493,	1	1	1	1	1	1	1	1	1	1	76446	2.85805	106	V-type proton ATPase subunit G2 OS=Arabidopsis thaliana OX=3702 GN=VHA-G2 PE=1 SV=2
P	Q9SY69	1	1	1	1	1	1	1	1	-5	0	2	0	20576	0	20576	1000	9.96578	0	0	0	0	100	100	0	20810	10	14.345	1000	20810.5	20.8105	4.37924	4.379239188605727,	1	1	1	1	1	1	1	1	1	1	20576	1.35289	913	Pentatricopeptide repeat-containing protein At1g10270 OS=Arabidopsis thaliana OX=3702 GN=GRP23 PE=1 SV=1
P	O48780	1	1	1	1	1	1	1	1	-5	0	2	0	94444	0	94444	1000	9.96578	0	0	0	0	100	100	0	95520	10	16.5435	1000	95520.3	95.5203	6.57774	6.57773578635351,	1	1	1	1	1	1	1	1	1	1	94444	2.26846	509	3-ketoacyl-CoA synthase 11 OS=Arabidopsis thaliana OX=3702 GN=KCS11 PE=1 SV=1
P	Q9FF79	1	1	1	1	1	1	1	1	-10	0	2	0	118982	0	118982	1000	9.96578	0	0	0	0	100	100	0	120337	10	16.8767	1000	120338	120.338	6.91095	6.910948069962608,	1	1	1	1	1	1	1	1	1	1	118982	2.57033	320	Nicotianamine synthase 1 OS=Arabidopsis thaliana OX=3702 GN=NAS1 PE=2 SV=1
P	Q8LA53	1	1	1	1	1	1	1	1	-10	0	2	0	97565	0	97565	1000	9.96578	0	0	0	0	100	100	0	98676	10	16.5904	1000	98676.9	98.6769	6.62464	6.624640335926922,	1	1	1	1	1	1	1	1	1	1	97565	2.55473	272	Methyl-CpG-binding domain-containing protein 2 OS=Arabidopsis thaliana OX=3702 GN=MBD2 PE=1 SV=1
P	Q94A79	1	1	1	1	1	1	1	1	-10	0	2	0	122968	0	122968	1000	9.96578	0	0	0	0	100	100	0	124369	10	16.9243	1000	124369	124.369	6.95849	6.958487667151341,	1	1	1	1	1	1	1	1	1	1	122968	2.46654	420	Protein DEFECTIVE IN MERISTEM SILENCING 3 OS=Arabidopsis thaliana OX=3702 GN=DMS3 PE=1 SV=1
P	Q56X05	1	1	1	1	1	1	1	1	-10	0	2	0	64435	0	64435	1000	9.96578	0	0	0	0	100	100	0	65169	10	15.9919	1000	65169.3	65.1693	6.02612	6.026121189572652,	1	1	1	1	1	1	1	1	1	1	64435	2.04795	577	Pentatricopeptide repeat-containing protein At1g06143 OS=Arabidopsis thaliana OX=3702 GN=EMB1444 PE=2 SV=2
P	Q9LK99	1	1	1	1	1	1	1	1	5	0	2	180031	0	180031	0	0	0.01	0	0	0	0	100	100	178025	0	17.4417	10	178025	1000	0.00561719	-7.47594	-7.4759361800969,	1	1	1	1	1	1	1	1	1	1	180031	2.91889	217	Ras-related protein RABA1g OS=Arabidopsis thaliana OX=3702 GN=RABA1G PE=2 SV=1
P	Q9SKC1	1	1	1	1	1	1	1	1	-10	0	2	0	94328	0	94328	1000	9.96578	0	0	0	0	100	100	0	95402	10	16.5417	1000	95403	95.403	6.57596	6.575962719947394,	1	1	1	1	1	1	1	1	1	1	94328	2.31472	457	UDP-glycosyltransferase 74C1 OS=Arabidopsis thaliana OX=3702 GN=UGT74C1 PE=2 SV=1
P	A0A1I9LQU9	1	1	1	1	1	1	1	1	-10	0	2	0	103990	0	103990	1000	9.96578	0	0	0	0	100	100	0	105175	10	16.6824	1000	105175	105.175	6.71665	6.716649536734259,	1	1	1	1	1	1	1	1	1	1	103990	2.60537	258	CaM_binding domain-containing protein OS=Arabidopsis thaliana OX=3702 GN=At3g24750 PE=4 SV=1
P	F4JZ42	1	1	1	1	1	1	1	1	-10	0	2	0	11902	0	11902	1000	9.96578	0	0	0	0	100	100	0	12037	10	13.5553	1000	12037.6	12.0376	3.58948	3.5894806637418917,	1	1	1	1	1	1	1	1	1	1	11902	1.47902	395	S-adenosyl-L-methionine-dependent methyltransferases superfamily protein OS=Arabidopsis thaliana OX=3702 GN=At5g66180 PE=1 SV=1
P	O82514	1	1	1	1	1	1	1	1	-10	0	2	0	117310	0	117310	1000	9.96578	0	0	0	0	100	100	0	118646	10	16.8563	1000	118647	118.647	6.89053	6.890530735743282,	1	1	1	1	1	1	1	1	1	1	117310	2.6784	246	Adenylate kinase 4 OS=Arabidopsis thaliana OX=3702 GN=ADK1 PE=1 SV=2
P	O48691	1	1	1	1	1	1	1	1	-4.7566	0	2	131935	634116	131935	634116	4.80628	2.26492	0	0	0	0	100	100	130464	641342	16.9933	19.2907	130465	641343	4.91582	2.29743	2.297433347675394,	1	1	1	1	1	1	1	1	1	1	766051	3.5379	222	At1g24240/F3I6_17 OS=Arabidopsis thaliana OX=3702 GN=At1g24240 PE=1 SV=1
P	Q9LK16	1	1	1	1	1	1	1	1	0.833585	0	2	56232	28553	56232	28553	0.507771	-0.977749	0	0	0	0	100	100	55605	28878	15.7629	14.8177	55605.4	28878.4	0.519345	-0.945235	-0.9452351208086595,	1	1	1	1	1	1	1	1	1	1	84785	2.23284	496	Putative ammonium transporter 1 member 5 OS=Arabidopsis thaliana OX=3702 GN=AMT1-5 PE=3 SV=1
P	P0CB21	1	1	1	1	1	1	1	1	-10	0	2	0	147077	0	147077	1000	9.96578	0	0	0	0	100	100	0	148753	10	17.1826	1000	148753	148.753	7.21678	7.216776390326941,	1	1	1	1	1	1	1	1	1	1	147077	2.31751	708	Uncharacterized protein At4g26450 OS=Arabidopsis thaliana OX=3702 GN=At4g26450 PE=4 SV=1
P	O65522	1	1	1	1	1	1	1	1	-10	0	2	0	72922	0	72922	1000	9.96578	0	0	0	0	100	100	0	73753	10	16.1704	1000	73753	73.753	6.20463	6.2046307709167445,	1	1	1	1	1	1	1	1	1	1	72922	2.0898	593	Exostosin family protein OS=Arabidopsis thaliana OX=3702 GN=At4g32790 PE=1 SV=1
P	Q9M886	1	1	1	1	1	1	1	1	-10	0	2	0	159915	0	159915	1000	9.96578	0	0	0	0	100	100	0	161737	10	17.3033	1000	161737	161.737	7.33751	7.337510005431194,	1	1	1	1	1	1	1	1	1	1	159915	2.78393	263	LOB domain-containing protein 41 OS=Arabidopsis thaliana OX=3702 GN=LBD41 PE=2 SV=1
P	Q9LVV5	1	1	1	1	1	1	1	1	-10	0	2	0	52060	0	52060	1000	9.96578	0	0	0	0	100	100	0	52653	10	15.6842	1000	52653.3	52.6533	5.71845	5.718451952569254,	1	1	1	1	1	1	1	1	1	1	52060	2.3682	223	Thylakoid lumenal 15.0 kDa protein 2, chloroplastic OS=Arabidopsis thaliana OX=3702 GN=At5g52970 PE=1 SV=2
P	F4IE40	1	1	1	1	1	1	1	1	-10	0	2	0	173867	0	173867	1000	9.96578	0	0	0	0	100	100	0	175848	10	17.424	1000	175848	175.848	7.45819	7.458188870462843,	1	1	1	1	1	1	1	1	1	1	173867	2.23077	1022	ARM repeat superfamily protein OS=Arabidopsis thaliana OX=3702 GN=At1g26170 PE=1 SV=1
P	O48587	1	1	1	1	1	1	1	1	-10	0	2	0	160206	0	160206	1000	9.96578	0	0	0	0	100	100	0	162031	10	17.3059	1000	162032	162.032	7.34013	7.340132915971506,	1	1	1	1	1	1	1	1	1	1	160206	2.79814	255	At5g44730 OS=Arabidopsis thaliana OX=3702 GN=T19K24.16 PE=1 SV=1
P	Q9SVS5	1	1	1	1	1	1	1	1	-4.40701	0	2	170460	192748	170460	192748	1.13075	0.177283	0	0	0	0	100	100	168560	194944	17.3629	17.5727	168561	194945	1.15653	0.209797	0.20979655802855393,	1	1	1	1	1	1	1	1	1	1	363208	3.41714	139	At4g21720 OS=Arabidopsis thaliana OX=3702 GN=At4g21720 PE=1 SV=1
P	Q9LVG2	1	1	1	1	1	1	1	1	-5.26936	0	2	34355	76257	34355	76257	2.21968	1.15035	0	0	0	0	100	100	33972	77126	15.0521	16.2349	33972.2	77126.1	2.27027	1.18286	1.1828635975050439,	1	1	1	1	1	1	1	1	1	1	110612	2.35806	485	AP2-like ethylene-responsive transcription factor TOE2 OS=Arabidopsis thaliana OX=3702 GN=TOE2 PE=1 SV=1
P	Q9SIU2	1	1	1	1	1	1	1	1	-10	0	2	0	480390	0	480390	1000	9.96578	0	0	0	0	100	100	0	485864	10	18.8902	1000	485865	485.865	8.92441	8.924410855324819,	1	1	1	1	1	1	1	1	1	1	480390	2.7532	848	Nuclear cap-binding protein subunit 1 OS=Arabidopsis thaliana OX=3702 GN=ABH1 PE=1 SV=2
P	Q8GZ63	1	1	1	1	1	1	1	1	-10	0	2	0	247760	0	247760	1000	9.96578	0	0	0	0	100	100	0	250583	10	17.9349	1000	250584	250.584	7.96915	7.9691480238398045,	1	1	1	1	1	1	1	1	1	1	247760	2.63512	574	Pentatricopeptide repeat-containing protein At5g25630 OS=Arabidopsis thaliana OX=3702 GN=At5g25630 PE=2 SV=2
P	Q9SVG9	1	1	1	1	1	1	1	1	-10	0	2	0	56854	0	56854	1000	9.96578	0	0	0	0	100	100	0	57501	10	15.8113	1000	57501.9	57.5019	5.84554	5.845538495259708,	1	1	1	1	1	1	1	1	1	1	56854	2.47373	191	Calcium-binding protein CML42 OS=Arabidopsis thaliana OX=3702 GN=CML42 PE=1 SV=1
P	Q9SII9	1	1	1	1	1	1	1	1	-10	0	2	0	46389	0	46389	1000	9.96578	0	0	0	0	100	100	0	46917	10	15.5178	1000	46917.7	46.9177	5.55206	5.5520593874118145,	1	1	1	1	1	1	1	1	1	1	46389	1.93563	538	Ubiquitin domain-containing protein DSK2a OS=Arabidopsis thaliana OX=3702 GN=DSK2A PE=1 SV=2
P	Q8GYI7	1	1	1	1	1	1	1	1	-10	0	2	0	54872	0	54872	1000	9.96578	0	0	0	0	100	100	0	55497	10	15.7601	1000	55497.3	55.4973	5.79435	5.794346801608535,	1	1	1	1	1	1	1	1	1	1	54872	2.38142	228	Alpha/beta-Hydrolases superfamily protein OS=Arabidopsis thaliana OX=3702 GN=At5g19630/T29J13_50 PE=1 SV=1
P	A0A1P8B8B4	1	1	1	1	1	1	1	1	-10	0	2	0	251789	0	251789	1000	9.96578	0	0	0	0	100	100	0	254658	10	17.9582	1000	254658	254.658	7.99242	7.99241999259163,	1	1	1	1	1	1	1	1	1	1	251789	2.55532	701	TolB protein-like protein OS=Arabidopsis thaliana OX=3702 GN=At4g01870 PE=1 SV=1
P	P38605	1	1	1	1	1	1	1	1	-10	0	2	0	76647	0	76647	1000	9.96578	0	0	0	0	100	100	0	77520	10	16.2423	1000	77520.5	77.5205	6.27651	6.276505966046922,	1	1	1	1	1	1	1	1	1	1	76647	2.00425	759	Cycloartenol synthase OS=Arabidopsis thaliana OX=3702 GN=CAS1 PE=1 SV=2
P	F4I718	1	1	1	1	1	1	1	1	-10	0	2	0	43348	0	43348	1000	9.96578	0	0	0	0	100	100	0	43842	10	15.42	1000	43842	43.842	5.45424	5.4542420724140355,	1	1	1	1	1	1	1	1	1	1	43348	1.30737	2136	Protein CELLULOSE SYNTHASE INTERACTIVE 3 OS=Arabidopsis thaliana OX=3702 GN=CSI3 PE=1 SV=1
P	F4K8I1	1	1	1	1	1	1	1	1	-10	0	2	0	115413	0	115413	1000	9.96578	0	0	0	0	100	100	0	116728	10	16.8328	1000	116728	116.728	6.86701	6.867010472516167,	1	1	1	1	1	1	1	1	1	1	115413	2.82421	173	Chlorophyll a-b binding protein, chloroplastic OS=Arabidopsis thaliana OX=3702 GN=At5g28450 PE=3 SV=1
P	F4J131	1	1	1	1	1	1	1	1	-4.49181	0	2	82121	155648	82121	155648	1.89535	0.922464	0	0	0	0	100	100	81205	157421	16.3093	17.2643	81206	157422	1.93855	0.954978	0.9549778433475917,	1	1	1	1	1	1	1	1	1	1	237769	3.07949	198	CIDE-N domain-containing protein OS=Arabidopsis thaliana OX=3702 GN=At3g03370 PE=4 SV=1
P	Q9SUD0	1	1	1	1	1	1	1	1	-4.98657	0	2	326259	337553	326259	337553	1.03462	0.0490963	0	0	0	0	100	100	322623	341399	18.2995	18.3811	322624	341400	1.0582	0.0816102	0.08161024623904574,	1	1	1	1	1	1	1	1	1	1	663812	3.08406	547	Multi-copper oxidase type I family protein OS=Arabidopsis thaliana OX=3702 GN=SKU5 similar 10 PE=1 SV=1
P	A0A1P8B7H4	1	1	1	1	1	1	1	1	-10	0	2	0	97517	0	97517	1000	9.96578	0	0	0	0	100	100	0	98628	10	16.5897	1000	98628.3	98.6283	6.62393	6.623930384589944,	1	1	1	1	1	1	1	1	1	1	97517	2.48665	318	NAD(P)-binding Rossmann-fold superfamily protein OS=Arabidopsis thaliana OX=3702 GN=AT4G20750 PE=1 SV=1
P	Q9C983	1	1	1	1	1	1	1	1	-5	0	2	0	39807	0	39807	1000	9.96578	0	0	0	0	100	100	0	40260	10	15.2971	1000	40260.7	40.2607	5.3313	5.331298789618745,	1	1	1	1	1	1	1	1	1	1	39807	2.14208	287	Probable WRKY transcription factor 57 OS=Arabidopsis thaliana OX=3702 GN=WRKY57 PE=2 SV=1
P	Q9LTR2	1	1	1	1	1	1	1	1	-10	0	2	0	35072	0	35072	1000	9.96578	0	0	0	0	100	100	0	35471	10	15.1144	1000	35471.7	35.4717	5.1486	5.148596344238306,	1	1	1	1	1	1	1	1	1	1	35072	1.96404	381	Protein TRIGALACTOSYLDIACYLGLYCEROL 2, chloroplastic OS=Arabidopsis thaliana OX=3702 GN=TGD2 PE=1 SV=1
P	F4I671	1	1	1	1	1	1	1	1	-10	0	2	0	93082	0	93082	1000	9.96578	0	0	0	0	100	100	0	94142	10	16.5226	1000	94142.8	94.1428	6.55678	6.556778850271426,	1	1	1	1	1	1	1	1	1	1	93082	2.39023	379	PPR superfamily protein OS=Arabidopsis thaliana OX=3702 GN=At1g23450 PE=4 SV=2
P	Q9C932	1	1	1	1	1	1	1	1	-10	0	2	0	172230	0	172230	1000	9.96578	0	0	0	0	100	100	0	174192	10	17.4103	1000	174193	174.193	7.44454	7.444541197157568,	1	1	1	1	1	1	1	1	1	1	172230	2.73505	317	NAC domain-containing protein 19 OS=Arabidopsis thaliana OX=3702 GN=NAC019 PE=1 SV=1
P	F4KDJ9	1	1	1	1	1	1	1	1	-10	0	2	0	100637	0	100637	1000	9.96578	0	0	0	0	100	100	0	101783	10	16.6351	1000	101784	101.784	6.66937	6.669365556788147,	1	1	1	1	1	1	1	1	1	1	100637	2.28012	528	Evolutionarily conserved C-terminal region 10 OS=Arabidopsis thaliana OX=3702 GN=ECT10 PE=1 SV=1
P	Q8GXB3	1	1	1	1	1	1	1	1	-10	0	2	0	154539	0	154539	1000	9.96578	0	0	0	0	100	100	0	156300	10	17.254	1000	156300	156.3	7.28818	7.288175703335297,	1	1	1	1	1	1	1	1	1	1	154539	2.61155	378	AT-hook motif nuclear-localized protein 5 OS=Arabidopsis thaliana OX=3702 GN=AHL5 PE=1 SV=1
P	B9DHD7	1	1	1	1	1	1	1	1	-10	0	2	0	63670	0	63670	1000	9.96578	0	0	0	0	100	100	0	64395	10	15.9747	1000	64395.6	64.3956	6.00889	6.0088904050489775,	1	1	1	1	1	1	1	1	1	1	63670	2.21735	386	Vesicle-associated protein 2-2 OS=Arabidopsis thaliana OX=3702 GN=PVA22 PE=1 SV=1
P	Q9SU40	1	1	1	1	1	1	1	1	-5	0	2	0	31825	0	31825	1000	9.96578	0	0	0	0	100	100	0	32187	10	14.9742	1000	32187.7	32.1877	5.00844	5.008437154953862,	1	1	1	1	1	1	1	1	1	1	31825	1.73413	587	Monocopper oxidase-like protein SKU5 OS=Arabidopsis thaliana OX=3702 GN=SKU5 PE=1 SV=1
P	Q05196	1	1	1	1	1	1	1	1	-0.579069	0	2	68352	102110	68352	102110	1.49388	0.579069	0	0	0	0	100	100	67590	103273	16.0445	16.6561	67590.4	103274	1.52793	0.611583	0.6115826091298918,	1	1	1	1	1	1	1	1	1	1	170462	2.39784	682	Polyadenylate-binding protein 5 OS=Arabidopsis thaliana OX=3702 GN=PAB5 PE=1 SV=3
P	Q0JXE7	1	1	1	1	1	1	1	1	-0.155496	0	2	29290	36336	29290	36336	1.24056	0.310991	0	0	0	0	100	100	28963	36750	14.822	15.1655	28963.6	36750.1	1.26884	0.343505	0.34350532286566376,	1	1	1	1	1	1	1	1	1	1	65626	2.28178	343	Transcription factor BPE OS=Arabidopsis thaliana OX=3702 GN=BPE PE=2 SV=1
P	Q9SU13	1	1	1	1	1	1	1	1	-10	0	2	0	316454	0	316454	1000	9.96578	0	0	0	0	100	100	0	320060	10	18.288	1000	320060	320.06	8.3222	8.322200539333432,	1	1	1	1	1	1	1	1	1	1	316454	2.89501	403	Fasciclin-like arabinogalactan protein 2 OS=Arabidopsis thaliana OX=3702 GN=FLA2 PE=2 SV=1
P	Q9ZTZ7	1	1	1	1	1	1	1	1	-10	0	2	0	231923	0	231923	1000	9.96578	0	0	0	0	100	100	0	234566	10	17.8396	1000	234566	234.566	7.87385	7.8738506360803235,	1	1	1	1	1	1	1	1	1	1	231923	2.2887	1193	K(+) efflux antiporter 1, chloroplastic OS=Arabidopsis thaliana OX=3702 GN=KEA1 PE=1 SV=2
P	F4JIK2	1	1	1	1	1	1	1	1	0	0	2	0	0	0	0	NaN	NaN	0	0	0	0	100	100	0	0	10	10	1000	1000	1	0	0.0,	1	1	1	1	1	1	1	1	1	1	0	#NAME?	267	Alpha carbonic anhydrase 4 OS=Arabidopsis thaliana OX=3702 GN=ACA4 PE=3 SV=1
P	B9DH75	1	1	1	1	1	1	1	1	-4.57749	0	2	42626	51907	42626	51907	1.21773	0.284195	0	0	0	0	100	100	42151	52498	15.3633	15.68	42151	52498.6	1.24549	0.316709	0.31670933357607206,	1	1	1	1	1	1	1	1	1	1	94533	2.41808	361	AT2G17320 protein OS=Arabidopsis thaliana OX=3702 GN=At2g17320 PE=1 SV=1
P	Q8GWQ2	1	1	1	1	1	1	1	1	-10	0	2	0	49251	0	49251	1000	9.96578	0	0	0	0	100	100	0	49812	10	15.6042	1000	49812.3	49.8123	5.63843	5.6384296583991755,	1	1	1	1	1	1	1	1	1	1	49251	2.24371	281	AT-hook motif nuclear-localized protein 20 OS=Arabidopsis thaliana OX=3702 GN=AHL20 PE=2 SV=1
P	Q8W487	1	1	1	1	1	1	1	1	-10	0	2	0	109911	0	109911	1000	9.96578	0	0	0	0	100	100	0	111163	10	16.7623	1000	111164	111.164	6.79654	6.796540515553132,	1	1	1	1	1	1	1	1	1	1	109911	2.6431	250	Uncharacterized protein At2g39795, mitochondrial OS=Arabidopsis thaliana OX=3702 GN=At2g39795 PE=1 SV=1
P	Q0WQD2	1	1	1	1	1	1	1	1	-4.85936	0	2	56053	98222	56053	98222	1.75231	0.809255	0	0	0	0	100	100	55428	99341	15.7583	16.6001	55428.4	99341.4	1.79225	0.841769	0.8417685147139339,	1	1	1	1	1	1	1	1	1	1	154275	2.35579	680	Probable galacturonosyltransferase 3 OS=Arabidopsis thaliana OX=3702 GN=GAUT3 PE=2 SV=2
P	Q9ZU00	1	1	1	1	1	1	1	1	-10	0	2	0	39227	0	39227	1000	9.96578	0	0	0	0	100	100	0	39674	10	15.2759	1000	39674	39.674	5.31012	5.310123646121922,	1	1	1	1	1	1	1	1	1	1	39227	1.59839	989	DC1 domain-containing protein OS=Arabidopsis thaliana OX=3702 GN=At4g02180 PE=4 SV=1
P	Q8W468	1	1	1	1	1	1	1	1	-0.10545	0	2	47062	54470	47062	54470	1.15741	0.210899	0	0	0	0	100	100	46537	55090	15.5061	15.7495	46537.6	55090.8	1.18379	0.243413	0.24341313983807053,	1	1	1	1	1	1	1	1	1	1	101532	2.25302	567	Probable E3 ubiquitin-protein ligase ARI8 OS=Arabidopsis thaliana OX=3702 GN=ARI8 PE=2 SV=1
P	A0A1P8B6H3	1	1	1	1	1	1	1	1	-5.08957	0	2	50166	243002	50166	243002	4.84396	2.27619	0	0	0	0	100	100	49607	245771	15.5983	17.907	49607	245771	4.95437	2.3087	2.3087002786316457,	1	1	1	1	1	1	1	1	1	1	293168	2.3304	1370	ADP-ribosyl cyclase/cyclic ADP-ribose hydrolase OS=Arabidopsis thaliana OX=3702 GN=DL4490C PE=4 SV=1
P	O04716	1	1	1	1	1	1	1	1	-10	0	2	0	51033	0	51033	1000	9.96578	0	0	0	0	100	100	0	51614	10	15.6555	1000	51614.6	51.6146	5.68971	5.689707094579976,	1	1	1	1	1	1	1	1	1	1	51033	1.58596	1324	DNA mismatch repair protein MSH6 OS=Arabidopsis thaliana OX=3702 GN=MSH6 PE=1 SV=2
P	Q9FMV5	1	1	1	1	1	1	1	1	0	0	2	0	0	0	0	NaN	NaN	0	0	0	0	100	100	0	0	10	10	1000	1000	1	0	0.0,	1	1	1	1	1	1	1	1	1	1	0	#NAME?	250	Nuclear transcription factor Y subunit C-4 OS=Arabidopsis thaliana OX=3702 GN=NFYC4 PE=1 SV=1
P	Q9LSN7	1	1	1	1	1	1	1	1	-10	0	2	0	60724	0	60724	1000	9.96578	0	0	0	0	100	100	0	61416	10	15.9063	1000	61416	61.416	5.94054	5.940543467649341,	1	1	1	1	1	1	1	1	1	1	60724	2.42163	230	Transcription factor bHLH147 OS=Arabidopsis thaliana OX=3702 GN=BHLH147 PE=1 SV=1
P	O64750	1	1	1	1	1	1	1	1	-10	0	2	0	100359	0	100359	1000	9.96578	0	0	0	0	100	100	0	101502	10	16.6312	1000	101503	101.503	6.66537	6.665374736303005,	1	1	1	1	1	1	1	1	1	1	100359	2.73204	186	Protein PHOTOSYSTEM I ASSEMBLY 2, chloroplastic OS=Arabidopsis thaliana OX=3702 GN=PSA2 PE=1 SV=1
P	Q8GWB2	1	1	1	1	1	1	1	1	-5	0	2	0	97326	0	97326	1000	9.96578	0	0	0	0	100	100	0	98435	10	16.5869	1000	98435.2	98.4352	6.6211	6.621101903802091,	1	1	1	1	1	1	1	1	1	1	97326	2.53798	282	Protein NEOXANTHIN-DEFICIENT 1 OS=Arabidopsis thaliana OX=3702 GN=NDX1 PE=2 SV=1
P	Q8GWA9	1	1	1	1	1	1	1	1	-10	0	2	0	104668	0	104668	1000	9.96578	0	0	0	0	100	100	0	105860	10	16.6918	1000	105861	105.861	6.72603	6.7260251722740545,	1	1	1	1	1	1	1	1	1	1	104668	2.31652	505	Pentatricopeptide repeat-containing protein At2g17033 OS=Arabidopsis thaliana OX=3702 GN=At2g17033 PE=2 SV=1
P	Q9FN32	1	1	1	1	1	1	1	1	-10	0	2	0	199917	0	199917	1000	9.96578	0	0	0	0	100	100	0	202195	10	17.6254	1000	202195	202.195	7.65961	7.659605893004163,	1	1	1	1	1	1	1	1	1	1	199917	3.19026	129	Protein yippee-like At5g53940 OS=Arabidopsis thaliana OX=3702 GN=At5g53940 PE=2 SV=1
P	F4HT21	1	1	1	1	1	1	1	1	-10	0	2	0	77501	0	77501	1000	9.96578	0	0	0	0	100	100	0	78384	10	16.2583	1000	78384.2	78.3842	6.29249	6.292491566513887,	1	1	1	1	1	1	1	1	1	1	77501	2.35528	342	Immune-associated nucleotide-binding protein 9 OS=Arabidopsis thaliana OX=3702 GN=IAN9 PE=2 SV=1
P	Q9FMP3	1	1	1	1	1	1	1	1	-10	0	2	0	82456	0	82456	1000	9.96578	0	0	0	0	100	100	0	83395	10	16.3477	1000	83395.7	83.3957	6.3819	6.381901117574263,	1	1	1	1	1	1	1	1	1	1	82456	2.19113	531	Dihydropyrimidinase OS=Arabidopsis thaliana OX=3702 GN=PYD2 PE=1 SV=1
P	Q0WQ41	1	1	1	1	1	1	1	1	-5	0	2	0	35410	0	35410	1000	9.96578	0	0	0	0	100	100	0	35813	10	15.1282	1000	35813.5	35.8135	5.16243	5.1624334845560576,	1	1	1	1	1	1	1	1	1	1	35410	1.77534	594	Type IV inositol polyphosphate 5-phosphatase 7 OS=Arabidopsis thaliana OX=3702 GN=IP5P7 PE=1 SV=1
P	Q9LSG3	1	1	1	1	1	1	1	1	-5.31481	0	2	56482	171438	56482	171438	3.03527	1.60182	0	0	0	0	100	100	55852	173391	15.7693	17.4037	55852.7	173392	3.10445	1.63434	1.6343377498821956,	1	1	1	1	1	1	1	1	1	1	227920	2.61037	559	Galacturonosyltransferase 8 OS=Arabidopsis thaliana OX=3702 GN=GAUT8 PE=1 SV=1
P	Q67XL4	1	1	1	1	1	1	1	1	-10	0	2	0	56700	0	56700	1000	9.96578	0	0	0	0	100	100	0	57346	10	15.8074	1000	57346.2	57.3462	5.84163	5.841625375994733,	1	1	1	1	1	1	1	1	1	1	56700	2.1062	444	Uncharacterized CRM domain-containing protein At3g25440, chloroplastic OS=Arabidopsis thaliana OX=3702 GN=At3g25440 PE=2 SV=1
P	Q84WV4	1	1	1	1	1	1	1	1	-10	0	2	0	54515	0	54515	1000	9.96578	0	0	0	0	100	100	0	55136	10	15.7507	1000	55136.3	55.1363	5.78493	5.78492988811348,	1	1	1	1	1	1	1	1	1	1	54515	1.79203	880	Protein transport protein SEC23 OS=Arabidopsis thaliana OX=3702 GN=AT4G01810 PE=1 SV=1
P	Q9FML3	1	1	1	1	1	1	1	1	-10	0	2	0	70510	0	70510	1000	9.96578	0	0	0	0	100	100	0	71313	10	16.1219	1000	71313.6	71.3136	6.1561	6.15610452142118,	1	1	1	1	1	1	1	1	1	1	70510	2.33105	329	S-adenosyl-L-methionine-dependent methyltransferases superfamily protein OS=Arabidopsis thaliana OX=3702 GN=MDC12.6 PE=1 SV=1
P	Q9C7I5	1	1	1	1	1	1	1	1	-5.20473	0	2	144257	241691	144257	241691	1.67542	0.744522	0	0	0	0	100	100	142649	244445	17.1221	17.8992	142650	244445	1.71361	0.777036	0.777036329848418,	1	1	1	1	1	1	1	1	1	1	385948	3.31007	189	Acyl-acyl carrier protein thioesterase ATL1, chloroplastic OS=Arabidopsis thaliana OX=3702 GN=ALT1 PE=1 SV=1
P	Q9SG77	1	1	1	1	1	1	1	1	-4.93667	0	2	51626	91646	51626	91646	1.77519	0.827974	0	0	0	0	100	100	51050	92690	15.6396	16.5001	51050.8	92690.4	1.81565	0.860488	0.8604879969748298,	1	1	1	1	1	1	1	1	1	1	143272	2.4072	561	Putative pectinesterase/pectinesterase inhibitor 24 OS=Arabidopsis thaliana OX=3702 GN=PME24 PE=3 SV=1
P	Q9FZD2	1	1	1	1	1	1	1	1	-10	0	2	0	60311	0	60311	1000	9.96578	0	0	0	0	100	100	0	60998	10	15.8965	1000	60998.3	60.9983	5.9307	5.930697797150693,	1	1	1	1	1	1	1	1	1	1	60311	2.65654	133	Chromatin modification-like protein OS=Arabidopsis thaliana OX=3702 GN=SNS1 PE=1 SV=1
P	Q8GW32	1	1	1	1	1	1	1	1	-10	0	2	0	25541	0	25541	1000	9.96578	0	0	0	0	100	100	0	25832	10	14.6569	1000	25832.1	25.8321	4.69109	4.691091652430034,	1	1	1	1	1	1	1	1	1	1	25541	2.43411	94	Transcription factor PRE6 OS=Arabidopsis thaliana OX=3702 GN=PRE6 PE=1 SV=1
P	Q9FZ87	1	1	1	1	1	1	1	1	-10	0	2	0	74445	0	74445	1000	9.96578	0	0	0	0	100	100	0	75293	10	16.2002	1000	75293.4	75.2934	6.23445	6.234451596183418,	1	1	1	1	1	1	1	1	1	1	74445	2.08722	609	Indole-3-acetic acid-amido synthetase GH3.17 OS=Arabidopsis thaliana OX=3702 GN=GH3.17 PE=1 SV=1
P	Q9C778	1	1	1	1	1	1	1	1	-10	0	2	0	652424	0	652424	1000	9.96578	0	0	0	0	100	100	0	659859	10	19.3318	1000	659859	659.859	9.36601	9.366014589567152,	1	1	1	1	1	1	1	1	1	1	652424	3.2643	355	Elongator complex protein 4 OS=Arabidopsis thaliana OX=3702 GN=ELP4 PE=1 SV=1
P	Q6R8G2	1	1	1	1	1	1	1	1	-10	0	2	0	50895	0	50895	1000	9.96578	0	0	0	0	100	100	0	51475	10	15.6516	1000	51475	51.475	5.6858	5.685800571597275,	1	1	1	1	1	1	1	1	1	1	50895	1.83104	751	Phosphate transporter PHO1 homolog 8 OS=Arabidopsis thaliana OX=3702 GN=PHO1-H8 PE=2 SV=1
P	Q9LEU8	1	1	1	1	1	1	1	1	-5	0	2	0	99622	0	99622	1000	9.96578	0	0	0	0	100	100	0	100757	10	16.6205	1000	100757	100.757	6.65474	6.654741015510869,	1	1	1	1	1	1	1	1	1	1	99622	2.28486	517	Argininosuccinate lyase, chloroplastic OS=Arabidopsis thaliana OX=3702 GN=At5g10920 PE=2 SV=1
P	F4JU03	1	1	1	1	1	1	1	1	-10	0	2	0	65638	0	65638	1000	9.96578	0	0	0	0	100	100	0	66386	10	16.0186	1000	66386	66.386	6.05281	6.052807921207793,	1	1	1	1	1	1	1	1	1	1	65638	2.23509	382	Glutathione S-transferase family protein OS=Arabidopsis thaliana OX=3702 GN=At4g19880 PE=1 SV=1
P	Q84VZ6	1	1	1	1	1	1	1	1	-10	0	2	0	88357	0	88357	1000	9.96578	0	0	0	0	100	100	0	89363	10	16.4474	1000	89364	89.364	6.48162	6.481621076285945,	1	1	1	1	1	1	1	1	1	1	88357	2.63449	205	At2g31140 OS=Arabidopsis thaliana OX=3702 GN=AT2G31140 PE=1 SV=1
P	Q9SRT2	1	1	1	1	1	1	1	1	-5.1555	0	2	29290	58491	29290	58491	1.99696	0.997806	0	0	0	0	100	100	28963	59157	14.822	15.8523	28963.6	59157.6	2.04248	1.03032	1.0303203662459883,	1	1	1	1	1	1	1	1	1	1	87781	2.28444	456	Transcription factor bHLH62 OS=Arabidopsis thaliana OX=3702 GN=BHLH62 PE=2 SV=1
P	Q84VX3	1	1	1	1	1	1	1	1	-10	0	2	0	18181	0	18181	1000	9.96578	0	0	0	0	100	100	0	18388	10	14.1665	1000	18388.2	18.3882	4.20071	4.200708194339681,	1	1	1	1	1	1	1	1	1	1	18181	1.46304	626	Aberrant root formation protein 4 OS=Arabidopsis thaliana OX=3702 GN=ALF4 PE=1 SV=2
P	Q9SRS5	1	1	1	1	1	1	1	1	10	0	2	180031	0	180031	0	0	0.01	0	0	0	0	100	100	178025	0	17.4417	10	178025	1000	0.00561719	-7.47594	-7.4759361800969,	1	1	1	1	1	1	1	1	1	1	180031	2.91889	217	Ras-related protein RABA5b OS=Arabidopsis thaliana OX=3702 GN=RABA5B PE=1 SV=1
P	Q4V3C9	1	1	1	1	1	1	1	1	-5	0	2	0	34213	0	34213	1000	9.96578	0	0	0	0	100	100	0	34602	10	15.0786	1000	34602.9	34.6029	5.11282	5.112821254589894,	1	1	1	1	1	1	1	1	1	1	34213	1.85205	481	3-ketoacyl-CoA synthase 8 OS=Arabidopsis thaliana OX=3702 GN=KCS8 PE=2 SV=1
P	Q8LGI2	1	1	1	1	1	1	1	1	-10	0	2	0	171698	0	171698	1000	9.96578	0	0	0	0	100	100	0	173654	10	17.4059	1000	173655	173.655	7.44008	7.440077970122275,	1	1	1	1	1	1	1	1	1	1	171698	2.57771	454	Probable mitochondrial saccharopine dehydrogenase-like oxidoreductase At5g39410 OS=Arabidopsis thaliana OX=3702 GN=At5g39410 PE=1 SV=2
P	Q6NMK6	1	1	1	1	1	1	1	1	-10	0	2	0	46380	0	46380	1000	9.96578	0	0	0	0	100	100	0	46908	10	15.5176	1000	46908.6	46.9086	5.55178	5.5517794608111455,	1	1	1	1	1	1	1	1	1	1	46380	2.25303	259	Probable UMP-CMP kinase 2 OS=Arabidopsis thaliana OX=3702 GN=UMK2 PE=2 SV=2
P	F4HRC1	1	1	1	1	1	1	1	1	-4.12794	0	2	31422	1310528	31422	1310528	41.7073	5.38223	0	0	0	0	100	100	31071	1325463	14.9233	20.3381	31071.9	1.32546e+06	42.658	5.41474	5.414743261881029,	1	1	1	1	1	1	1	1	1	1	1341950	3.4726	452	THO complex subunit 5A OS=Arabidopsis thaliana OX=3702 GN=THO5A PE=1 SV=1
P	Q58FW3	1	1	1	1	1	1	1	1	-10	0	2	0	66175	0	66175	1000	9.96578	0	0	0	0	100	100	0	66929	10	16.0303	1000	66929.2	66.9292	6.06456	6.064562930547901,	1	1	1	1	1	1	1	1	1	1	66175	2.3169	319	Tropomyosin OS=Arabidopsis thaliana OX=3702 GN=AT3G10880 PE=1 SV=1
P	Q4PSE8	1	1	1	1	1	1	1	1	-10	0	2	0	93880	0	93880	1000	9.96578	0	0	0	0	100	100	0	94949	10	16.5349	1000	94949.9	94.9499	6.56909	6.569094482688312,	1	1	1	1	1	1	1	1	1	1	93880	2.32227	447	Probable protein phosphatase 2C 71 OS=Arabidopsis thaliana OX=3702 GN=At5g24940 PE=2 SV=1
P	Q6NMA9	1	1	1	1	1	1	1	1	-5	0	2	0	30912	0	30912	1000	9.96578	0	0	0	0	100	100	0	31264	10	14.9322	1000	31264.3	31.2643	4.96644	4.966443640113552,	1	1	1	1	1	1	1	1	1	1	30912	1.91958	372	At5g45170 OS=Arabidopsis thaliana OX=3702 GN=At5g45170 PE=1 SV=1
P	Q9LR29	1	1	1	1	1	1	1	1	-10	0	2	0	57080	0	57080	1000	9.96578	0	0	0	0	100	100	0	57730	10	15.817	1000	57730.5	57.7305	5.85126	5.851261975640905,	1	1	1	1	1	1	1	1	1	1	57080	2.16765	388	Tryptophan aminotransferase-related protein 1 OS=Arabidopsis thaliana OX=3702 GN=TAR1 PE=2 SV=2
P	Q9C5T4	1	1	1	1	1	1	1	1	-10	0	2	0	75809	0	75809	1000	9.96578	0	0	0	0	100	100	0	76672	10	16.2264	1000	76672.9	76.6729	6.26065	6.260645775300059,	1	1	1	1	1	1	1	1	1	1	75809	2.38836	310	WRKY transcription factor 18 OS=Arabidopsis thaliana OX=3702 GN=WRKY18 PE=1 SV=2
P	Q9LDR9	1	1	1	1	1	1	1	1	-4.45113	0	2	282054	240999	282054	240999	0.854443	-0.226944	0	0	0	0	100	100	278911	243745	18.0894	17.895	278911	243746	0.873918	-0.19443	-0.1944303318476129,	1	1	1	1	1	1	1	1	1	1	523053	3.32235	249	Expansin-A10 OS=Arabidopsis thaliana OX=3702 GN=EXPA10 PE=2 SV=1
P	O64519	1	1	1	1	1	1	1	1	0	0	2	235065	19025	235065	19025	0.0809351	-3.62709	0	0	0	0	100	100	232445	19241	17.8265	14.232	232446	19241.8	0.0827798	-3.59458	-3.594577481155827,	1	1	1	1	1	1	1	1	1	1	254090	2.83914	368	Metacaspase-6 OS=Arabidopsis thaliana OX=3702 GN=AMC6 PE=1 SV=1
P	Q8RYD3	1	1	1	1	1	1	1	1	0	0	2	61738	28166	61738	28166	0.456218	-1.1322	0	0	0	0	100	100	61050	28486	15.8977	14.798	61050.1	28487	0.466617	-1.09969	-1.099690149095956,	1	1	1	1	1	1	1	1	1	1	89904	2.52727	267	B3 domain-containing protein At3g11580 OS=Arabidopsis thaliana OX=3702 GN=ARF32 PE=2 SV=1
P	Q9C5J8	1	1	1	1	1	1	1	1	-5	0	2	0	48600	0	48600	1000	9.96578	0	0	0	0	100	100	0	49153	10	15.585	1000	49153.9	49.1539	5.61923	5.619232954658285,	1	1	1	1	1	1	1	1	1	1	48600	1.82213	732	Outer envelope protein 80, chloroplastic OS=Arabidopsis thaliana OX=3702 GN=OEP80 PE=2 SV=1
P	Q9M2D8	1	1	1	1	1	1	1	1	-5	0	2	0	156227	0	156227	1000	9.96578	0	0	0	0	100	100	0	158007	10	17.2696	1000	158007	158.007	7.30385	7.30384854514772,	1	1	1	1	1	1	1	1	1	1	156227	2.86742	212	Uncharacterized protein At3g61260 OS=Arabidopsis thaliana OX=3702 GN=At3g61260 PE=1 SV=1
P	Q9S7Z8	1	1	1	1	1	1	1	1	-10	0	2	0	28011	0	28011	1000	9.96578	0	0	0	0	100	100	0	28330	10	14.7901	1000	28330.2	28.3302	4.82427	4.824270129747977,	1	1	1	1	1	1	1	1	1	1	28011	1.64115	640	Auxin efflux carrier component 3 OS=Arabidopsis thaliana OX=3702 GN=PIN3 PE=1 SV=1
P	Q949W8	1	1	1	1	1	1	1	1	-10	0	2	0	121338	0	121338	1000	9.96578	0	0	0	0	100	100	0	122720	10	16.905	1000	122721	122.721	6.93924	6.939236172621155,	1	1	1	1	1	1	1	1	1	1	121338	2.33736	558	Xylulose kinase 2 OS=Arabidopsis thaliana OX=3702 GN=XK2 PE=1 SV=1
P	Q9FKB6	1	1	1	1	1	1	1	1	-10	0	2	0	1078976	0	1078976	1000	9.96578	0	0	0	0	100	100	0	1091272	10	20.0576	1000	1.09127e+06	1091.27	10.0918	10.091795605468604,	1	1	1	1	1	1	1	1	1	1	1078976	3.24484	614	BTB/POZ domain-containing protein At5g48800 OS=Arabidopsis thaliana OX=3702 GN=At5g48800 PE=2 SV=1
P	Q8RY73	1	1	1	1	1	1	1	1	-10	0	2	0	187447	0	187447	1000	9.96578	0	0	0	0	100	100	0	189583	10	17.5325	1000	189583	189.583	7.56669	7.566687471878034,	1	1	1	1	1	1	1	1	1	1	187447	2.53728	544	NAD-capped RNA hydrolase DXO1 OS=Arabidopsis thaliana OX=3702 GN=DXO1 PE=1 SV=1
P	Q9S7P8	1	1	1	1	1	1	1	1	-10	0	2	0	135568	0	135568	1000	9.96578	0	0	0	0	100	100	0	137112	10	17.065	1000	137113	137.113	7.09922	7.099221415003673,	1	1	1	1	1	1	1	1	1	1	135568	3.0458	122	Protein SPIRAL1-like 3 OS=Arabidopsis thaliana OX=3702 GN=SP1L3 PE=1 SV=1
P	Q9C576	1	1	1	1	1	1	1	1	-10	0	2	0	72494	0	72494	1000	9.96578	0	0	0	0	100	100	0	73320	10	16.1619	1000	73320.2	73.3202	6.19614	6.196138235562367,	1	1	1	1	1	1	1	1	1	1	72494	2.2771	383	At5g22100 OS=Arabidopsis thaliana OX=3702 GN=At5g22120 PE=1 SV=1
P	Q501B0	1	1	1	1	1	1	1	1	-10	0	2	0	16869	0	16869	1000	9.96578	0	0	0	0	100	100	0	17061	10	14.0584	1000	17061.2	17.0612	4.09265	4.0926510935397395,	1	1	1	1	1	1	1	1	1	1	16869	1.70075	336	At2g46780 OS=Arabidopsis thaliana OX=3702 GN=AT2G46780 PE=1 SV=1
P	Q9LQ19	1	1	1	1	1	1	1	1	-5.00561	0	2	17174	75420	17174	75420	4.39152	2.13472	0	0	0	0	100	100	16982	76279	14.0518	16.219	16982.6	76279.5	4.49162	2.16723	2.167234958518468,	1	1	1	1	1	1	1	1	1	1	92594	2.08463	762	F16P17.2 protein OS=Arabidopsis thaliana OX=3702 GN=At1g62870 PE=1 SV=1
P	F4K452	1	1	1	1	1	1	1	1	-10	0	2	0	100359	0	100359	1000	9.96578	0	0	0	0	100	100	0	101502	10	16.6312	1000	101503	101.503	6.66537	6.665374736303005,	1	1	1	1	1	1	1	1	1	1	100359	2.40496	395	SOUL heme-binding family protein OS=Arabidopsis thaliana OX=3702 GN=HBP5 PE=1 SV=1
P	O48814	1	1	1	1	1	1	1	1	5	0	2	0	33487	0	33487	0	0.01	0	0	0	0	100	100	33140	0	15.0163	10	33140.4	1000	0.0301746	-5.05052	-5.05051920286148,	1	1	1	1	1	1	1	1	1	1	33487	1.92828	395	Serine/threonine-protein kinase BIK1 OS=Arabidopsis thaliana OX=3702 GN=BIK1 PE=1 SV=1
P	Q5PP37	1	1	1	1	1	1	1	1	-10	0	1	0	22233	0	22233	1000	9.96578	0	0	0	0	100	100	0	22486	10	14.4568	1000	22486.4	22.4864	4.49098	4.490979271742982,	1	1	1	1	1	1	1	1	1	1	22233	1.67214	473	Histone-lysine N-methyltransferase ATXR2 OS=Arabidopsis thaliana OX=3702 GN=ATXR2 PE=1 SV=1
P	Q8L8Q8	1	1	1	1	1	1	1	1	-10	0	1	0	29553	0	29553	1000	9.96578	0	0	0	0	100	100	0	29889	10	14.8674	1000	29889.8	29.8898	4.90158	4.901581230297305,	1	1	1	1	1	1	1	1	1	1	29553	2.35666	130	Uncharacterized protein At5g64816 OS=Arabidopsis thaliana OX=3702 GN=At5g64816 PE=2 SV=1
P	P56774	1	1	1	1	1	1	1	1	-10	0	1	0	51701	0	51701	1000	9.96578	0	0	0	0	100	100	0	52290	10	15.6743	1000	52290.2	52.2902	5.70847	5.708468826224083,	1	1	1	1	1	1	1	1	1	1	51701	2.50938	160	Cytochrome b6-f complex subunit 4 OS=Arabidopsis thaliana OX=3702 GN=petD PE=3 SV=1
P	P56756	1	1	1	1	1	1	1	1	0	0	1	0	0	0	0	NaN	NaN	0	0	0	0	100	100	0	0	10	10	1000	1000	1	0	0.0,	1	1	1	1	1	1	1	1	1	1	0	#NAME?	225	NAD(P)H-quinone oxidoreductase subunit K, chloroplastic OS=Arabidopsis thaliana OX=3702 GN=ndhK PE=1 SV=1
P	Q8RWT5	1	1	1	1	1	1	1	1	-10	0	1	0	25774	0	25774	1000	9.96578	0	0	0	0	100	100	0	26067	10	14.67	1000	26067.7	26.0677	4.70419	4.70419309468529,	1	1	1	1	1	1	1	1	1	1	25774	1.63594	596	AICARFT/IMPCHase bienzyme family protein OS=Arabidopsis thaliana OX=3702 GN=AT2G35040 PE=1 SV=1
P	Q9CA74	1	1	1	1	1	1	1	1	-10	0	1	0	28515	0	28515	1000	9.96578	0	0	0	0	100	100	0	28839	10	14.8158	1000	28840	28.84	4.85	4.849997673534849,	1	1	1	1	1	1	1	1	1	1	28515	1.75092	506	Protein NEN3 OS=Arabidopsis thaliana OX=3702 GN=NEN3 PE=2 SV=1
P	Q9S720	1	1	1	1	1	1	1	1	-10	0	1	0	38487	0	38487	1000	9.96578	0	0	0	0	100	100	0	38925	10	15.2484	1000	38925.6	38.9256	5.28265	5.282647860591155,	1	1	1	1	1	1	1	1	1	1	38487	2.19262	247	PsbP domain-containing protein 3, chloroplastic OS=Arabidopsis thaliana OX=3702 GN=PPD3 PE=1 SV=2
P	Q9SCJ8	1	1	1	1	1	1	1	1	-10	0	1	0	31765	0	31765	1000	9.96578	0	0	0	0	100	100	0	32127	10	14.9715	1000	32127	32.127	5.00571	5.00571465996593,	1	1	1	1	1	1	1	1	1	1	31765	1.9782	334	Putative B3 domain-containing protein At3g49610 OS=Arabidopsis thaliana OX=3702 GN=At3g49610 PE=3 SV=1
P	O49613	1	1	1	1	1	1	1	1	-10	0	1	0	58545	0	58545	1000	9.96578	0	0	0	0	100	100	0	59212	10	15.8536	1000	59212.2	59.2122	5.88782	5.887822604325249,	1	1	1	1	1	1	1	1	1	1	58545	2.5828	153	Heavy metal-associated isoprenylated plant protein 25 OS=Arabidopsis thaliana OX=3702 GN=HIPP25 PE=2 SV=1
P	Q9M0F4	1	1	1	1	1	1	1	1	-10	0	1	0	44200	0	44200	1000	9.96578	0	0	0	0	100	100	0	44703	10	15.4481	1000	44703.7	44.7037	5.48232	5.4823230104439356,	1	1	1	1	1	1	1	1	1	1	44200	2.23718	256	Acid phosphatase-like protein OS=Arabidopsis thaliana OX=3702 GN=At4g29270 PE=1 SV=1
P	O22975	1	1	1	1	1	1	1	1	-10	0	1	0	8653	0	8653	1000	9.96578	0	0	0	0	100	100	0	8751	10	13.0953	1000	8751.61	8.75161	3.12955	3.129548948603814,	1	1	1	1	1	1	1	1	1	1	8653	1.31599	418	1-acylglycerol-3-phosphate O-acyltransferase OS=Arabidopsis thaliana OX=3702 GN=At4g24160 PE=1 SV=1
P	Q9FIG0	1	1	1	1	1	1	1	1	-10	0	1	0	226327	0	226327	1000	9.96578	0	0	0	0	100	100	0	228906	10	17.8044	1000	228906	228.906	7.83861	7.838613438934283,	1	1	1	1	1	1	1	1	1	1	226327	3.37247	96	Elongin-C OS=Arabidopsis thaliana OX=3702 GN=MNC17.5 PE=1 SV=1
P	Q9T0K7	1	1	1	1	1	1	1	1	-10	0	1	0	42114	0	42114	1000	9.96578	0	0	0	0	100	100	0	42593	10	15.3784	1000	42593.9	42.5939	5.41258	5.412576550437766,	1	1	1	1	1	1	1	1	1	1	42114	2.00014	421	3-hydroxyisobutyryl-CoA hydrolase-like protein 3, mitochondrial OS=Arabidopsis thaliana OX=3702 GN=At4g13360 PE=1 SV=2
P	Q9T0K5	1	1	1	1	1	1	1	1	0	0	1	0	0	0	0	NaN	NaN	0	0	0	0	100	100	0	0	10	10	1000	1000	1	0	0.0,	1	1	1	1	1	1	1	1	1	1	0	#NAME?	760	Leucine-rich repeat extensin-like protein 3 OS=Arabidopsis thaliana OX=3702 GN=LRX3 PE=1 SV=1
P	O81208	1	1	1	1	1	1	1	1	-10	0	1	0	43104	0	43104	1000	9.96578	0	0	0	0	100	100	0	43595	10	15.4119	1000	43595.2	43.5952	5.4461	5.446098396740083,	1	1	1	1	1	1	1	1	1	1	43104	2.59312	110	Light-harvesting complex-like protein OHP1, chloroplastic OS=Arabidopsis thaliana OX=3702 GN=OHP1 PE=1 SV=1
P	Q8L7H8	1	1	1	1	1	1	1	1	-0.300741	0	1	32432	39949	32432	39949	1.23178	0.300741	0	0	0	0	100	100	32070	40404	14.969	15.3022	32070.6	40404.3	1.25985	0.333255	0.3332553011926607,	1	1	1	1	1	1	1	1	1	1	72381	2.8222	109	Mitochondrial pyruvate carrier 2 OS=Arabidopsis thaliana OX=3702 GN=MPC2 PE=3 SV=1
P	Q93W28	1	1	1	1	1	1	1	1	-10	0	1	0	60096	0	60096	1000	9.96578	0	0	0	0	100	100	0	60780	10	15.8913	1000	60780.9	60.7809	5.92555	5.925545608931555,	1	1	1	1	1	1	1	1	1	1	60096	2.25122	337	Uncharacterized protein At4g15545 OS=Arabidopsis thaliana OX=3702 GN=At4g15545 PE=1 SV=1
P	Q93VG3	1	1	1	1	1	1	1	1	-10	0	1	0	119810	0	119810	1000	9.96578	0	0	0	0	100	100	0	121175	10	16.8867	1000	121175	121.175	6.92095	6.920953064111038,	1	1	1	1	1	1	1	1	1	1	119810	2.49191	386	AT5g19120/T24G5_20 OS=Arabidopsis thaliana OX=3702 GN=AT5G19120 PE=1 SV=1
P	O23304	1	1	1	1	1	1	1	1	-10	0	1	0	12605	0	12605	1000	9.96578	0	0	0	0	100	100	0	12748	10	13.6381	1000	12748.7	12.7487	3.67227	3.6722727590236817,	1	1	1	1	1	1	1	1	1	1	12605	1.41301	487	Serine/threonine-protein kinase BLUS1 OS=Arabidopsis thaliana OX=3702 GN=BLUS1 PE=1 SV=1
P	contaminant_NRL_1MCOH	1	1	1	1	1	1	1	1	-10	0	1	0	38672	0	38672	1000	9.96578	0	0	0	0	100	100	0	39112	10	15.2554	1000	39112.7	39.1127	5.28957	5.289566019043362,	1	1	1	1	1	1	1	1	1	1	38672	1.95595	428	owl|| Immunoglobulin g1 (igg1) (mcg) with a hinge deletion, chain H...
P	Q8VYV9	1	1	1	1	1	1	1	1	-10	0	1	0	50926	0	50926	1000	9.96578	0	0	0	0	100	100	0	51506	10	15.6525	1000	51506.4	51.5064	5.68668	5.68667904553977,	1	1	1	1	1	1	1	1	1	1	50926	1.99682	513	Aspartyl protease family protein 1 OS=Arabidopsis thaliana OX=3702 GN=APF1 PE=2 SV=1
P	A0A1P8B123	1	1	1	1	1	1	1	1	-10	0	1	0	40077	0	40077	1000	9.96578	0	0	0	0	100	100	0	40533	10	15.3068	1000	40533.7	40.5337	5.34105	5.341051159162995,	1	1	1	1	1	1	1	1	1	1	40077	2.1896	259	D-tagatose-1,6-bisphosphate aldolase subunit OS=Arabidopsis thaliana OX=3702 GN=AT2G36895 PE=1 SV=1
P	Q9LZP4	1	1	1	1	1	1	1	1	-10	0	1	0	23814	0	23814	1000	9.96578	0	0	0	0	100	100	0	24085	10	14.5559	1000	24085.4	24.0854	4.59009	4.590086608998768,	1	1	1	1	1	1	1	1	1	1	23814	2.0758	200	AT3g62460/T12C14_160 OS=Arabidopsis thaliana OX=3702 GN=T12C14_160 PE=1 SV=1
P	O80627	1	1	1	1	1	1	1	1	-10	0	1	0	23013	0	23013	1000	9.96578	0	0	0	0	100	100	0	23275	10	14.5065	1000	23275.3	23.2753	4.54073	4.540725707961741,	1	1	1	1	1	1	1	1	1	1	23013	1.86921	311	Alpha/beta-Hydrolases superfamily protein OS=Arabidopsis thaliana OX=3702 GN=At2g39400 PE=1 SV=2
P	O23227	1	1	1	1	1	1	1	1	-10	0	1	0	10079	0	10079	1000	9.96578	0	0	0	0	100	100	0	10193	10	13.3154	1000	10193.9	10.1939	3.34963	3.3496291480571334,	1	1	1	1	1	1	1	1	1	1	10079	1.42593	378	Alpha/beta-Hydrolases superfamily protein OS=Arabidopsis thaliana OX=3702 GN=C7A10.830 PE=1 SV=2
P	O65896	1	1	1	1	1	1	1	1	-10	0	1	0	19519	0	19519	1000	9.96578	0	0	0	0	100	100	0	19741	10	14.2689	1000	19741.4	19.7414	4.30316	4.303155783277391,	1	1	1	1	1	1	1	1	1	1	19519	1.81189	301	Cytidine deaminase 1 OS=Arabidopsis thaliana OX=3702 GN=CDA1 PE=1 SV=1
P	Q84R17	1	1	1	1	1	1	1	1	-10	0	1	0	36857	0	36857	1000	9.96578	0	0	0	0	100	100	0	37277	10	15.186	1000	37277	37.277	5.22022	5.220215287453436,	1	1	1	1	1	1	1	1	1	1	36857	2.46615	126	At4g24275 OS=Arabidopsis thaliana OX=3702 GN=AT4G24275 PE=1 SV=1
P	F4ITP1	1	1	1	1	1	1	1	1	-10	0	1	0	24938	0	24938	1000	9.96578	0	0	0	0	100	100	0	25222	10	14.6224	1000	25222.2	25.2222	4.65662	4.656622408088587,	1	1	1	1	1	1	1	1	1	1	24938	1.67753	524	BRCT domain DNA repair protein OS=Arabidopsis thaliana OX=3702 GN=At2g26270 PE=1 SV=1
P	Q8VY49	1	1	1	1	1	1	1	1	-10	0	1	0	32287	0	32287	1000	9.96578	0	0	0	0	100	100	0	32654	10	14.995	1000	32655	32.655	5.02923	5.029230037610896,	1	1	1	1	1	1	1	1	1	1	32287	2.10079	256	Protein LIKE COV 1 OS=Arabidopsis thaliana OX=3702 GN=LCV1 PE=2 SV=1
P	O49354	1	1	1	1	1	1	1	1	-10	0	1	0	27718	0	27718	1000	9.96578	0	0	0	0	100	100	0	28033	10	14.7749	1000	28033.9	28.0339	4.8091	4.809099803995814,	1	1	1	1	1	1	1	1	1	1	27718	1.93491	322	Ubiquinone biosynthesis O-methyltransferase, mitochondrial OS=Arabidopsis thaliana OX=3702 GN=COQ3 PE=1 SV=2
P	Q9LYJ5	1	1	1	1	1	1	1	1	-10	0	1	0	41765	0	41765	1000	9.96578	0	0	0	0	100	100	0	42240	10	15.3664	1000	42241	42.241	5.40057	5.400571078870029,	1	1	1	1	1	1	1	1	1	1	41765	1.98232	435	Pectin lyase-like superfamily protein OS=Arabidopsis thaliana OX=3702 GN=At5g14650 PE=1 SV=1
P	Q9SZ21	1	1	1	1	1	1	1	1	-10	0	1	0	21638	0	21638	1000	9.96578	0	0	0	0	100	100	0	21884	10	14.4176	1000	21884.6	21.8846	4.45184	4.451843797874306,	1	1	1	1	1	1	1	1	1	1	21638	2.30991	106	At4g26810 OS=Arabidopsis thaliana OX=3702 GN=At4g26810 PE=1 SV=1
P	Q9LYB9	1	1	1	1	1	1	1	1	-10	0	1	0	58019	0	58019	1000	9.96578	0	0	0	0	100	100	0	58680	10	15.8406	1000	58680.2	58.6802	5.8748	5.874802070670726,	1	1	1	1	1	1	1	1	1	1	58019	2.49406	186	Methyl-CpG-binding domain-containing protein 4 OS=Arabidopsis thaliana OX=3702 GN=MBD4 PE=1 SV=1
P	Q9SYL7	1	1	1	1	1	1	1	1	-10	0	1	0	41083	0	41083	1000	9.96578	0	0	0	0	100	100	0	41551	10	15.3426	1000	41551.2	41.5512	5.37682	5.376818176112698,	1	1	1	1	1	1	1	1	1	1	41083	1.90694	509	DNA polymerase delta subunit 3 OS=Arabidopsis thaliana OX=3702 GN=POLD3 PE=1 SV=1
P	Q9SYH2	1	1	1	1	1	1	1	1	-10	0	1	0	20196	0	20196	1000	9.96578	0	0	0	0	100	100	0	20426	10	14.3181	1000	20426.2	20.4262	4.35235	4.352346223328884,	1	1	1	1	1	1	1	1	1	1	20196	2.04281	183	Transcription initiation factor TFIID subunit 9 OS=Arabidopsis thaliana OX=3702 GN=TAF9 PE=1 SV=1
P	F4JN76	1	1	1	1	1	1	1	1	-10	0	1	0	38640	0	38640	1000	9.96578	0	0	0	0	100	100	0	39080	10	15.2542	1000	39080.4	39.0804	5.28837	5.288371735000915,	1	1	1	1	1	1	1	1	1	1	38640	2.13833	281	Ribosome maturation factor OS=Arabidopsis thaliana OX=3702 GN=At4g10970 PE=1 SV=1
P	O48772	1	1	1	1	1	1	1	1	-10	0	1	0	15422	0	15422	1000	9.96578	0	0	0	0	100	100	0	15597	10	13.9291	1000	15597.8	15.5978	3.96327	3.9632665139256997,	1	1	1	1	1	1	1	1	1	1	15422	1.53204	453	Zinc finger CCCH domain-containing protein 26 OS=Arabidopsis thaliana OX=3702 GN=ZFN2 PE=1 SV=1
P	Q9SL93	1	1	1	1	1	1	1	1	-10	0	1	0	63249	0	63249	1000	9.96578	0	0	0	0	100	100	0	63969	10	15.9651	1000	63969.8	63.9698	5.99932	5.999319311046102,	1	1	1	1	1	1	1	1	1	1	63249	2.58887	163	SKP1-like protein 3 OS=Arabidopsis thaliana OX=3702 GN=ASK3 PE=1 SV=1
P	Q9LKL2	1	1	1	1	1	1	1	1	-10	0	1	0	10460	0	10460	1000	9.96578	0	0	0	0	100	100	0	10579	10	13.3689	1000	10579.2	10.5792	3.40316	3.4031594924120827,	1	1	1	1	1	1	1	1	1	1	10460	1.22854	618	Two-component response regulator-like APRR1 OS=Arabidopsis thaliana OX=3702 GN=APRR1 PE=1 SV=1
P	Q5XET7	1	1	1	1	1	1	1	1	0	0	1	0	0	0	0	NaN	NaN	0	0	0	0	100	100	0	0	10	10	1000	1000	1	0	0.0,	1	1	1	1	1	1	1	1	1	1	0	#NAME?	473	AFG1-like ATPase family protein OS=Arabidopsis thaliana OX=3702 GN=AT4G28070 PE=1 SV=1
P	Q8L3X8	1	1	1	1	1	1	1	1	-10	0	1	0	62916	0	62916	1000	9.96578	0	0	0	0	100	100	0	63633	10	15.9575	1000	63633	63.633	5.9917	5.991703592515291,	1	1	1	1	1	1	1	1	1	1	62916	2.38046	262	Serine/arginine-rich SC35-like splicing factor SCL30 OS=Arabidopsis thaliana OX=3702 GN=SCL30 PE=1 SV=1
P	Q38857	1	1	1	1	1	1	1	1	-10	0	1	0	38287	0	38287	1000	9.96578	0	0	0	0	100	100	0	38723	10	15.2409	1000	38723.3	38.7233	5.27513	5.275131262240608,	1	1	1	1	1	1	1	1	1	1	38287	2.12973	284	Xyloglucan endotransglucosylase/hydrolase protein 22 OS=Arabidopsis thaliana OX=3702 GN=XTH22 PE=1 SV=1
P	F4IRX7	1	1	1	1	1	1	1	1	-10	0	1	0	148272	0	148272	1000	9.96578	0	0	0	0	100	100	0	149961	10	17.1942	1000	149962	149.962	7.22845	7.2284509176265725,	1	1	1	1	1	1	1	1	1	1	148272	2.78012	246	SOUL heme-binding family protein OS=Arabidopsis thaliana OX=3702 GN=SOUL-1 PE=1 SV=2
P	Q8L440	1	1	1	1	1	1	1	1	-10	0	1	0	21976	0	21976	1000	9.96578	0	0	0	0	100	100	0	22226	10	14.44	1000	22226.4	22.2264	4.47421	4.474205456353635,	1	1	1	1	1	1	1	1	1	1	21976	1.76908	374	Organelle RRM domain-containing protein 1, chloroplastic OS=Arabidopsis thaliana OX=3702 GN=ORRM1 PE=1 SV=1
P	O22527	1	1	1	1	1	1	1	1	-10	0	1	0	28976	0	28976	1000	9.96578	0	0	0	0	100	100	0	29306	10	14.8389	1000	29306.2	29.3062	4.87314	4.873135092227947,	1	1	1	1	1	1	1	1	1	1	28976	1.95149	324	Chlorophyllase-1 OS=Arabidopsis thaliana OX=3702 GN=CLH1 PE=1 SV=1
P	F4J3F3	1	1	1	1	1	1	1	1	-10	0	1	0	64128	0	64128	1000	9.96578	0	0	0	0	100	100	0	64858	10	15.985	1000	64858.8	64.8588	6.01923	6.019231054472988,	1	1	1	1	1	1	1	1	1	1	64128	1.76883	1092	ARM repeat superfamily protein OS=Arabidopsis thaliana OX=3702 GN=At3g57570 PE=1 SV=1
P	F4IDS9	1	1	1	1	1	1	1	1	-10	0	1	0	105628	0	105628	1000	9.96578	0	0	0	0	100	100	0	106831	10	16.705	1000	106832	106.832	6.7392	6.739197052481341,	1	1	1	1	1	1	1	1	1	1	105628	2.47724	352	F-box associated ubiquitination effector family protein OS=Arabidopsis thaliana OX=3702 GN=At1g12490 PE=4 SV=1
P	Q9XI45	1	1	1	1	1	1	1	1	-10	0	1	0	26873	0	26873	1000	9.96578	0	0	0	0	100	100	0	27179	10	14.7302	1000	27179.3	27.1793	4.76443	4.7644340281823325,	1	1	1	1	1	1	1	1	1	1	26873	2.23898	155	At1g15230/F9L1_18 OS=Arabidopsis thaliana OX=3702 GN=At1g15230 PE=1 SV=1
P	Q9FPW6	1	1	1	1	1	1	1	1	-10	0	1	0	86557	0	86557	1000	9.96578	0	0	0	0	100	100	0	87543	10	16.4177	1000	87543.4	87.5434	6.45193	6.451927138142074,	1	1	1	1	1	1	1	1	1	1	86557	2.18834	561	BTB/POZ domain-containing protein POB1 OS=Arabidopsis thaliana OX=3702 GN=POB1 PE=1 SV=2
P	O48574	1	1	1	1	1	1	1	1	-10	0	1	0	75576	0	75576	1000	9.96578	0	0	0	0	100	100	0	76437	10	16.222	1000	76437.3	76.4373	6.2562	6.256204804134345,	1	1	1	1	1	1	1	1	1	1	75576	2.37188	321	Gb|AAC79135.1 OS=Arabidopsis thaliana OX=3702 GN=T19K24.3 PE=1 SV=1
P	Q9LII1	1	1	1	1	1	1	1	1	0	0	1	0	0	0	0	NaN	NaN	0	0	0	0	100	100	0	0	10	10	1000	1000	1	0	0.0,	1	1	1	1	1	1	1	1	1	1	0	#NAME?	217	Nucleic acid-binding, OB-fold-like protein OS=Arabidopsis thaliana OX=3702 GN=AT3G18580 PE=1 SV=1
P	Q9LVB5	1	1	1	1	1	1	1	1	0	0	1	0	0	0	0	NaN	NaN	0	0	0	0	100	100	0	0	10	10	1000	1000	1	0	0.0,	1	1	1	1	1	1	1	1	1	1	0	#NAME?	223	Embryo-specific protein 3, (ATS3) OS=Arabidopsis thaliana OX=3702 GN=MMI9.4 PE=1 SV=1
P	Q9SIQ8	1	1	1	1	1	1	1	1	-10	0	1	0	44421	0	44421	1000	9.96578	0	0	0	0	100	100	0	44927	10	15.4553	1000	44927.2	44.9272	5.48952	5.489518511848139,	1	1	1	1	1	1	1	1	1	1	44421	2.79633	71	AT2G31490 protein OS=Arabidopsis thaliana OX=3702 GN=At2g31490 PE=1 SV=1
P	Q9LIA4	1	1	1	1	1	1	1	1	-10	0	1	0	49217	0	49217	1000	9.96578	0	0	0	0	100	100	0	49777	10	15.6032	1000	49777.9	49.7779	5.63743	5.637433362478884,	1	1	1	1	1	1	1	1	1	1	49217	1.93019	578	Protein RIK OS=Arabidopsis thaliana OX=3702 GN=RIK PE=1 SV=2
P	O82355	1	1	1	1	1	1	1	1	-10	0	1	0	62049	0	62049	1000	9.96578	0	0	0	0	100	100	0	62756	10	15.9375	1000	62756.1	62.7561	5.97168	5.971684600471074,	1	1	1	1	1	1	1	1	1	1	62049	2.57263	166	Desiccation-related protein At2g46140 OS=Arabidopsis thaliana OX=3702 GN=At2g46140 PE=1 SV=1
P	O82343	1	1	1	1	1	1	1	1	-10	0	1	0	36008	0	36008	1000	9.96578	0	0	0	0	100	100	0	36418	10	15.1524	1000	36418.4	36.4184	5.18659	5.18659411066333,	1	1	1	1	1	1	1	1	1	1	36008	1.80744	561	BTB/POZ domain-containing protein At2g46260 OS=Arabidopsis thaliana OX=3702 GN=At2g46260 PE=1 SV=2
P	Q9C9M6	1	1	1	1	1	1	1	1	-10	0	1	0	20989	0	20989	1000	9.96578	0	0	0	0	100	100	0	21228	10	14.3737	1000	21228.2	21.2282	4.40791	4.407910073326366,	1	1	1	1	1	1	1	1	1	1	20989	2.02974	196	Probable histone chaperone ASF1A OS=Arabidopsis thaliana OX=3702 GN=ASF1A PE=1 SV=1
P	Q9SUQ8	1	1	1	1	1	1	1	1	-10	0	1	0	44466	0	44466	1000	9.96578	0	0	0	0	100	100	0	44972	10	15.4568	1000	44972.8	44.9728	5.49098	5.490979271742982,	1	1	1	1	1	1	1	1	1	1	44466	2.37619	187	Dirigent protein 6 OS=Arabidopsis thaliana OX=3702 GN=DIR6 PE=1 SV=1
P	Q9C9E1	1	1	1	1	1	1	1	1	-10	0	1	0	44048	0	44048	1000	9.96578	0	0	0	0	100	100	0	44549	10	15.4431	1000	44550	44.55	5.47735	5.47735315587334,	1	1	1	1	1	1	1	1	1	1	44048	2.56838	119	Auxin-responsive protein SAUR78 OS=Arabidopsis thaliana OX=3702 GN=SAUR78 PE=3 SV=1
P	Q9ZUU8	1	1	1	1	1	1	1	1	-10	0	1	0	23878	0	23878	1000	9.96578	0	0	0	0	100	100	0	24150	10	14.5597	1000	24150.1	24.1501	4.59396	4.593958643639442,	1	1	1	1	1	1	1	1	1	1	23878	2.32109	114	SNF1-related protein kinase regulatory subunit beta-3 OS=Arabidopsis thaliana OX=3702 GN=KINB3 PE=1 SV=1
P	P93740	1	1	1	1	1	1	1	1	-10	0	1	0	32691	0	32691	1000	9.96578	0	0	0	0	100	100	0	33063	10	15.013	1000	33063.6	33.0636	5.04717	5.047170149868016,	1	1	1	1	1	1	1	1	1	1	32691	2.06727	280	Nudix hydrolase 23, chloroplastic OS=Arabidopsis thaliana OX=3702 GN=NUDT23 PE=1 SV=2
P	O82251	1	1	1	1	1	1	1	1	-10	0	1	0	9422	0	9422	1000	9.96578	0	0	0	0	100	100	0	9529	10	13.2182	1000	9529.38	9.52938	3.25238	3.2523818779457003,	1	1	1	1	1	1	1	1	1	1	9422	1.65608	208	Protein TIC 20-II, chloroplastic OS=Arabidopsis thaliana OX=3702 GN=TIC20-II PE=2 SV=1
P	Q9STY5	1	1	1	1	1	1	1	1	0	0	1	0	0	0	0	NaN	NaN	0	0	0	0	100	100	0	0	10	10	1000	1000	1	0	0.0,	1	1	1	1	1	1	1	1	1	1	0	#NAME?	202	Pectinesterase inhibitor 11 OS=Arabidopsis thaliana OX=3702 GN=PMEI11 PE=2 SV=1
P	Q1G3L2	1	1	1	1	1	1	1	1	-10	0	1	0	71903	0	71903	1000	9.96578	0	0	0	0	100	100	0	72722	10	16.1501	1000	72722.4	72.7224	6.18433	6.184328606134796,	1	1	1	1	1	1	1	1	1	1	71903	2.5065	224	Polyketide cyclase / dehydrase and lipid transport protein OS=Arabidopsis thaliana OX=3702 GN=AT4G01883 PE=1 SV=1
P	Q9SU17	1	1	1	1	1	1	1	1	-10	0	1	0	32304	0	32304	1000	9.96578	0	0	0	0	100	100	0	32672	10	14.9958	1000	32672.1	32.6721	5.02999	5.029989456609252,	1	1	1	1	1	1	1	1	1	1	32304	2.05441	285	At4g12690 OS=Arabidopsis thaliana OX=3702 GN=At4g12690 PE=1 SV=1
P	Q8GWP6	1	1	1	1	1	1	1	1	-10	0	1	0	59011	0	59011	1000	9.96578	0	0	0	0	100	100	0	59683	10	15.865	1000	59683.5	59.6835	5.89926	5.899260547272214,	1	1	1	1	1	1	1	1	1	1	59011	2.55875	163	Selenoprotein family protein OS=Arabidopsis thaliana OX=3702 GN=At1g05720/F3F20_17 PE=1 SV=1
P	Q9LSY9	1	1	1	1	1	1	1	1	-10	0	1	0	26076	0	26076	1000	9.96578	0	0	0	0	100	100	0	26373	10	14.6868	1000	26373.2	26.3732	4.721	4.720999221180218,	1	1	1	1	1	1	1	1	1	1	26076	1.74138	473	UDP-glycosyltransferase 71B1 OS=Arabidopsis thaliana OX=3702 GN=UGT71B1 PE=2 SV=1
P	Q9LFX3	1	1	1	1	1	1	1	1	-10	0	1	0	39683	0	39683	1000	9.96578	0	0	0	0	100	100	0	40135	10	15.2926	1000	40135.2	40.1352	5.3268	5.326797737154809,	1	1	1	1	1	1	1	1	1	1	39683	1.92836	468	Tetratricopeptide repeat protein 38 OS=Arabidopsis thaliana OX=3702 GN=At1g27150 PE=1 SV=1
P	Q9FMW7	1	1	1	1	1	1	1	1	-10	0	1	0	42490	0	42490	1000	9.96578	0	0	0	0	100	100	0	42974	10	15.3912	1000	42974.2	42.9742	5.4254	5.425399984478427,	1	1	1	1	1	1	1	1	1	1	42490	2.02083	405	AT5g23340/MKD15_20 OS=Arabidopsis thaliana OX=3702 GN=MKD15.20 PE=1 SV=1
P	Q8GWD1	1	1	1	1	1	1	1	1	0	0	1	0	0	0	0	NaN	NaN	0	0	0	0	100	100	0	0	10	10	1000	1000	1	0	0.0,	1	1	1	1	1	1	1	1	1	1	0	#NAME?	170	Ran BP2/NZF zinc finger-like superfamily protein OS=Arabidopsis thaliana OX=3702 GN=At5g25490/T14C9_30 PE=1 SV=1
P	B9DGD6	1	1	1	1	1	1	1	1	-10	0	1	0	119902	0	119902	1000	9.96578	0	0	0	0	100	100	0	121268	10	16.8878	1000	121268	121.268	6.92206	6.922060459237512,	1	1	1	1	1	1	1	1	1	1	119902	2.20784	743	Acetyl-coenzyme A synthetase, chloroplastic/glyoxysomal OS=Arabidopsis thaliana OX=3702 GN=ACS PE=1 SV=1
P	Q9FMP0	1	1	1	1	1	1	1	1	-10	0	1	0	16154	0	16154	1000	9.96578	0	0	0	0	100	100	0	16338	10	13.996	1000	16338.1	16.3381	4.03017	4.030168085352239,	1	1	1	1	1	1	1	1	1	1	16154	1.86389	221	Mediator of RNA polymerase II transcription subunit 19a OS=Arabidopsis thaliana OX=3702 GN=MED19A PE=1 SV=1
P	Q9FN03	1	1	1	1	1	1	1	1	-10	0	1	0	67379	0	67379	1000	9.96578	0	0	0	0	100	100	0	68146	10	16.0564	1000	68146.9	68.1469	6.09058	6.090575657803571,	1	1	1	1	1	1	1	1	1	1	67379	2.18507	440	Ultraviolet-B receptor UVR8 OS=Arabidopsis thaliana OX=3702 GN=UVR8 PE=1 SV=1
P	Q9ST43	1	1	1	1	1	1	1	1	-10	0	1	0	31688	0	31688	1000	9.96578	0	0	0	0	100	100	0	32049	10	14.968	1000	32049.1	32.0491	5.00221	5.002213247182399,	1	1	1	1	1	1	1	1	1	1	31688	2.33953	145	Pleckstrin homology domain-containing protein 1 OS=Arabidopsis thaliana OX=3702 GN=PH1 PE=2 SV=2
P	Q84WW7	1	1	1	1	1	1	1	1	-10	0	1	0	28075	0	28075	1000	9.96578	0	0	0	0	100	100	0	28394	10	14.7933	1000	28395	28.395	4.82756	4.827562663453104,	1	1	1	1	1	1	1	1	1	1	28075	1.74075	510	RING/FYVE/PHD-type zinc finger family protein OS=Arabidopsis thaliana OX=3702 GN=At1g29800 PE=1 SV=1
P	Q9SFU7	1	1	1	1	1	1	1	1	-10	0	1	0	153473	0	153473	1000	9.96578	0	0	0	0	100	100	0	155222	10	17.244	1000	155222	155.222	7.27819	7.278189605040866,	1	1	1	1	1	1	1	1	1	1	153473	2.87854	203	AT3g07170/T1B9_17 OS=Arabidopsis thaliana OX=3702 GN=T1B9.17 PE=1 SV=1
P	Q9C7G5	1	1	1	1	1	1	1	1	-10	0	1	0	70981	0	70981	1000	9.96578	0	0	0	0	100	100	0	71789	10	16.1315	1000	71789.9	71.7899	6.16571	6.165709540456831,	1	1	1	1	1	1	1	1	1	1	70981	2.86437	97	TonB-dependent heme receptor A OS=Arabidopsis thaliana OX=3702 GN=At1g72020 PE=1 SV=1
P	Q84K72	1	1	1	1	1	1	1	1	-10	0	1	0	52777	0	52777	1000	9.96578	0	0	0	0	100	100	0	53378	10	15.704	1000	53378.5	53.3785	5.73819	5.738185986790181,	1	1	1	1	1	1	1	1	1	1	52777	2.27996	277	Forkhead-associated domain protein OS=Arabidopsis thaliana OX=3702 GN=AT1G06510 PE=1 SV=1
P	Q84K35	1	1	1	1	1	1	1	1	-10	0	1	0	68288	0	68288	1000	9.96578	0	0	0	0	100	100	0	69066	10	16.0757	1000	69066.2	69.0662	6.10991	6.109908722102204,	1	1	1	1	1	1	1	1	1	1	68288	2.31583	330	Pseudouridine-5'-phosphate glycosidase OS=Arabidopsis thaliana OX=3702 GN=PUMY PE=1 SV=1
P	Q9SSA4	1	1	1	1	1	1	1	1	-10	0	1	0	15664	0	15664	1000	9.96578	0	0	0	0	100	100	0	15842	10	13.9515	1000	15842.5	15.8425	3.98573	3.9857293108814735,	1	1	1	1	1	1	1	1	1	1	15664	1.58106	411	AT3g01490/F4P13_4 OS=Arabidopsis thaliana OX=3702 GN=At3g01490 PE=1 SV=1
P	Q9FZ32	1	1	1	1	1	1	1	1	-10	0	1	0	70483	0	70483	1000	9.96578	0	0	0	0	100	100	0	71286	10	16.1213	1000	71286.3	71.2863	6.15555	6.155551972477896,	1	1	1	1	1	1	1	1	1	1	70483	2.50369	221	F-box protein At1g55000 OS=Arabidopsis thaliana OX=3702 GN=At1g55000 PE=1 SV=1
P	Q9LEW8	1	1	1	1	1	1	1	1	-10	0	1	0	114403	0	114403	1000	9.96578	0	0	0	0	100	100	0	115706	10	16.8201	1000	115707	115.707	6.85433	6.8543296202467525,	1	1	1	1	1	1	1	1	1	1	114403	2.54522	326	Protein-ribulosamine 3-kinase, chloroplastic OS=Arabidopsis thaliana OX=3702 GN=At3g61080 PE=1 SV=2
P	P42814	1	1	1	1	1	1	1	1	-10	0	1	0	125333	0	125333	1000	9.96578	0	0	0	0	100	100	0	126761	10	16.9518	1000	126761	126.761	6.98597	6.985971059936349,	1	1	1	1	1	1	1	1	1	1	125333	2.68477	259	Ribonuclease 2 OS=Arabidopsis thaliana OX=3702 GN=RNS2 PE=2 SV=1
P	Q9LEW0	1	1	1	1	1	1	1	1	-10	0	1	0	79848	0	79848	1000	9.96578	0	0	0	0	100	100	0	80757	10	16.3013	1000	80758	80.758	6.33553	6.335532912881802,	1	1	1	1	1	1	1	1	1	1	79848	2.15641	557	Ubiquitin C-terminal hydrolase 22 OS=Arabidopsis thaliana OX=3702 GN=UBP22 PE=1 SV=1
P	F4K5S0	1	1	1	1	1	1	1	1	-10	0	1	0	17497	0	17497	1000	9.96578	0	0	0	0	100	100	0	17696	10	14.1112	1000	17696.4	17.6964	4.14538	4.1453842225337585,	1	1	1	1	1	1	1	1	1	1	17497	1.02338	1658	ARM repeat superfamily protein OS=Arabidopsis thaliana OX=3702 GN=At5g27970 PE=1 SV=1
P	Q84VW0	1	1	1	1	1	1	1	1	-10	0	1	0	21005	0	21005	1000	9.96578	0	0	0	0	100	100	0	21244	10	14.3748	1000	21244.4	21.2444	4.40901	4.409009426651659,	1	1	1	1	1	1	1	1	1	1	21005	2.23242	123	Dynein light chain OS=Arabidopsis thaliana OX=3702 GN=DL4005W PE=1 SV=1
P	Q9FLI7	1	1	1	1	1	1	1	1	-10	0	1	0	96878	0	96878	1000	9.96578	0	0	0	0	100	100	0	97982	10	16.5802	1000	97982.1	97.9821	6.61445	6.614445722417425,	1	1	1	1	1	1	1	1	1	1	96878	2.9528	108	CDGSH iron-sulfur domain-containing protein NEET OS=Arabidopsis thaliana OX=3702 GN=NEET PE=1 SV=1
P	Q8W1Y0	1	1	1	1	1	1	1	1	0	0	1	0	0	0	0	NaN	NaN	0	0	0	0	100	100	0	0	10	10	1000	1000	1	0	0.0,	1	1	1	1	1	1	1	1	1	1	0	#NAME?	1031	Sister chromatid cohesion 1 protein 4 OS=Arabidopsis thaliana OX=3702 GN=SYN4 PE=2 SV=1
P	Q9M2Z4	1	1	1	1	1	1	1	1	-10	0	1	0	38817	0	38817	1000	9.96578	0	0	0	0	100	100	0	39259	10	15.2607	1000	39259.4	39.2594	5.29497	5.294965263454592,	1	1	1	1	1	1	1	1	1	1	38817	2.22167	233	Membrane steroid-binding protein 2 OS=Arabidopsis thaliana OX=3702 GN=MSBP2 PE=1 SV=1
P	Q9M2T7	1	1	1	1	1	1	1	1	-10	0	1	0	34988	0	34988	1000	9.96578	0	0	0	0	100	100	0	35386	10	15.1109	1000	35386.7	35.3867	5.14514	5.145136839770575,	1	1	1	1	1	1	1	1	1	1	34988	2.20947	216	Uncharacterized protein At3g55420 OS=Arabidopsis thaliana OX=3702 GN=T22E16.80 PE=1 SV=1
P	A6QRA1	1	1	1	1	1	1	1	1	-10	0	1	0	26951	0	26951	1000	9.96578	0	0	0	0	100	100	0	27258	10	14.7344	1000	27258.1	27.2581	4.76862	4.768615445095377,	1	1	1	1	1	1	1	1	1	1	26951	2.18015	178	DNA-directed RNA polymerase V subunit 7 OS=Arabidopsis thaliana OX=3702 GN=NRPE7 PE=1 SV=1
P	Q8LFS6	1	1	1	1	1	1	1	1	-10	0	1	0	20439	0	20439	1000	9.96578	0	0	0	0	100	100	0	20671	10	14.3354	1000	20671.9	20.6719	4.3696	4.369601253426979,	1	1	1	1	1	1	1	1	1	1	20439	1.66602	441	RNA-binding protein BRN1 OS=Arabidopsis thaliana OX=3702 GN=BRN1 PE=2 SV=1
P	Q9SQR2	1	1	1	1	1	1	1	1	-10	0	1	0	26030	0	26030	1000	9.96578	0	0	0	0	100	100	0	26326	10	14.6842	1000	26326.6	26.3266	4.71845	4.718451952569254,	1	1	1	1	1	1	1	1	1	1	26030	1.98091	272	NADPH-dependent aldehyde reductase 2, chloroplastic OS=Arabidopsis thaliana OX=3702 GN=ChlADR2 PE=1 SV=1
P	P92935	1	1	1	1	1	1	1	1	-10	0	1	0	23635	0	23635	1000	9.96578	0	0	0	0	100	100	0	23904	10	14.545	1000	23904.4	23.9044	4.5792	4.579201505523791,	1	1	1	1	1	1	1	1	1	1	23635	1.58257	618	ADP,ATP carrier protein 2, chloroplastic OS=Arabidopsis thaliana OX=3702 GN=AATP2 PE=1 SV=2
P	A0A1P8B3W0	1	1	1	1	1	1	1	1	-10	0	1	0	19215	0	19215	1000	9.96578	0	0	0	0	100	100	0	19433	10	14.2463	1000	19434	19.434	4.28051	4.280509617227944,	1	1	1	1	1	1	1	1	1	1	19215	2.02837	180	Uveal autoantigen with coiled-coil/ankyrin OS=Arabidopsis thaliana OX=3702 GN=DL3935W PE=1 SV=1
P	Q8L9R4	1	1	1	1	1	1	1	1	-10	0	1	0	36750	0	36750	1000	9.96578	0	0	0	0	100	100	0	37168	10	15.1818	1000	37168.8	37.1688	5.21602	5.216020890776231,	1	1	1	1	1	1	1	1	1	1	36750	2.30044	184	At5g27990 OS=Arabidopsis thaliana OX=3702 GN=AT5G27990 PE=1 SV=1
P	Q9M1X8	1	1	1	1	1	1	1	1	-10	0	1	0	78113	0	78113	1000	9.96578	0	0	0	0	100	100	0	79003	10	16.2696	1000	79003.2	79.0032	6.30384	6.303839310510568,	1	1	1	1	1	1	1	1	1	1	78113	2.45656	273	Nucleic acid-binding, OB-fold-like protein OS=Arabidopsis thaliana OX=3702 GN=F24G16.250 PE=1 SV=1
P	O49710	1	1	1	1	1	1	1	1	-10	0	1	0	146667	0	146667	1000	9.96578	0	0	0	0	100	100	0	148338	10	17.1785	1000	148338	148.338	7.21275	7.212749037592009,	1	1	1	1	1	1	1	1	1	1	146667	3.03923	134	15.4 kDa class V heat shock protein OS=Arabidopsis thaliana OX=3702 GN=HSP15.4 PE=2 SV=1
P	Q9SRT0	1	1	1	1	1	1	1	1	0	1	8	54003	47413	54003	47413	0.87797	-0.187757	0	0	0	0	100	100	53401	47953	15.7046	15.5493	53401.3	47953.3	0.897981	-0.155243	-0.155242969119594,	1	1	1	1	1	1	1	1	1	1	101416	2.34335	460	U-box domain-containing protein 9 OS=Arabidopsis thaliana OX=3702 GN=PUB9 PE=1 SV=1
P	Q946J8	1	1	1	1	1	1	1	1	-10	1	6	84290	464629	84290	464629	5.51227	2.46265	0	0	0	0	100	100	83350	469924	16.3469	18.8421	83350.8	469924	5.63791	2.49516	2.495159720328484,	1	1	1	1	1	1	1	1	1	1	548919	3.09115	445	Chromo domain-containing protein LHP1 OS=Arabidopsis thaliana OX=3702 GN=LHP1 PE=1 SV=2
P	Q9LY43	1	1	1	1	1	1	1	1	-10	1	6	65498	337690	65498	337690	5.15573	2.36618	0	0	0	0	100	100	64768	341538	15.983	18.3817	64768.2	341538	5.27324	2.39869	2.398690603101697,	1	1	1	1	1	1	1	1	1	1	403188	3.0602	351	Pentatricopeptide repeat-containing protein At3g56030, mitochondrial OS=Arabidopsis thaliana OX=3702 GN=At3g56030 PE=1 SV=2
P	Q8VZS6	1	1	1	1	1	1	1	1	-4.82727	1	5	108665	203310	108665	203310	1.87098	0.903794	0	0	0	0	100	100	107454	205627	16.7134	17.6497	107454	205627	1.91362	0.936308	0.9363077458704985,	1	1	1	1	1	1	1	1	1	1	311975	2.74054	567	GBF-interacting protein 1 OS=Arabidopsis thaliana OX=3702 GN=GIP1 PE=1 SV=1
P	Q8VZ68	1	1	1	1	1	1	1	1	-10	1	5	26001	113499	26001	113499	4.36518	2.12604	0	0	0	0	100	100	25711	114792	14.6501	16.8087	25711.3	114792	4.46467	2.15855	2.15855447584606,	1	1	1	1	1	1	1	1	1	1	139500	2.70682	274	Is a member of the PF|00364 Biotin-requiring enzymes family OS=Arabidopsis thaliana OX=3702 GN=AT1G52670 PE=1 SV=1
P	A8R7K9	1	1	1	1	1	1	1	1	-10	1	5	22859	265478	22859	265478	11.6137	3.53776	0	0	0	0	100	100	22604	268503	14.4643	18.0346	22604.3	268503	11.8784	3.57027	3.5702720183846157,	1	1	1	1	1	1	1	1	1	1	288337	2.56227	790	Vacuolar protein sorting-associated protein 35C OS=Arabidopsis thaliana OX=3702 GN=VPS35C PE=2 SV=1
P	Q9LZ98	1	1	1	1	1	1	1	1	-10	1	5	36467	185114	36467	185114	5.07621	2.34375	0	0	0	0	100	100	36060	187223	15.1381	17.5144	36060.7	187224	5.19191	2.37626	2.3762644892575344,	1	1	1	1	1	1	1	1	1	1	221581	2.82966	328	ABC transporter I family member 20 OS=Arabidopsis thaliana OX=3702 GN=ABCI20 PE=2 SV=1
P	Q6NQK0	1	1	1	1	1	1	1	1	-5.26153	1	5	45922	376084	45922	376084	8.18963	3.0338	0	0	0	0	100	100	45410	380370	15.4707	18.537	45410.3	380370	8.37629	3.06631	3.0663114541351937,	1	1	1	1	1	1	1	1	1	1	422006	2.97598	446	TOM1-like protein 4 OS=Arabidopsis thaliana OX=3702 GN=TOL4 PE=1 SV=1
P	Q9LT24	1	1	1	1	1	1	1	1	-10	1	5	57153	291244	57153	291244	5.09587	2.34933	0	0	0	0	100	100	56516	294563	15.7864	18.1682	56516.2	294563	5.21201	2.38184	2.3818411000421875,	1	1	1	1	1	1	1	1	1	1	348397	2.79856	554	BTB/POZ domain-containing protein At3g19850 OS=Arabidopsis thaliana OX=3702 GN=At3g19850 PE=2 SV=1
P	Q94F09	1	1	1	1	1	1	1	1	-10	1	4	59960	177960	59960	177960	2.96798	1.56948	0	0	0	0	100	100	59291	179988	15.8555	17.4575	59291.9	179988	3.03563	1.60199	1.6019946201534323,	1	1	1	1	1	1	1	1	1	1	237920	2.73298	440	Protein disulfide-isomerase 5-2 OS=Arabidopsis thaliana OX=3702 GN=PDIL5-2 PE=1 SV=1
P	P49599	1	1	1	1	1	1	1	1	0	1	4	24916	66040	24916	66040	2.65051	1.40627	0	0	0	0	100	100	24638	66792	14.5886	16.0274	24638.4	66792.6	2.71092	1.43878	1.4387815476397048,	1	1	1	1	1	1	1	1	1	1	90956	2.37	388	Protein phosphatase 2C 57 OS=Arabidopsis thaliana OX=3702 GN=PPH1 PE=1 SV=2
P	O22873	1	1	1	1	1	1	1	1	-10	1	4	55388	119858	55388	119858	2.16397	1.11368	0	0	0	0	100	100	54770	121223	15.7411	16.8873	54770.8	121224	2.21329	1.14619	1.1461947603261335,	1	1	1	1	1	1	1	1	1	1	175246	2.67898	367	bZIP transcription factor 18 OS=Arabidopsis thaliana OX=3702 GN=BZIP18 PE=1 SV=1
P	O22869	1	1	1	1	1	1	1	1	-10	1	4	108078	163052	108078	163052	1.50865	0.593259	0	0	0	0	100	100	106873	164910	16.7055	17.3313	106874	164910	1.54304	0.625773	0.625773159524867,	1	1	1	1	1	1	1	1	1	1	271130	3.48379	89	Defensin-like protein 197 OS=Arabidopsis thaliana OX=3702 GN=ATTI6 PE=3 SV=1
P	Q8VYV0	1	1	1	1	1	1	1	1	-10	1	4	77922	200103	77922	200103	2.56799	1.36064	0	0	0	0	100	100	77053	202383	16.2336	17.6267	77053.8	202383	2.62652	1.39315	1.3931540893999732,	1	1	1	1	1	1	1	1	1	1	278025	2.66666	599	At1g43690/F2J6_4 OS=Arabidopsis thaliana OX=3702 GN=AT1G43690 PE=1 SV=1
P	Q94BZ0	1	1	1	1	1	1	1	1	-0.109799	1	4	30704	35752	30704	35752	1.16441	0.219597	0	0	0	0	100	100	30361	36159	14.89	15.1421	30361.9	36159.4	1.19095	0.252111	0.25211123812513503,	1	1	1	1	1	1	1	1	1	1	66456	2.19109	428	At1g50450/F11F12_20 OS=Arabidopsis thaliana OX=3702 GN=At1g50450 PE=1 SV=1
P	F4JAP8	1	1	1	1	1	1	1	1	-5	1	4	17009	86584	17009	86584	5.09048	2.3478	0	0	0	0	100	100	16819	87570	14.0378	16.4182	16819.5	87570.7	5.20651	2.38032	2.380316032528837,	1	1	1	1	1	1	1	1	1	1	103593	2.43213	383	RWD domain-containing protein OS=Arabidopsis thaliana OX=3702 GN=At3g60300 PE=1 SV=1
P	Q56XY2	1	1	1	1	1	1	1	1	-10	1	4	296310	392212	296310	392212	1.32365	0.404526	0	0	0	0	100	100	293008	396681	18.1606	18.5976	293008	396682	1.35382	0.43704	0.43704026556638675,	1	1	1	1	1	1	1	1	1	1	688522	3.3637	298	GPN-loop GTPase QQT1 OS=Arabidopsis thaliana OX=3702 GN=QQT1 PE=1 SV=1
P	Q38906	1	1	1	1	1	1	1	1	-5.7945	1	4	41196	284502	41196	284502	6.90606	2.78786	0	0	0	0	100	100	40736	287744	15.3141	18.1344	40737	287744	7.06347	2.82038	2.8203765311487663,	1	1	1	1	1	1	1	1	1	1	325698	3.01727	313	Translocase of chloroplast 34, chloroplastic OS=Arabidopsis thaliana OX=3702 GN=TOC34 PE=1 SV=2
P	Q9SJ12	1	1	1	1	1	1	1	1	-5.07026	1	4	40827	108725	40827	108725	2.66307	1.41309	0	0	0	0	100	100	40372	109964	15.3011	16.7467	40372.1	109964	2.72376	1.4456	1.4456021475209089,	1	1	1	1	1	1	1	1	1	1	149552	2.79458	240	Probable ATP synthase 24 kDa subunit, mitochondrial OS=Arabidopsis thaliana OX=3702 GN=At2g21870 PE=1 SV=1
P	Q941D5	1	1	1	1	1	1	1	1	-10	1	4	71656	223273	71656	223273	3.1159	1.63965	0	0	0	0	100	100	70857	225817	16.1126	17.7848	70857.6	225818	3.18692	1.67216	1.672163287723657,	1	1	1	1	1	1	1	1	1	1	294929	3.1475	210	Vacuolar protein sorting-associated protein 2 homolog 3 OS=Arabidopsis thaliana OX=3702 GN=VPS2.3 PE=2 SV=1
P	F4HUG8	1	1	1	1	1	1	1	1	-4.67061	1	4	71353	78898	71353	78898	1.10574	0.145015	0	0	0	0	100	100	70557	79797	16.1065	16.284	70558	79797.2	1.13094	0.177529	0.17752854614079064,	1	1	1	1	1	1	1	1	1	1	150251	2.94893	169	Ribosomal L18p/L5e family protein OS=Arabidopsis thaliana OX=3702 GN=At1g14205 PE=3 SV=2
P	Q9C9B4	1	1	1	1	1	1	1	1	-10	1	4	36930	220554	36930	220554	5.97222	2.57827	0	0	0	0	100	100	36518	223067	15.1563	17.7671	36518.5	223068	6.10834	2.61078	2.610780662867612,	1	1	1	1	1	1	1	1	1	1	257484	2.61626	623	AT1G73930 protein OS=Arabidopsis thaliana OX=3702 GN=At1g73930 PE=1 SV=1
P	O04616	1	1	1	1	1	1	1	1	-0.030705	1	4	55413	120382	55413	120382	2.17245	1.11932	0	0	0	0	100	100	54795	121753	15.7418	16.8936	54795.6	121754	2.22197	1.15184	1.1518372153731529,	1	1	1	1	1	1	1	1	1	1	175795	3.03016	164	Protein CURVATURE THYLAKOID 1A, chloroplastic OS=Arabidopsis thaliana OX=3702 GN=CURT1A PE=1 SV=1
P	Q9FM93	1	1	1	1	1	1	1	1	-5.23498	1	4	114863	196673	114863	196673	1.71224	0.775885	0	0	0	0	100	100	113583	198914	16.7934	17.6018	113583	198914	1.75127	0.808399	0.8083986698612697,	1	1	1	1	1	1	1	1	1	1	311536	2.85104	439	FBD-associated F-box protein At5g56380 OS=Arabidopsis thaliana OX=3702 GN=At5g56380 PE=2 SV=2
P	O04551	1	1	1	1	1	1	1	1	-10	1	4	64019	283477	64019	283477	4.42801	2.14666	0	0	0	0	100	100	63305	286707	15.95	18.1292	63305.7	286708	4.52894	2.17917	2.1791735445504914,	1	1	1	1	1	1	1	1	1	1	347496	3.0524	308	Plant/protein OS=Arabidopsis thaliana OX=3702 GN=At1g27020 PE=1 SV=1
P	Q6NL24	1	1	1	1	1	1	1	1	-4.73051	1	3	69481	69725	69481	69725	1.00351	0.00505751	0	0	0	0	100	100	68706	70519	16.0682	16.1057	68706.8	70519.6	1.02638	0.0375714	0.037571416102880756,	1	1	1	1	1	1	1	1	1	1	139206	2.72041	265	Probable enoyl-CoA hydratase 1, peroxisomal OS=Arabidopsis thaliana OX=3702 GN=ECHIA PE=1 SV=1
P	P62117	1	1	1	1	1	1	1	1	0.0263617	1	3	371687	364957	371687	364957	0.981893	-0.0263617	0	0	0	0	100	100	367545	369116	18.4876	18.4937	367546	369116	1.00427	0.00615217	0.006152167708755557,	1	1	1	1	1	1	1	1	1	1	736644	4.29906	37	50S ribosomal protein L36, chloroplastic OS=Arabidopsis thaliana OX=3702 GN=rpl36 PE=3 SV=1
P	Q8VZV9	1	1	1	1	1	1	1	1	-10	1	3	74134	209791	74134	209791	2.82989	1.50075	0	0	0	0	100	100	73307	212181	16.1617	17.6949	73308	212182	2.89439	1.53326	1.5332594316258872,	1	1	1	1	1	1	1	1	1	1	283925	3.24638	161	Protein PLASTID TRANSCRIPTIONALLY ACTIVE 7 OS=Arabidopsis thaliana OX=3702 GN=PTAC7 PE=1 SV=1
P	O22914	1	1	1	1	1	1	1	1	-5.50797	1	3	12956	114743	12956	114743	8.85636	3.14671	0	0	0	0	100	100	12811	116050	13.6452	16.8244	12811.6	116051	9.05822	3.17923	3.179227769981158,	1	1	1	1	1	1	1	1	1	1	127699	3.01277	124	Calvin cycle protein CP12-1, chloroplastic OS=Arabidopsis thaliana OX=3702 GN=CP12-1 PE=1 SV=1
P	Q93W03	1	1	1	1	1	1	1	1	0	1	3	7287	16176	7287	16176	2.21984	1.15046	0	0	0	0	100	100	7205	16360	12.8149	13.9979	7205.81	16360.3	2.27044	1.18297	1.1829719114714987,	1	1	1	1	1	1	1	1	1	1	23463	1.92168	281	AT3g56130/F18O21_90 OS=Arabidopsis thaliana OX=3702 GN=At3g56130 PE=1 SV=1
P	Q8L6Y4	1	1	1	1	1	1	1	1	-5.26267	1	3	57981	274299	57981	274299	4.73084	2.2421	0	0	0	0	100	100	57334	277425	15.8071	18.0817	57335	277425	4.83867	2.27461	2.2746111466203556,	1	1	1	1	1	1	1	1	1	1	332280	2.72147	631	Polycomb group protein EMBRYONIC FLOWER 2 OS=Arabidopsis thaliana OX=3702 GN=EMF2 PE=1 SV=2
P	Q9SB64	1	1	1	1	1	1	1	1	-10	1	3	0	127612	0	127612	1000	9.96578	0	0	0	0	100	100	0	129066	10	16.9778	1000	129066	129.066	7.01197	7.011968735087606,	1	1	1	1	1	1	1	1	1	1	127612	2.25832	704	Protein NBR1 homolog OS=Arabidopsis thaliana OX=3702 GN=NBR1 PE=1 SV=1
P	Q8VZ15	1	1	1	1	1	1	1	1	-4.77869	1	3	87688	108570	87688	108570	1.23814	0.308174	0	0	0	0	100	100	86710	109807	16.4039	16.7446	86710.9	109807	1.26636	0.340688	0.34068808830424696,	1	1	1	1	1	1	1	1	1	1	196258	2.69843	393	GTP binding protein OS=Arabidopsis thaliana OX=3702 GN=AT5G65960 PE=1 SV=1
P	Q9FH40	1	1	1	1	1	1	1	1	-10	1	3	0	185777	0	185777	1000	9.96578	0	0	0	0	100	100	0	187894	10	17.5196	1000	187894	187.894	7.55378	7.553776636574594,	1	1	1	1	1	1	1	1	1	1	185777	2.84086	268	Transcription initiation factor TFIID subunit 14b OS=Arabidopsis thaliana OX=3702 GN=TAF14B PE=1 SV=1
P	Q8VY76	1	1	1	1	1	1	1	1	-10	1	3	0	1003337	0	1003337	1000	9.96578	0	0	0	0	100	100	0	1014771	10	19.9527	1000	1.01477e+06	1014.77	9.98694	9.986939089163599,	1	1	1	1	1	1	1	1	1	1	1003337	3.58481	261	Basic leucine zipper 19 OS=Arabidopsis thaliana OX=3702 GN=BZIP19 PE=2 SV=1
P	Q8VY70	1	1	1	1	1	1	1	1	-5.41095	1	3	25915	64826	25915	64826	2.50149	1.32279	0	0	0	0	100	100	25626	65564	14.6453	16.0006	25626.2	65564.8	2.5585	1.3553	1.3552990673360463,	1	1	1	1	1	1	1	1	1	1	90741	2.58306	237	Dimethylallyl, adenosine tRNA methylthiotransferase OS=Arabidopsis thaliana OX=3702 GN=AT1G62780 PE=1 SV=1
P	Q94BN2	1	1	1	1	1	1	1	1	-0.109801	1	3	26252	28328	26252	28328	1.07908	0.109801	0	0	0	0	100	100	25959	28650	14.664	14.8063	25959.5	28650.8	1.10367	0.142315	0.14231531555325014,	1	1	1	1	1	1	1	1	1	1	54580	2.18194	359	Spermine synthase OS=Arabidopsis thaliana OX=3702 GN=SPMS PE=1 SV=1
P	Q9LZ03	1	1	1	1	1	1	1	1	0	1	3	35399	84005	35399	84005	2.37309	1.24677	0	0	0	0	100	100	35004	84962	15.0953	16.3745	35004.6	84962.4	2.42718	1.27928	1.2792804993305855,	1	1	1	1	1	1	1	1	1	1	119404	2.44659	427	DNA topoisomerase 6 subunit A OS=Arabidopsis thaliana OX=3702 GN=TOP6A PE=1 SV=1
P	Q9SLJ2	1	1	1	1	1	1	1	1	-5.02038	1	3	223049	242805	223049	242805	1.08857	0.122437	0	0	0	0	100	100	220563	245572	17.7508	17.9058	220564	245572	1.11338	0.154951	0.15495135568590498,	1	1	1	1	1	1	1	1	1	1	465854	3.67702	98	Dehydrin HIRD11 OS=Arabidopsis thaliana OX=3702 GN=HIRD11 PE=1 SV=1
P	F4JZV9	1	1	1	1	1	1	1	1	-4.70754	1	3	19414	31961	19414	31961	1.64629	0.719215	0	0	0	0	100	100	19197	32325	14.2286	14.9804	19197.7	32325.2	1.68381	0.751729	0.7517290560673063,	1	1	1	1	1	1	1	1	1	1	51375	1.82709	765	DENN (AEX-3) domain-containing protein OS=Arabidopsis thaliana OX=3702 GN=MOK9.21 PE=1 SV=1
P	F4IFK0	1	1	1	1	1	1	1	1	-10	1	3	90382	319346	90382	319346	3.53329	1.82101	0	0	0	0	100	100	89374	322985	16.4476	18.3011	89374.9	322985	3.61383	1.85353	1.85352689806692,	1	1	1	1	1	1	1	1	1	1	409728	2.97802	431	Folic acid binding / transferase OS=Arabidopsis thaliana OX=3702 GN=At2g20830 PE=1 SV=1
P	Q9SX65	1	1	1	1	1	1	1	1	-5	1	3	0	59738	0	59738	1000	9.96578	0	0	0	0	100	100	0	60418	10	15.8827	1000	60418.8	60.4188	5.91693	5.916925578536494,	1	1	1	1	1	1	1	1	1	1	59738	2.58313	156	1,4-dihydroxy-2-naphthoyl-CoA thioesterase 1 OS=Arabidopsis thaliana OX=3702 GN=DHNAT1 PE=1 SV=1
P	O49048	1	1	1	1	1	1	1	1	-10	1	3	0	132353	0	132353	1000	9.96578	0	0	0	0	100	100	0	133861	10	17.0304	1000	133861	133.861	7.0646	7.064595631991581,	1	1	1	1	1	1	1	1	1	1	132353	2.36662	569	Vacuolar protein sorting-associated protein 45 homolog OS=Arabidopsis thaliana OX=3702 GN=VPS45 PE=1 SV=2
P	Q9XI05	1	1	1	1	1	1	1	1	-5.18938	1	3	70137	104918	70137	104918	1.4959	0.581015	0	0	0	0	100	100	69355	106113	16.0817	16.6953	69355.5	106114	1.53	0.613528	0.61352848851138,	1	1	1	1	1	1	1	1	1	1	175055	2.93354	204	Proteasome subunit beta type-3-A OS=Arabidopsis thaliana OX=3702 GN=PBC1 PE=1 SV=2
P	F4KFB3	1	1	1	1	1	1	1	1	0	1	3	57217	44990	57217	44990	0.786305	-0.346839	0	0	0	0	100	100	56579	45502	15.788	15.4737	56579.5	45502.7	0.804227	-0.314326	-0.31432558445921727,	1	1	1	1	1	1	1	1	1	1	102207	2.23278	598	Protein PTST homolog 3, chloroplastic OS=Arabidopsis thaliana OX=3702 GN=PTST PE=1 SV=1
P	Q9ZW24	1	1	1	1	1	1	1	1	-4.87638	1	3	36458	71747	36458	71747	1.96794	0.976683	0	0	0	0	100	100	36051	72564	15.1378	16.147	36051.8	72564.7	2.01279	1.0092	1.0091969930126299,	1	1	1	1	1	1	1	1	1	1	108205	2.67822	227	Glutathione S-transferase U7 OS=Arabidopsis thaliana OX=3702 GN=GSTU7 PE=2 SV=1
P	F4HUX0	1	1	1	1	1	1	1	1	0	1	3	58198	15652	58198	15652	0.268944	-1.89462	0	0	0	0	100	100	57549	15830	15.8125	13.9504	57549.5	15830.4	0.275074	-1.86211	-1.8621086548556773,	1	1	1	1	1	1	1	1	1	1	73850	2.05611	649	Regulator of Vps4 activity in the MVB pathway protein OS=Arabidopsis thaliana OX=3702 GN=At1g34220 PE=1 SV=1
P	Q9SUI7	1	1	1	1	1	1	1	1	-5.02644	1	3	123853	184091	123853	184091	1.48637	0.57179	0	0	0	0	100	100	122472	186188	16.9021	17.5064	122473	186189	1.52025	0.604304	0.6043041872677258,	1	1	1	1	1	1	1	1	1	1	307944	3.3271	145	Photosystem I reaction center subunit VI-1, chloroplastic OS=Arabidopsis thaliana OX=3702 GN=PSAH1 PE=2 SV=1
P	Q9SHL7	1	1	1	1	1	1	1	1	-10	1	3	98718	118621	98718	118621	1.20161	0.264974	0	0	0	0	100	100	97618	119972	16.5749	16.8723	97618	119973	1.229	0.297488	0.297488272816143,	1	1	1	1	1	1	1	1	1	1	217339	2.36726	933	Exosome complex exonuclease RRP44 homolog A OS=Arabidopsis thaliana OX=3702 GN=RRP44A PE=2 SV=2
P	Q8W467	1	1	1	1	1	1	1	1	-10	1	3	0	125667	0	125667	1000	9.96578	0	0	0	0	100	100	0	127099	10	16.9556	1000	127099	127.099	6.98981	6.989810585259596,	1	1	1	1	1	1	1	1	1	1	125667	2.58734	325	Electron transporter, putative (DUF179) OS=Arabidopsis thaliana OX=3702 GN=At1g33780 PE=1 SV=1
P	Q9LT31	1	1	1	1	1	1	1	1	-10	1	3	265447	514460	265447	514460	1.93809	0.954635	0	0	0	0	100	100	262489	520322	18.0019	18.989	262489	520323	1.98226	0.987149	0.9871489781446294,	1	1	1	1	1	1	1	1	1	1	779907	3.17604	520	Vacuolar protein sorting-associated protein 9A OS=Arabidopsis thaliana OX=3702 GN=VPS9A PE=1 SV=1
P	Q9LFC0	1	1	1	1	1	1	1	1	-5.16005	1	3	40415	141249	40415	141249	3.49496	1.80528	0	0	0	0	100	100	39964	142858	15.2864	17.1242	39964.7	142859	3.57462	1.83779	1.8377918058740557,	1	1	1	1	1	1	1	1	1	1	181664	2.70297	360	E3 ubiquitin-protein ligase HAKAI homolog OS=Arabidopsis thaliana OX=3702 GN=HAKAI PE=1 SV=1
P	Q9LF68	1	1	1	1	1	1	1	1	0	1	3	66274	70967	66274	70967	1.07081	0.0987053	0	0	0	0	100	100	65535	71775	16	16.1312	65535.5	71775.8	1.09522	0.131219	0.13121922864972085,	1	1	1	1	1	1	1	1	1	1	137241	2.88951	177	Protein BOLA4, chloroplastic/mitochondrial OS=Arabidopsis thaliana OX=3702 GN=BOLA4 PE=1 SV=1
P	P41088	1	1	1	1	1	1	1	1	-0.272453	1	3	42192	61555	42192	61555	1.45893	0.544907	0	0	0	0	100	100	41721	62256	15.3485	15.9259	41721.9	62256.5	1.49218	0.57742	0.5774204775577844,	1	1	1	1	1	1	1	1	1	1	103747	2.62504	246	Chalcone--flavanone isomerase 1 OS=Arabidopsis thaliana OX=3702 GN=CHI1 PE=1 SV=2
P	Q6NMJ9	1	1	1	1	1	1	1	1	-10	1	3	106105	139837	106105	139837	1.31791	0.398253	0	0	0	0	100	100	104922	141430	16.679	17.1097	104923	141431	1.34795	0.430767	0.4307674021147261,	1	1	1	1	1	1	1	1	1	1	245942	2.93751	284	At2g23840 OS=Arabidopsis thaliana OX=3702 GN=At2g23840 PE=1 SV=1
P	Q9M2X8	1	1	1	1	1	1	1	1	0.553174	1	3	68541	46712	68541	46712	0.681519	-0.553174	0	0	0	0	100	100	67777	47244	16.0485	15.5279	67777.3	47244.3	0.697053	-0.52066	-0.5206601194851139,	1	1	1	1	1	1	1	1	1	1	115253	2.43021	428	AT3g49800/T16K5_150 OS=Arabidopsis thaliana OX=3702 GN=T16K5.150 PE=1 SV=1
P	Q9LE80	1	1	1	1	1	1	1	1	-10	1	3	66622	153326	66622	153326	2.30143	1.20253	0	0	0	0	100	100	65879	155073	16.0075	17.2426	65879.7	155073	2.35389	1.23505	1.235045695621669,	1	1	1	1	1	1	1	1	1	1	219948	2.9392	253	AT3g15450/MJK13_11 OS=Arabidopsis thaliana OX=3702 GN=MJK13.11 PE=1 SV=1
P	Q9FKA3	1	1	1	1	1	1	1	1	-10	1	3	0	195336	0	195336	1000	9.96578	0	0	0	0	100	100	0	197562	10	17.5919	1000	197562	197.562	7.62616	7.626162595001957,	1	1	1	1	1	1	1	1	1	1	195336	2.55678	542	TLD-domain containing nucleolar protein OS=Arabidopsis thaliana OX=3702 GN=MIJ24.8 PE=1 SV=1
P	Q9FX93	1	1	1	1	1	1	1	1	-10	1	3	64136	147382	64136	147382	2.29796	1.20035	0	0	0	0	100	100	63421	149061	15.9527	17.1855	63421.4	149062	2.35034	1.23287	1.232867956999009,	1	1	1	1	1	1	1	1	1	1	211518	2.75248	374	Probable carboxylesterase 4, mitochondrial OS=Arabidopsis thaliana OX=3702 GN=CXE4 PE=1 SV=1
P	F4IXH9	1	1	1	1	1	1	1	1	-10	1	3	56795	429334	56795	429334	7.55936	2.91826	0	0	0	0	100	100	56162	434226	15.7773	18.7281	56162.2	434227	7.73166	2.95078	2.950778501302513,	1	1	1	1	1	1	1	1	1	1	486129	2.9456	551	ARM repeat superfamily protein OS=Arabidopsis thaliana OX=3702 GN=At3g15180 PE=1 SV=1
P	O04420	1	1	1	1	1	1	1	1	-5.03038	1	3	42145	424941	42145	424941	10.0828	3.33383	0	0	0	0	100	100	41675	429783	15.3469	18.7133	41675.4	429784	10.3126	3.36634	3.3663430643284467,	1	1	1	1	1	1	1	1	1	1	467086	3.17944	309	Uricase OS=Arabidopsis thaliana OX=3702 GN=At2g26230 PE=1 SV=2
P	Q5PP39	1	1	1	1	1	1	1	1	-4.92277	1	2	54350	61852	54350	61852	1.13803	0.18654	0	0	0	0	100	100	53744	62556	15.7138	15.9329	53744.4	62556.9	1.16397	0.219054	0.21905411553634996,	1	1	1	1	1	1	1	1	1	1	116202	2.40435	458	At5g07590 OS=Arabidopsis thaliana OX=3702 GN=MBK20.2 PE=1 SV=1
P	O81304	1	1	1	1	1	1	1	1	0.66213	1	2	65664	41496	65664	41496	0.631944	-0.66213	0	0	0	0	100	100	64932	41968	15.9866	15.357	64932.3	41968.9	0.646348	-0.629616	-0.629616456318111,	1	1	1	1	1	1	1	1	1	1	107160	2.7037	212	Probable plastid-lipid-associated protein 11, chloroplastic OS=Arabidopsis thaliana OX=3702 GN=PAP11 PE=2 SV=1
P	Q9S762	1	1	1	1	1	1	1	1	0.206597	1	2	92595	69535	92595	69535	0.750958	-0.413195	0	0	0	0	100	100	91563	70327	16.4825	16.1018	91563.3	70327.4	0.768075	-0.380681	-0.38068105512905137,	1	1	1	1	1	1	1	1	1	1	162130	2.59602	411	ATP phosphoribosyltransferase 1, chloroplastic OS=Arabidopsis thaliana OX=3702 GN=HISN1A PE=1 SV=1
P	Q9FVQ4	1	1	1	1	1	1	1	1	-5.08821	1	2	15736	37579	15736	37579	2.38809	1.25586	0	0	0	0	100	100	15560	38007	13.9256	15.214	15560.7	38007.3	2.44252	1.28837	1.288371718474451,	1	1	1	1	1	1	1	1	1	1	53315	2.01758	512	Plastidal glycolate/glycerate translocator 1, chloroplastic OS=Arabidopsis thaliana OX=3702 GN=PLGG1 PE=1 SV=1
P	Q93VR9	1	1	1	1	1	1	1	1	-4.66065	1	2	55943	49314	55943	49314	0.881504	-0.18196	0	0	0	0	100	100	55319	49876	15.7555	15.6061	55319.7	49876	0.901596	-0.149446	-0.14944643822647158,	1	1	1	1	1	1	1	1	1	1	105257	2.50903	326	Protein SEH1 OS=Arabidopsis thaliana OX=3702 GN=SEH1 PE=1 SV=1
P	Q9FI97	1	1	1	1	1	1	1	1	-4.77786	1	2	89865	141582	89865	141582	1.5755	0.655807	0	0	0	0	100	100	88863	143195	16.4393	17.1276	88863.7	143196	1.61141	0.688321	0.6883205259148281,	1	1	1	1	1	1	1	1	1	1	231447	2.70644	455	UDP-glycosyltransferase 76C5 OS=Arabidopsis thaliana OX=3702 GN=UGT76C5 PE=2 SV=1
P	Q1JPL4	1	1	1	1	1	1	1	1	0.129334	1	2	52107	47639	52107	47639	0.914253	-0.129334	0	0	0	0	100	100	51526	48181	15.653	15.5562	51526.4	48181.9	0.935092	-0.0968202	-0.09682016113076723,	1	1	1	1	1	1	1	1	1	1	99746	2.24226	571	External alternative NAD(P)H-ubiquinone oxidoreductase B1, mitochondrial OS=Arabidopsis thaliana OX=3702 GN=NDB1 PE=1 SV=1
P	O22867	1	1	1	1	1	1	1	1	-4.90129	1	2	121613	112676	121613	112676	0.926513	-0.110117	0	0	0	0	100	100	120257	113960	16.8758	16.7982	120258	113960	0.947631	-0.0776033	-0.07760329706667429,	1	1	1	1	1	1	1	1	1	1	234289	3.45067	83	Defensin-like protein 194 OS=Arabidopsis thaliana OX=3702 GN=ATTI3 PE=3 SV=2
P	O80675	1	1	1	1	1	1	1	1	-4.65824	1	2	150347	155086	150347	155086	1.03152	0.0447724	0	0	0	0	100	100	148671	156853	17.1818	17.2591	148672	156853	1.05503	0.0772863	0.07728628060518625,	1	1	1	1	1	1	1	1	1	1	305433	3.06828	261	At2g41120 OS=Arabidopsis thaliana OX=3702 GN=At2g41120 PE=1 SV=1
P	Q9LMT8	1	1	1	1	1	1	1	1	-5.20519	1	2	38859	77923	38859	77923	2.00528	1.0038	0	0	0	0	100	100	38426	78811	15.2298	16.2661	38426	78811	2.05098	1.03631	1.0363143515226134,	1	1	1	1	1	1	1	1	1	1	116782	2.23042	687	Homeobox-leucine zipper protein HDG12 OS=Arabidopsis thaliana OX=3702 GN=HDG12 PE=1 SV=1
P	Q9SAF1	1	1	1	1	1	1	1	1	-4.99979	1	2	48872	166553	48872	166553	3.40794	1.7689	0	0	0	0	100	100	48327	168451	15.5606	17.362	48327.4	168451	3.48562	1.80142	1.8014151947617214,	1	1	1	1	1	1	1	1	1	1	215425	2.70287	427	Actin-related protein 3 OS=Arabidopsis thaliana OX=3702 GN=ARP3 PE=1 SV=1
P	O80607	1	1	1	1	1	1	1	1	-5.02091	1	2	47024	95341	47024	95341	2.0275	1.0197	0	0	0	0	100	100	46500	96427	15.5049	16.5572	46500	96427.5	2.07371	1.05221	1.0522133982584276,	1	1	1	1	1	1	1	1	1	1	142365	2.65647	314	Mucin-like protein OS=Arabidopsis thaliana OX=3702 GN=At2g02880/T17M13.5 PE=1 SV=1
P	Q9FT52	1	1	1	1	1	1	1	1	-0.120057	1	2	51981	61394	51981	61394	1.18109	0.240113	0	0	0	0	100	100	51401	62093	15.6495	15.9222	51401.8	62093.7	1.20801	0.272627	0.27262718530734653,	1	1	1	1	1	1	1	1	1	1	113375	2.82921	168	ATP synthase subunit d, mitochondrial OS=Arabidopsis thaliana OX=3702 GN=At3g52300 PE=1 SV=3
P	O65782	1	1	1	1	1	1	1	1	0	1	2	26962	12869	26962	12869	0.477301	-1.06703	0	0	0	0	100	100	26661	13015	14.7025	13.668	26661.6	13015.7	0.48818	-1.03451	-1.0345136607927417,	1	1	1	1	1	1	1	1	1	1	39831	1.90212	499	Cytochrome P450 83B1 OS=Arabidopsis thaliana OX=3702 GN=CYP83B1 PE=1 SV=1
P	Q94A38	1	1	1	1	1	1	1	1	-4.90607	1	2	71218	82766	71218	82766	1.16215	0.216796	0	0	0	0	100	100	70424	83709	16.1038	16.3531	70424.5	83709.2	1.18864	0.24931	0.2493102186086077,	1	1	1	1	1	1	1	1	1	1	153984	2.56216	422	La-related protein 6A OS=Arabidopsis thaliana OX=3702 GN=LARP6A PE=2 SV=1
P	Q9SKH9	1	1	1	1	1	1	1	1	-4.87655	1	2	42855	57057	42855	57057	1.3314	0.41294	0	0	0	0	100	100	42377	57707	15.371	15.8165	42377.5	57707.2	1.36174	0.445454	0.44545426138134964,	1	1	1	1	1	1	1	1	1	1	99912	2.47328	336	BSD domain-containing protein OS=Arabidopsis thaliana OX=3702 GN=At2g10960 PE=1 SV=2
P	Q39216	1	1	1	1	1	1	1	1	-5.27363	1	2	60753	130271	60753	130271	2.14427	1.10049	0	0	0	0	100	100	60076	131755	15.8745	17.0075	60076.1	131756	2.19315	1.133	1.1330023058317151,	1	1	1	1	1	1	1	1	1	1	191024	2.69563	385	DNA-directed RNA polymerases I and III subunit RPAC1 OS=Arabidopsis thaliana OX=3702 GN=RPAC43 PE=1 SV=1
P	Q9FDW8	1	1	1	1	1	1	1	1	-4.9006	1	2	46634	82898	46634	82898	1.77763	0.829955	0	0	0	0	100	100	46114	83842	15.4929	16.3554	46114.4	83842.7	1.81815	0.862469	0.862469019373699,	1	1	1	1	1	1	1	1	1	1	129532	2.98204	135	Cytochrome b5 isoform A OS=Arabidopsis thaliana OX=3702 GN=CB5-A PE=1 SV=1
P	F4JLQ2	1	1	1	1	1	1	1	1	-4.92538	1	2	38384	59066	38384	59066	1.53882	0.621823	0	0	0	0	100	100	37956	59739	15.2121	15.8664	37956.3	59739.1	1.57389	0.654337	0.6543367569090257,	1	1	1	1	1	1	1	1	1	1	97450	2.07497	820	Transmembrane protein OS=Arabidopsis thaliana OX=3702 GN=DL4130C PE=1 SV=1
P	Q5E911	1	1	1	1	1	1	1	1	0	1	2	62573	25513	62573	25513	0.407732	-1.29431	0	0	0	0	100	100	61875	25803	15.9171	14.6553	61875.8	25803.8	0.417025	-1.26179	-1.2617938180839263,	1	1	1	1	1	1	1	1	1	1	88086	2.15392	618	At4g32050 OS=Arabidopsis thaliana OX=3702 GN=AT4G32050 PE=1 SV=1
P	P46310	1	1	1	1	1	1	1	1	-0.299271	1	2	23299	35279	23299	35279	1.51419	0.598542	0	0	0	0	100	100	23039	35681	14.4918	15.1229	23039.4	35681.1	1.5487	0.631056	0.631055537216102,	1	1	1	1	1	1	1	1	1	1	58578	2.1184	446	sn-2 acyl-lipid omega-3 desaturase (ferredoxin), chloroplastic OS=Arabidopsis thaliana OX=3702 GN=FAD7 PE=1 SV=1
P	P69834	1	1	1	1	1	1	1	1	-0.040513	1	2	47543	48897	47543	48897	1.02848	0.040513	0	0	0	0	100	100	47013	49454	15.5208	15.5938	47013.3	49454.2	1.05192	0.0730269	0.07302691716628534,	1	1	1	1	1	1	1	1	1	1	96440	2.50425	302	2-C-methyl-D-erythritol 4-phosphate cytidylyltransferase, chloroplastic OS=Arabidopsis thaliana OX=3702 GN=ISPD PE=1 SV=1
P	Q9LIM3	1	1	1	1	1	1	1	1	0.291722	1	2	29469	24074	29469	24074	0.816926	-0.291722	0	0	0	0	100	100	29140	24348	14.8307	14.5715	29140.6	24348.4	0.835546	-0.259208	-0.2592083282082296,	1	1	1	1	1	1	1	1	1	1	53543	2.1985	339	Serine/arginine repetitive matrix protein OS=Arabidopsis thaliana OX=3702 GN=At3g15110/F4B12_2 PE=1 SV=1
P	Q9SW21	1	1	1	1	1	1	1	1	-4.9134	1	2	521529	524588	521529	524588	1.00587	0.00843733	0	0	0	0	100	100	515717	530566	18.9762	19.0172	515718	530566	1.02879	0.0409512	0.04095123403632477,	1	1	1	1	1	1	1	1	1	1	1046117	3.88286	137	Acyl carrier protein 4, chloroplastic OS=Arabidopsis thaliana OX=3702 GN=ACP4 PE=2 SV=1
P	Q8GYT1	1	1	1	1	1	1	1	1	-10	1	2	83250	102131	83250	102131	1.2268	0.294899	0	0	0	0	100	100	82322	103294	16.329	16.6564	82322.4	103295	1.25476	0.327413	0.3274125640510761,	1	1	1	1	1	1	1	1	1	1	185381	2.92171	222	OBP33pep like protein OS=Arabidopsis thaliana OX=3702 GN=DL3800W PE=1 SV=1
P	Q6NQK2	1	1	1	1	1	1	1	1	-5.17781	1	2	44008	75129	44008	75129	1.70717	0.771604	0	0	0	0	100	100	43517	75985	15.4093	16.2134	43517.6	75985.2	1.74608	0.804118	0.8041179963178433,	1	1	1	1	1	1	1	1	1	1	119137	2.4238	449	SUPPRESSOR OF GAMMA RESPONSE 1 OS=Arabidopsis thaliana OX=3702 GN=SOG1 PE=1 SV=1
P	F4KEV7	1	1	1	1	1	1	1	1	0.31179	1	2	71224	57381	71224	57381	0.805641	-0.31179	0	0	0	0	100	100	70430	58034	16.1039	15.8246	70430.4	58034.9	0.824004	-0.279276	-0.27927644531479734,	1	1	1	1	1	1	1	1	1	1	128605	2.85399	180	Bifunctional bis(5'-adenosyl)-triphosphatase/adenylylsulfatase FHIT OS=Arabidopsis thaliana OX=3702 GN=FHIT PE=1 SV=1
P	Q9SV71	1	1	1	1	1	1	1	1	-4.93254	1	2	93187	110413	93187	110413	1.18485	0.244709	0	0	0	0	100	100	92148	111671	16.4917	16.7689	92148.7	111671	1.21186	0.277223	0.2772233379389602,	1	1	1	1	1	1	1	1	1	1	203600	2.71328	394	Cytochrome b561 and DOMON domain-containing protein At4g12980 OS=Arabidopsis thaliana OX=3702 GN=At4g12980 PE=2 SV=1
P	Q9SUJ1	1	1	1	1	1	1	1	1	-5.03055	1	2	58478	382699	58478	382699	6.54432	2.71024	0	0	0	0	100	100	57826	387060	15.8194	18.5622	57826.4	387060	6.69349	2.74276	2.7427581603627895,	1	1	1	1	1	1	1	1	1	1	441177	3.12478	331	Syntaxin-43 OS=Arabidopsis thaliana OX=3702 GN=SYP43 PE=2 SV=2
P	Q940Y6	1	1	1	1	1	1	1	1	-5.0575	1	2	86458	136177	86458	136177	1.57507	0.655412	0	0	0	0	100	100	85494	137728	16.3835	17.0715	85494.6	137729	1.61097	0.687926	0.687925592369458,	1	1	1	1	1	1	1	1	1	1	222635	2.67457	471	AT4g27600/T29A15_90 OS=Arabidopsis thaliana OX=3702 GN=NARA5 PE=1 SV=1
P	Q9SHH7	1	1	1	1	1	1	1	1	-4.85818	1	2	43663	65258	43663	65258	1.49458	0.579744	0	0	0	0	100	100	43176	66001	15.398	16.0102	43176.5	66001.7	1.52865	0.612257	0.6122574194053295,	1	1	1	1	1	1	1	1	1	1	108921	2.69272	221	Glutathione S-transferase U25 OS=Arabidopsis thaliana OX=3702 GN=GSTU25 PE=1 SV=1
P	O64862	1	1	1	1	1	1	1	1	-5.06503	1	2	44697	185360	44697	185360	4.14703	2.05208	0	0	0	0	100	100	44198	187472	15.4317	17.5163	44199	187472	4.24156	2.08459	2.0845939461394885,	1	1	1	1	1	1	1	1	1	1	230057	2.81161	355	Cytoplasmic tRNA 2-thiolation protein 1 OS=Arabidopsis thaliana OX=3702 GN=NCS6 PE=2 SV=2
P	Q9LSZ8	1	1	1	1	1	1	1	1	-4.89594	1	2	14977	60540	14977	60540	4.0422	2.01514	0	0	0	0	100	100	14810	61229	13.8543	15.9019	14810.1	61229.9	4.13433	2.04765	2.0476539094696276,	1	1	1	1	1	1	1	1	1	1	75517	2.40822	295	At5g23680 OS=Arabidopsis thaliana OX=3702 GN=MQM1.5 PE=1 SV=1
P	Q9LT87	1	1	1	1	1	1	1	1	1.6168	1	2	144462	47103	144462	47103	0.326058	-1.6168	0	0	0	0	100	100	142852	47639	17.1242	15.5399	142852	47639.8	0.33349	-1.58429	-1.5842852906262008,	1	1	1	1	1	1	1	1	1	1	191565	2.4608	663	At3g19300 OS=Arabidopsis thaliana OX=3702 GN=AT3G19300 PE=1 SV=1
P	Q9LSS0	1	1	1	1	1	1	1	1	-4.97753	1	2	57003	87914	57003	87914	1.54227	0.625055	0	0	0	0	100	100	56367	88915	15.7826	16.4402	56367.8	88915.9	1.57742	0.657569	0.6575689841802369,	1	1	1	1	1	1	1	1	1	1	144917	2.33634	668	L-type lectin-domain containing receptor kinase I.7 OS=Arabidopsis thaliana OX=3702 GN=LECRK17 PE=2 SV=1
P	O82162	1	1	1	1	1	1	1	1	0.650857	1	2	90565	57681	90565	57681	0.636902	-0.650857	0	0	0	0	100	100	89555	58338	16.4505	15.8322	89555.9	58338.4	0.651418	-0.618344	-0.618343528732562,	1	1	1	1	1	1	1	1	1	1	148246	2.68384	307	Eyes absent homolog OS=Arabidopsis thaliana OX=3702 GN=EYA PE=1 SV=2
P	P38421	1	1	1	1	1	1	1	1	-5.01091	1	2	45991	95408	45991	95408	2.07449	1.05276	0	0	0	0	100	100	45478	96495	15.4729	16.5582	45478.5	96495.3	2.12178	1.08527	1.0852725796682405,	1	1	1	1	1	1	1	1	1	1	141399	2.90493	176	DNA-directed RNA polymerase II subunit 7 OS=Arabidopsis thaliana OX=3702 GN=NRPB7 PE=1 SV=1
P	Q9C7S3	1	1	1	1	1	1	1	1	-0.218255	1	2	136788	159129	136788	159129	1.16333	0.218255	0	0	0	0	100	100	135263	160942	17.0454	17.2962	135264	160942	1.18984	0.250769	0.25076901182404143,	1	1	1	1	1	1	1	1	1	1	295917	3.24586	168	Inner membrane localized protein OS=Arabidopsis thaliana OX=3702 GN=AT1G42960 PE=1 SV=1
P	Q9SGA5	1	1	1	1	1	1	1	1	-5.09255	1	2	62244	98661	62244	98661	1.58507	0.664545	0	0	0	0	100	100	61550	99785	15.9095	16.6065	61550.5	99785.4	1.6212	0.697059	0.6970590395458907,	1	1	1	1	1	1	1	1	1	1	160905	2.86613	219	OVARIAN TUMOR DOMAIN-containing deubiquitinating enzyme 12 OS=Arabidopsis thaliana OX=3702 GN=OTU12 PE=2 SV=1
P	Q9LRX5	1	1	1	1	1	1	1	1	-0.210443	1	2	125786	168396	125786	168396	1.33875	0.420887	0	0	0	0	100	100	124384	170315	16.9244	17.3778	124384	170315	1.36926	0.4534	0.4534004156464664,	1	1	1	1	1	1	1	1	1	1	294182	2.97725	310	Homeodomain-like superfamily protein OS=Arabidopsis thaliana OX=3702 GN=At3g24860 PE=1 SV=1
P	Q84WE4	1	1	1	1	1	1	1	1	-5	1	2	0	71984	0	71984	1000	9.96578	0	0	0	0	100	100	0	72804	10	16.1517	1000	72804.4	72.8044	6.18595	6.185952912856825,	1	1	1	1	1	1	1	1	1	1	71984	2.54548	205	Pectinesterase inhibitor 3 OS=Arabidopsis thaliana OX=3702 GN=PMEI3 PE=2 SV=1
P	Q9FYQ8	1	1	1	1	1	1	1	1	-0.0553273	1	2	31641	32878	31641	32878	1.03909	0.0553273	0	0	0	0	100	100	31288	33252	14.9333	15.0212	31288.4	33252.7	1.06278	0.0878412	0.08784124982468107,	1	1	1	1	1	1	1	1	1	1	64519	1.99146	658	Transmembrane 9 superfamily member 11 OS=Arabidopsis thaliana OX=3702 GN=TMN11 PE=2 SV=1
P	Q9SFB3	1	1	1	1	1	1	1	1	-0.190046	1	2	43699	56871	43699	56871	1.30143	0.380093	0	0	0	0	100	100	43212	57519	15.3991	15.8118	43212.1	57519.1	1.33109	0.412607	0.4126068115578064,	1	1	1	1	1	1	1	1	1	1	100570	2.4296	374	Protein TAB2 homolog, chloroplastic OS=Arabidopsis thaliana OX=3702 GN=ATAB2 PE=2 SV=1
P	Q9FYH5	1	1	1	1	1	1	1	1	-5.08686	1	2	91849	183099	91849	183099	1.99348	0.995288	0	0	0	0	100	100	90825	185185	16.4708	17.4986	90825.6	185186	2.03892	1.0278	1.0278018974788372,	1	1	1	1	1	1	1	1	1	1	274948	3.36007	120	At1g30880 OS=Arabidopsis thaliana OX=3702 GN=At1g30880 PE=1 SV=1
P	P43255	1	1	1	1	1	1	1	1	0.108771	1	2	98471	84688	98471	84688	0.86003	-0.217541	0	0	0	0	100	100	97373	85653	16.5712	16.3862	97373.8	85653.1	0.879632	-0.185027	-0.18502744516405953,	1	1	1	1	1	1	1	1	1	1	183159	2.96836	197	COP9 signalosome complex subunit 8 OS=Arabidopsis thaliana OX=3702 GN=CSN8 PE=1 SV=1
P	Q9FKY2	1	1	1	1	1	1	1	1	0.0324933	1	2	59597	56972	59597	56972	0.955954	-0.0649867	0	0	0	0	100	100	58932	57621	15.8468	15.8143	58932.9	57621.3	0.977743	-0.0324728	-0.03247275220152563,	1	1	1	1	1	1	1	1	1	1	116569	2.73414	215	Uncharacterized protein At5g66000 OS=Arabidopsis thaliana OX=3702 GN=At5g66000 PE=1 SV=1
P	Q9SR93	1	1	1	1	1	1	1	1	0.248206	1	2	57397	48325	57397	48325	0.841943	-0.248206	0	0	0	0	100	100	56757	48875	15.7925	15.5768	56757.5	48875.7	0.861133	-0.215692	-0.21569169538860097,	1	1	1	1	1	1	1	1	1	1	105722	2.31745	509	LIMR family protein At3g08930 OS=Arabidopsis thaliana OX=3702 GN=At3g08930 PE=2 SV=2
P	Q9FKK1	1	1	1	1	1	1	1	1	-4.79285	1	2	12343	28158	12343	28158	2.28129	1.18985	0	0	0	0	100	100	12205	28478	13.5752	14.7976	12205.5	28478.9	2.33329	1.22237	1.222365683031696,	1	1	1	1	1	1	1	1	1	1	40501	2.57004	109	Preprotein translocase Sec, Sec61-beta subunit protein OS=Arabidopsis thaliana OX=3702 GN=MUF9.9 PE=1 SV=1
P	Q949Q0	1	1	1	1	1	1	1	1	-5	1	2	0	43565	0	43565	1000	9.96578	0	0	0	0	100	100	0	44061	10	15.4272	1000	44061.5	44.0615	5.46145	5.46144618398305,	1	1	1	1	1	1	1	1	1	1	43565	2.01589	420	Glycerol-3-phosphate dehydrogenase [NAD(+)] 2, chloroplastic OS=Arabidopsis thaliana OX=3702 GN=GLY1 PE=1 SV=1
P	Q9CB03	1	1	1	1	1	1	1	1	-5.01071	1	2	28003	214863	28003	214863	7.67286	2.93976	0	0	0	0	100	100	27690	217311	14.7571	17.7294	27691	217312	7.84774	2.97228	2.9722776745510804,	1	1	1	1	1	1	1	1	1	1	242866	2.54401	694	Protein NPGR1 OS=Arabidopsis thaliana OX=3702 GN=NPGR1 PE=1 SV=1
P	Q9FK60	1	1	1	1	1	1	1	1	-10	1	2	0	105051	0	105051	1000	9.96578	0	0	0	0	100	100	0	106248	10	16.6971	1000	106248	106.248	6.73129	6.731294631073234,	1	1	1	1	1	1	1	1	1	1	105051	2.80656	164	Superoxide dismutase [Cu-Zn] 3 OS=Arabidopsis thaliana OX=3702 GN=CSD3 PE=1 SV=1
P	Q9C500	1	1	1	1	1	1	1	1	-0.919753	1	1	9186	17378	9186	17378	1.89179	0.919753	0	0	0	0	100	100	9083	17576	13.1491	14.1013	9083.65	17576	1.93491	0.952267	0.9522672710120568,	1	1	1	1	1	1	1	1	1	1	26564	2.16902	180	WPP domain-containing protein 2 OS=Arabidopsis thaliana OX=3702 GN=WPP2 PE=1 SV=1
P	Q8LF05	1	1	1	1	1	1	1	1	-1.12112	1	1	8838	19224	8838	19224	2.17515	1.12112	0	0	0	0	100	100	8739	19443	13.0933	14.247	8739.52	19443.1	2.22473	1.15363	1.1536306222983659,	1	1	1	1	1	1	1	1	1	1	28062	1.96525	304	Rhomboid-like protein 19 OS=Arabidopsis thaliana OX=3702 GN=RBL19 PE=2 SV=1
P	Q9FVV7	1	1	1	1	1	1	1	1	0.713315	1	1	31360	19127	31360	19127	0.609917	-0.713315	0	0	0	0	100	100	31010	19344	14.9205	14.2397	31010.6	19345	0.623819	-0.680801	-0.6808010445407726,	1	1	1	1	1	1	1	1	1	1	50487	2.45767	176	DNA repair RAD52-like protein 1, mitochondrial OS=Arabidopsis thaliana OX=3702 GN=RAD52-1 PE=1 SV=1
P	Q8RWN5	1	1	1	1	1	1	1	1	-0.208617	1	1	49203	56858	49203	56858	1.15558	0.208617	0	0	0	0	100	100	48654	57505	15.5703	15.8114	48654.8	57506	1.18192	0.241131	0.2411309754392746,	1	1	1	1	1	1	1	1	1	1	106061	2.53419	310	Glycine-rich RNA-binding protein RZ1C OS=Arabidopsis thaliana OX=3702 GN=RZ1C PE=1 SV=1
P	F4J8C0	1	1	1	1	1	1	1	1	-0.264801	1	1	50330	60470	50330	60470	1.20147	0.264801	0	0	0	0	100	100	49769	61159	15.603	15.9003	49769.2	61159.1	1.22886	0.297315	0.2973148860801549,	1	1	1	1	1	1	1	1	1	1	110800	2.61479	269	HRF1 protein OS=Arabidopsis thaliana OX=3702 GN=HRF1 PE=1 SV=1
P	Q8L7W7	1	1	1	1	1	1	1	1	-0.553115	1	1	17939	26321	17939	26321	1.46725	0.553115	0	0	0	0	100	100	17739	26620	14.1146	14.7003	17739.1	26621	1.50069	0.585629	0.585628736366745,	1	1	1	1	1	1	1	1	1	1	44260	2.22606	263	Probable adenylate kinase 7, mitochondrial OS=Arabidopsis thaliana OX=3702 GN=At3g01820 PE=2 SV=1
P	Q8GRT9	1	1	1	1	1	1	1	1	-0.120952	1	1	43155	46929	43155	46929	1.08745	0.120952	0	0	0	0	100	100	42674	47463	15.3811	15.5345	42674.1	47463.8	1.11224	0.153466	0.15346590174152816,	1	1	1	1	1	1	1	1	1	1	90084	2.53469	263	Putative acetyl-CoA carboxylase biotin-containing subunit OS=Arabidopsis thaliana OX=3702 GN=At3g15690 PE=1 SV=1
P	Q8VZR8	1	1	1	1	1	1	1	1	5	1	1	39456	0	39456	0	0	0.01	0	0	0	0	100	100	39016	0	15.2518	10	39016.4	1000	0.0256303	-5.28601	-5.286007440755113,	1	1	1	1	1	1	1	1	1	1	39456	1.90063	496	Formin-like protein (DUF1421) OS=Arabidopsis thaliana OX=3702 GN=At4g28300 PE=1 SV=1
P	Q1H5B1	1	1	1	1	1	1	1	1	10	1	1	52682	0	52682	0	0	0.01	0	0	0	0	100	100	52094	0	15.6689	10	52095	1000	0.0191957	-5.70307	-5.703072852477759,	1	1	1	1	1	1	1	1	1	1	52682	2.12069	399	At5g44000 OS=Arabidopsis thaliana OX=3702 GN=MRH10.11 PE=1 SV=1
P	Q9M028	1	1	1	1	1	1	1	1	0.153724	1	1	106359	95609	106359	95609	0.898927	-0.153724	0	0	0	0	100	100	105173	96698	16.6824	16.5612	105174	96698.6	0.919416	-0.12121	-0.12120987755895743,	1	1	1	1	1	1	1	1	1	1	201968	2.59856	509	LIMR family protein At5g01460 OS=Arabidopsis thaliana OX=3702 GN=At5g01460 PE=2 SV=1
P	P39697	1	1	1	1	1	1	1	1	0.582928	1	1	72619	48481	72619	48481	0.667608	-0.582928	0	0	0	0	100	100	71809	49033	16.1319	15.5815	71809.8	49033.5	0.682824	-0.550414	-0.5504137016511118,	1	1	1	1	1	1	1	1	1	1	121100	2.75681	212	40S ribosomal protein S19, mitochondrial OS=Arabidopsis thaliana OX=3702 GN=RPS19 PE=1 SV=2
P	O23300	1	1	1	1	1	1	1	1	0	1	1	46309	17196	46309	17196	0.371332	-1.42922	0	0	0	0	100	100	45793	17391	15.4828	14.0861	45793	17392	0.379795	-1.39671	-1.3967056833542932,	1	1	1	1	1	1	1	1	1	1	63505	2.42623	238	Enoyl-CoA delta isomerase 3 OS=Arabidopsis thaliana OX=3702 GN=ECI3 PE=1 SV=1
P	O81127	1	1	1	1	1	1	1	1	-0.996616	1	1	30948	61751	30948	61751	1.99531	0.996616	0	0	0	0	100	100	30603	62454	14.9014	15.9305	30603.2	62454.7	2.04079	1.02913	1.029130225955167,	1	1	1	1	1	1	1	1	1	1	92699	2.69523	187	Serine/arginine-rich splicing factor RSZ21 OS=Arabidopsis thaliana OX=3702 GN=RSZ21 PE=1 SV=1
P	A0A219HZL6	1	1	1	1	1	1	1	1	0	1	1	51223	20642	51223	20642	0.402983	-1.31121	0	0	0	0	100	100	50652	20877	15.6283	14.3496	50652.3	20877.2	0.412168	-1.2787	-1.2786950854204984,	1	1	1	1	1	1	1	1	1	1	71865	2.22204	431	Acclimation of photosynthesis to environment OS=Arabidopsis thaliana OX=3702 GN=APE1 PE=1 SV=1
P	Q8VYI0	1	1	1	1	1	1	1	1	-0.0492351	1	1	22900	23695	22900	23695	1.03472	0.0492351	0	0	0	0	100	100	22644	23965	14.4669	14.5486	22644.8	23965	1.0583	0.081749	0.08174896757379962,	1	1	1	1	1	1	1	1	1	1	46595	2.67711	98	Sm-like protein LSM8 OS=Arabidopsis thaliana OX=3702 GN=LSM8 PE=1 SV=1
P	Q9SZH4	1	1	1	1	1	1	1	1	0.240349	1	1	32419	27444	32419	27444	0.846541	-0.240349	0	0	0	0	100	100	32057	27756	14.9684	14.7606	32057.8	27756.8	0.865836	-0.207835	-0.2078349135047622,	1	1	1	1	1	1	1	1	1	1	59863	2.08255	495	RNA-binding KH domain-containing protein PEPPER OS=Arabidopsis thaliana OX=3702 GN=PEP PE=1 SV=1
P	Q94C15	1	1	1	1	1	1	1	1	0.45855	1	1	52530	38227	52530	38227	0.727717	-0.45855	0	0	0	0	100	100	51944	38662	15.6647	15.2387	51944.7	38662.7	0.744304	-0.426036	-0.42603569558470333,	1	1	1	1	1	1	1	1	1	1	90757	2.65253	202	At1g69680/T6C23_12 OS=Arabidopsis thaliana OX=3702 GN=AT1G69680 PE=1 SV=1
P	Q9LYL4	1	1	1	1	1	1	1	1	0.34405	1	1	81080	63877	81080	63877	0.787827	-0.34405	0	0	0	0	100	100	80176	64604	16.2909	15.9794	80176.6	64605	0.805784	-0.311536	-0.31153562608876956,	1	1	1	1	1	1	1	1	1	1	144957	2.92319	173	Potassium transporter OS=Arabidopsis thaliana OX=3702 GN=F18O21_250 PE=1 SV=1
P	Q8L5A1	1	1	1	1	1	1	1	1	1.95472	1	1	198391	51179	198391	51179	0.25797	-1.95472	0	0	0	0	100	100	196180	51762	17.5818	15.6596	196180	51762.3	0.26385	-1.92221	-1.9222088109134325,	1	1	1	1	1	1	1	1	1	1	249570	3.1958	159	At1g78995 OS=Arabidopsis thaliana OX=3702 GN=AT1G78995 PE=1 SV=1
P	Q9LYB4	1	1	1	1	1	1	1	1	0	1	1	32400	57298	32400	57298	1.76846	0.822491	0	0	0	0	100	100	32038	57950	14.9675	15.8225	32039	57951	1.80876	0.855005	0.8550048740711044,	1	1	1	1	1	1	1	1	1	1	89698	2.71474	173	Probable glutathione peroxidase 5 OS=Arabidopsis thaliana OX=3702 GN=GPX5 PE=1 SV=1
P	O22633	1	1	1	1	1	1	1	1	0.365448	1	1	34410	26710	34410	26710	0.776228	-0.365448	0	0	0	0	100	100	34026	27014	15.0544	14.7214	34026.6	27014.4	0.79392	-0.332934	-0.33293401117636634,	1	1	1	1	1	1	1	1	1	1	61120	2.88856	79	Protein NOI4 OS=Arabidopsis thaliana OX=3702 GN=NOI4 PE=1 SV=1
P	Q94AJ5	1	1	1	1	1	1	1	1	-0.0194603	1	1	46170	46797	46170	46797	1.01358	0.0194603	0	0	0	0	100	100	45655	47330	15.4785	15.5305	45655.6	47330.3	1.03668	0.0519742	0.0519742189313226,	1	1	1	1	1	1	1	1	1	1	92967	2.32095	444	Probable polygalacturonase At1g80170 OS=Arabidopsis thaliana OX=3702 GN=At1g80170 PE=1 SV=1
P	Q9XIN3	1	1	1	1	1	1	1	1	0.14597	1	1	52978	47880	52978	47880	0.903771	-0.14597	0	0	0	0	100	100	52387	48425	15.6769	15.5635	52387.7	48425.7	0.924371	-0.113456	-0.11345632359867076,	1	1	1	1	1	1	1	1	1	1	100858	2.6181	243	At2g27260/F12K2.16 OS=Arabidopsis thaliana OX=3702 GN=At2g27260 PE=1 SV=1
P	Q39232	1	1	1	1	1	1	1	1	0.522287	1	1	44256	30814	44256	30814	0.696267	-0.522287	0	0	0	0	100	100	43762	31165	15.4174	14.9276	43762.9	31165.2	0.712137	-0.489773	-0.4897731842758279,	1	1	1	1	1	1	1	1	1	1	75070	2.16535	513	Sucrose transport protein SUC1 OS=Arabidopsis thaliana OX=3702 GN=SUC1 PE=1 SV=1
P	Q9XIK3	1	1	1	1	1	1	1	1	-0.0873119	1	1	21927	23295	21927	23295	1.06239	0.0873119	0	0	0	0	100	100	21682	23560	14.4043	14.5241	21682.7	23560.5	1.0866	0.119826	0.1198257959635753,	1	1	1	1	1	1	1	1	1	1	45222	2.40008	180	Iron-sulfur assembly protein IscA, chloroplastic OS=Arabidopsis thaliana OX=3702 GN=ISCA PE=2 SV=2
P	F4I907	1	1	1	1	1	1	1	1	0.318895	1	1	32307	25900	32307	25900	0.801684	-0.318895	0	0	0	0	100	100	31947	26195	14.9634	14.677	31947	26195.2	0.819956	-0.286381	-0.28638078657536487,	1	1	1	1	1	1	1	1	1	1	58207	2.21109	358	Glyoxylate/succinic semialdehyde reductase 2, chloroplastic OS=Arabidopsis thaliana OX=3702 GN=GLYR2 PE=1 SV=1
P	Q9XIA7	1	1	1	1	1	1	1	1	0.0474677	1	1	23450	22691	23450	22691	0.967633	-0.0474677	0	0	0	0	100	100	23188	22949	14.5011	14.4862	23188.7	22949.6	0.989688	-0.0149538	-0.014953827348290313,	1	1	1	1	1	1	1	1	1	1	46141	2.93169	54	Mitochondrial import receptor subunit TOM6 homolog OS=Arabidopsis thaliana OX=3702 GN=TOM6 PE=1 SV=1
P	O48529	1	1	1	1	1	1	1	1	-0.417101	1	1	82970	110785	82970	110785	1.33524	0.417101	0	0	0	0	100	100	82045	112047	16.3241	16.7738	82045.5	112048	1.36568	0.449615	0.4496147711188752,	1	1	1	1	1	1	1	1	1	1	193755	2.91804	234	Rhodanese-like domain-containing protein 9, chloroplastic OS=Arabidopsis thaliana OX=3702 GN=STR9 PE=2 SV=1
P	A0A1P8AX61	1	1	1	1	1	1	1	1	-0.803764	1	1	37354	65207	37354	65207	1.74565	0.803764	0	0	0	0	100	100	36937	65950	15.1728	16.0091	36937.8	65950.1	1.78544	0.836278	0.8362780114049327,	1	1	1	1	1	1	1	1	1	1	102561	2.75813	179	Uncharacterized protein OS=Arabidopsis thaliana OX=3702 GN=AT2G01755 PE=1 SV=1
P	Q9ZVI3	1	1	1	1	1	1	1	1	0	1	1	0	0	0	0	NaN	NaN	0	0	0	0	100	100	0	0	10	10	1000	1000	1	0	0.0,	1	1	1	1	1	1	1	1	1	1	0	#NAME?	286	KH domain-containing protein At2g38610 OS=Arabidopsis thaliana OX=3702 GN=At2g38610 PE=1 SV=1
P	F4HUW0	1	1	1	1	1	1	1	1	-0.0548358	1	1	67190	69793	67190	69793	1.03874	0.0548358	0	0	0	0	100	100	66441	70588	16.0198	16.1071	66441.3	70588.4	1.06242	0.0873497	0.08734972095462212,	1	1	1	1	1	1	1	1	1	1	136983	2.40347	541	Polynucleotide adenylyltransferase family protein OS=Arabidopsis thaliana OX=3702 GN=AT1G28090 PE=1 SV=1
P	Q9SV64	1	1	1	1	1	1	1	1	-0.153294	1	1	36421	40504	36421	40504	1.11211	0.153294	0	0	0	0	100	100	36015	40965	15.1363	15.3221	36015.2	40965.6	1.13745	0.185808	0.1858077598010192,	1	1	1	1	1	1	1	1	1	1	76925	2.3214	367	Oleoyl-acyl carrier protein thioesterase 2, chloroplastic OS=Arabidopsis thaliana OX=3702 GN=FATA2 PE=2 SV=1
P	Q94JV2	1	1	1	1	1	1	1	1	0.0116888	1	1	67292	66749	67292	66749	0.991931	-0.0116888	0	0	0	0	100	100	66542	67509	16.022	16.0428	66542.2	67509.7	1.01454	0.0208251	0.020825127722893265,	1	1	1	1	1	1	1	1	1	1	134041	2.86717	182	AT3g27050/MOJ10_14 OS=Arabidopsis thaliana OX=3702 GN=AT3G27050 PE=1 SV=1
P	Q6NPM8	1	1	1	1	1	1	1	1	1.13393	1	1	65095	29662	65095	29662	0.455672	-1.13393	0	0	0	0	100	100	64369	30000	15.9741	14.8727	64369.7	30000	0.466059	-1.10142	-1.101416951425451,	1	1	1	1	1	1	1	1	1	1	94757	2.43754	346	Bifunctional phosphatase IMPL2, chloroplastic OS=Arabidopsis thaliana OX=3702 GN=HISN7 PE=1 SV=1
P	O81845	1	1	1	1	1	1	1	1	-0.00336423	1	1	56540	56672	56540	56672	1.00233	0.00336423	0	0	0	0	100	100	55910	57317	15.7708	15.8067	55910	57317.9	1.02518	0.0358781	0.03587813895888147,	1	1	1	1	1	1	1	1	1	1	113212	2.56817	306	Mitochondrial uncoupling protein 1 OS=Arabidopsis thaliana OX=3702 GN=PUMP1 PE=1 SV=1
P	Q8W4S4	1	1	1	1	1	1	1	1	5	1	1	80165	0	80165	0	0	0.01	0	0	0	0	100	100	79271	0	16.2745	10	79271.8	1000	0.0126148	-6.30874	-6.308735230091564,	1	1	1	1	1	1	1	1	1	1	80165	1.98964	821	V-type proton ATPase subunit a3 OS=Arabidopsis thaliana OX=3702 GN=VHA-a3 PE=1 SV=1
P	Q8GXB7	1	1	1	1	1	1	1	1	-0.352967	1	1	121457	155123	121457	155123	1.27718	0.352967	0	0	0	0	100	100	120103	156890	16.8739	17.2594	120104	156891	1.3063	0.385481	0.3854808747122155,	1	1	1	1	1	1	1	1	1	1	276580	3.04215	251	tRNA (guanine-N(7)-)-methyltransferase OS=Arabidopsis thaliana OX=3702 GN=At5g24840 PE=2 SV=1
P	Q67YR4	1	1	1	1	1	1	1	1	0	1	1	0	0	0	0	NaN	NaN	0	0	0	0	100	100	0	0	10	10	1000	1000	1	0	0.0,	1	1	1	1	1	1	1	1	1	1	0	#NAME?	307	Protein kinase superfamily protein OS=Arabidopsis thaliana OX=3702 GN=AT5G22050 PE=1 SV=1
P	Q9FNC9	1	1	1	1	1	1	1	1	-0.0811753	1	1	73342	77587	73342	77587	1.05788	0.0811753	0	0	0	0	100	100	72524	78471	16.1462	16.2599	72524.8	78471.2	1.08199	0.113689	0.11368924032397085,	1	1	1	1	1	1	1	1	1	1	150929	3.18314	99	Mitochondrial import receptor subunit TOM9-2 OS=Arabidopsis thaliana OX=3702 GN=TOM9-2 PE=1 SV=3
P	Q8GWP4	1	1	1	1	1	1	1	1	0.215842	1	1	35637	30685	35637	30685	0.861043	-0.215842	0	0	0	0	100	100	35239	31034	15.1049	14.9216	35239.9	31034.7	0.880669	-0.183328	-0.1833284043710459,	1	1	1	1	1	1	1	1	1	1	66322	2.50151	209	At2g21530 OS=Arabidopsis thaliana OX=3702 GN=At2g21530 PE=1 SV=1
P	O22160	1	1	1	1	1	1	1	1	0	1	1	0	0	0	0	NaN	NaN	0	0	0	0	100	100	0	0	10	10	1000	1000	1	0	0.0,	1	1	1	1	1	1	1	1	1	1	0	#NAME?	224	Thylakoid lumenal 15 kDa protein 1, chloroplastic OS=Arabidopsis thaliana OX=3702 GN=At2g44920 PE=1 SV=2
P	A2RVV7	1	1	1	1	1	1	1	1	0.418387	1	1	34925	26133	34925	26133	0.748261	-0.418387	0	0	0	0	100	100	34535	26430	15.0758	14.6899	34535.9	26430.8	0.765316	-0.385873	-0.38587345892972513,	1	1	1	1	1	1	1	1	1	1	61058	2.2392	352	Bifunctional protein FolD 1, mitochondrial OS=Arabidopsis thaliana OX=3702 GN=FOLD1 PE=2 SV=1
P	Q9FMI8	1	1	1	1	1	1	1	1	-0.0541769	1	1	44974	46695	44974	46695	1.03827	0.0541769	0	0	0	0	100	100	44472	47227	15.4406	15.5273	44472.9	47227.2	1.06193	0.0866908	0.08669077904436664,	1	1	1	1	1	1	1	1	1	1	91669	2.31094	448	At5g64090 OS=Arabidopsis thaliana OX=3702 GN=MHJ24.7 PE=1 SV=1
P	O65154	1	1	1	1	1	1	1	1	0	1	1	0	0	0	0	NaN	NaN	0	0	0	0	100	100	0	0	10	10	1000	1000	1	0	0.0,	1	1	1	1	1	1	1	1	1	1	0	#NAME?	107	RNA polymerase II transcriptional coactivator KIWI OS=Arabidopsis thaliana OX=3702 GN=KIWI PE=1 SV=1
P	Q9FLV0	1	1	1	1	1	1	1	1	-0.270336	1	1	24470	29513	24470	29513	1.20609	0.270336	0	0	0	0	100	100	24197	29849	14.5626	14.8654	24197.3	29849.3	1.23358	0.30285	0.30285038185657137,	1	1	1	1	1	1	1	1	1	1	53983	2.1995	341	Protein DOWNY MILDEW RESISTANCE 6 OS=Arabidopsis thaliana OX=3702 GN=DMR6 PE=1 SV=1
P	F4JTL0	1	1	1	1	1	1	1	1	-0.0429199	1	1	52754	54347	52754	54347	1.0302	0.0429199	0	0	0	0	100	100	52166	54966	15.6708	15.7463	52166.2	54966.4	1.05368	0.0754338	0.07543381605099397,	1	1	1	1	1	1	1	1	1	1	107101	2.4675	365	Glycerol kinase OS=Arabidopsis thaliana OX=3702 GN=At4g38225 PE=1 SV=1
P	Q9SS37	1	1	1	1	1	1	1	1	0.122143	1	1	39444	36242	39444	36242	0.918822	-0.122143	0	0	0	0	100	100	39004	36655	15.2514	15.1617	39004.5	36655	0.939764	-0.0896294	-0.08962938520765673,	1	1	1	1	1	1	1	1	1	1	75686	2.48632	247	Reticulon-like protein B8 OS=Arabidopsis thaliana OX=3702 GN=RTNLB8 PE=2 SV=1
P	Q9C6B3	1	1	1	1	1	1	1	1	0	1	1	23082	34491	23082	34491	1.49428	0.579452	0	0	0	0	100	100	22824	34884	14.4783	15.0903	22824.8	34884.1	1.52834	0.611966	0.6119656270215807,	1	1	1	1	1	1	1	1	1	1	57573	2.31617	278	Gamma carbonic anhydrase 2, mitochondrial OS=Arabidopsis thaliana OX=3702 GN=GAMMACA2 PE=1 SV=1
P	Q58FT9	1	1	1	1	1	1	1	1	0.0107932	1	1	29651	29430	29651	29430	0.992547	-0.0107932	0	0	0	0	100	100	29320	29765	14.8396	14.8613	29320.6	29765.4	1.01517	0.0217207	0.021720685747452013,	1	1	1	1	1	1	1	1	1	1	59081	2.64434	134	Carboxypeptidase OS=Arabidopsis thaliana OX=3702 GN=At5g38060 PE=1 SV=1
P	Q93Z00	1	1	1	1	1	1	1	1	0.00421839	1	1	92133	91864	92133	91864	0.99708	-0.00421839	0	0	0	0	100	100	91106	92910	16.4753	16.5036	91106.4	92910.9	1.01981	0.0282955	0.02829551829425164,	1	1	1	1	1	1	1	1	1	1	183997	2.5755	489	Transcription factor TCP14 OS=Arabidopsis thaliana OX=3702 GN=TCP14 PE=1 SV=1
P	Q9FL87	1	1	1	1	1	1	1	1	-0.116446	1	1	85164	92323	85164	92323	1.08406	0.116446	0	0	0	0	100	100	84215	93375	16.3618	16.5108	84215.1	93375.1	1.10877	0.14896	0.14896029731075758,	1	1	1	1	1	1	1	1	1	1	177487	3.05604	156	Protein CHLORORESPIRATORY REDUCTION 7, chloroplastic OS=Arabidopsis thaliana OX=3702 GN=CRR7 PE=2 SV=1
P	Q9LDR3	1	1	1	1	1	1	1	1	10	1	1	108553	0	108553	0	0	0.01	0	0	0	0	100	100	107343	0	16.7119	10	107343	1000	0.00931589	-6.74609	-6.74609042800254,	1	1	1	1	1	1	1	1	1	1	108553	3.00626	107	At3g15420 OS=Arabidopsis thaliana OX=3702 GN=MJK13.8 PE=1 SV=1
P	Q8W1B3	1	1	1	1	1	1	1	1	-0.125384	1	1	40177	43825	40177	43825	1.0908	0.125384	0	0	0	0	100	100	39729	44324	15.2779	15.4358	39729.3	44324.4	1.11566	0.157898	0.15789815326038795,	1	1	1	1	1	1	1	1	1	1	84002	2.73677	154	At4g21445 OS=Arabidopsis thaliana OX=3702 GN=PRIP PE=1 SV=1
P	F4I2G3	1	1	1	1	1	1	1	1	10	1	1	31064	0	31064	0	0	0.01	0	0	0	0	100	100	30717	0	14.9068	10	30717.9	1000	0.0325543	-4.94101	-4.941006348260752,	1	1	1	1	1	1	1	1	1	1	31064	1.91133	381	tRNA-uridine aminocarboxypropyltransferase OS=Arabidopsis thaliana OX=3702 GN=AT1G03687 PE=1 SV=1
P	P42699	1	1	1	1	1	1	1	1	0.563144	1	1	80814	54697	80814	54697	0.676826	-0.563144	0	0	0	0	100	100	79913	55320	16.2862	15.7555	79913.5	55320.3	0.692253	-0.53063	-0.530629631505582,	1	1	1	1	1	1	1	1	1	1	135511	2.90926	167	Plastocyanin major isoform, chloroplastic OS=Arabidopsis thaliana OX=3702 GN=DRT112 PE=1 SV=2
P	Q8RXN3	1	1	1	1	1	1	1	1	-10	1	1	0	95131	0	95131	1000	9.96578	0	0	0	0	100	100	0	96215	10	16.554	1000	96215.2	96.2152	6.58819	6.588192184421213,	1	1	1	1	1	1	1	1	1	1	95131	2.36766	408	Phosphoenolpyruvate/phosphate translocator 1, chloroplastic OS=Arabidopsis thaliana OX=3702 GN=PPT1 PE=1 SV=1
P	Q8S9M1	1	1	1	1	1	1	1	1	-10	1	1	0	117068	0	117068	1000	9.96578	0	0	0	0	100	100	0	118402	10	16.8533	1000	118402	118.402	6.88755	6.88755151137952,	1	1	1	1	1	1	1	1	1	1	117068	2.59277	299	Probable plastid-lipid-associated protein 13, chloroplastic OS=Arabidopsis thaliana OX=3702 GN=PAP13 PE=1 SV=2
P	O23514	1	1	1	1	1	1	1	1	10	1	0	20092	0	20092	0	0	0.01	0	0	0	0	100	100	19868	0	14.2782	10	19868.1	1000	0.0503319	-4.31238	-4.312383916024103,	1	1	1	1	1	1	1	1	1	1	20092	2.05751	176	At4g16710 OS=Arabidopsis thaliana OX=3702 GN=dl4380w PE=1 SV=1
P	A0A178WLG7	1	1	1	1	1	1	1	1	10	1	0	54146	0	54146	0	0	0.01	0	0	0	0	100	100	53542	0	15.7084	10	53542.7	1000	0.0186767	-5.74262	-5.742617499528223,	1	1	1	1	1	1	1	1	1	1	54146	1.76322	934	Leucine-rich repeat protein kinase family protein OS=Arabidopsis thaliana OX=3702 GN=At1g51790 PE=1 SV=1
P	Q500W8	1	1	1	1	1	1	1	1	0	1	0	0	0	0	0	NaN	NaN	0	0	0	0	100	100	0	0	10	10	1000	1000	1	0	0.0,	1	1	1	1	1	1	1	1	1	1	0	#NAME?	374	At1g26520 OS=Arabidopsis thaliana OX=3702 GN=AT1G26520 PE=1 SV=1
P	Q9SD98	1	1	1	1	1	1	1	1	0	1	0	0	0	0	0	NaN	NaN	0	0	0	0	100	100	0	0	10	10	1000	1000	1	0	0.0,	1	1	1	1	1	1	1	1	1	1	0	#NAME?	454	HXXXD-type acyl-transferase family protein OS=Arabidopsis thaliana OX=3702 GN=MXM12.10 PE=1 SV=1
P	Q8L908	1	1	1	1	1	1	1	1	10	1	0	53472	0	53472	0	0	0.01	0	0	0	0	100	100	52876	0	15.6903	10	52876.2	1000	0.0189121	-5.72455	-5.724546374413461,	1	1	1	1	1	1	1	1	1	1	53472	2.6907	109	At5g55140 OS=Arabidopsis thaliana OX=3702 GN=MCO15.9 PE=1 SV=1
P	Q9ZPR0	1	1	1	1	1	1	1	1	10	1	0	56168	0	56168	0	0	0.01	0	0	0	0	100	100	55542	0	15.7613	10	55542.2	1000	0.0180043	-5.79551	-5.795511169022059,	1	1	1	1	1	1	1	1	1	1	56168	2.39538	226	Ubiquinone biosynthesis protein COQ4 homolog, mitochondrial OS=Arabidopsis thaliana OX=3702 GN=At2g03690 PE=2 SV=1
P	O23487	1	1	1	1	1	1	1	1	10	1	0	113954	0	113954	0	0	0.01	0	0	0	0	100	100	112684	0	16.7819	10	112684	1000	0.00887435	-6.81614	-6.8161423975939615,	1	1	1	1	1	1	1	1	1	1	113954	2.38741	467	Transcription factor bHLH3 OS=Arabidopsis thaliana OX=3702 GN=BHLH3 PE=1 SV=1
P	F4JQU9	1	1	1	1	1	1	1	1	10	1	0	28692	0	28692	0	0	0.01	0	0	0	0	100	100	28372	0	14.7922	10	28372.3	1000	0.0352456	-4.82641	-4.826411271785059,	1	1	1	1	1	1	1	1	1	1	28692	2.40854	112	Small nuclear ribonucleoprotein family protein OS=Arabidopsis thaliana OX=3702 GN=At4g18372 PE=1 SV=1
P	Q8RWD8	1	1	1	1	1	1	1	1	10	1	0	22968	0	22968	0	0	0.01	0	0	0	0	100	100	22712	0	14.4712	10	22712.1	1000	0.0440294	-4.50539	-4.505387971559456,	1	1	1	1	1	1	1	1	1	1	22968	1.81582	351	Transducin/WD40 repeat-like superfamily protein OS=Arabidopsis thaliana OX=3702 GN=At1g20540 PE=1 SV=1
P	F4JE34	1	1	1	1	1	1	1	1	10	1	0	104433	0	104433	0	0	0.01	0	0	0	0	100	100	103269	0	16.6561	10	103269	1000	0.00968341	-6.69027	-6.690268494933797,	1	1	1	1	1	1	1	1	1	1	104433	2.67053	223	Zim17-type zinc finger protein OS=Arabidopsis thaliana OX=3702 GN=ZR3 PE=1 SV=1
P	F4K2J2	1	1	1	1	1	1	1	1	10	1	0	21185	0	21185	0	0	0.01	0	0	0	0	100	100	20948	0	14.3546	10	20948.9	1000	0.0477351	-4.38881	-4.388805864603527,	1	1	1	1	1	1	1	1	1	1	21185	1.49866	672	Auxin-responsive GH3 family protein OS=Arabidopsis thaliana OX=3702 GN=At5g13360 PE=1 SV=1
P	Q9T0I8	1	1	1	1	1	1	1	1	10	1	0	75679	0	75679	0	0	0.01	0	0	0	0	100	100	74835	0	16.1914	10	74835.8	1000	0.0133626	-6.22566	-6.2256557613579355,	1	1	1	1	1	1	1	1	1	1	75679	2.45246	267	5'-methylthioadenosine nucleosidase OS=Arabidopsis thaliana OX=3702 GN=MTN1 PE=1 SV=1
P	Q9T0H1	1	1	1	1	1	1	1	1	10	1	0	20968	0	20968	0	0	0.01	0	0	0	0	100	100	20734	0	14.3397	10	20734.4	1000	0.0482291	-4.37395	-4.3739519946806915,	1	1	1	1	1	1	1	1	1	1	20968	2.22465	125	At4g13500 OS=Arabidopsis thaliana OX=3702 GN=At4g13500 PE=1 SV=1
P	F4JDF8	1	1	1	1	1	1	1	1	10	1	0	14140	0	14140	0	0	0.01	0	0	0	0	100	100	13982	0	13.7713	10	13982.4	1000	0.0715182	-3.80554	-3.805544856049035,	1	1	1	1	1	1	1	1	1	1	14140	1.91745	171	DDE_Tnp_1_7 domain-containing protein OS=Arabidopsis thaliana OX=3702 GN=At3g13677 PE=1 SV=1
P	Q9FUR2	1	1	1	1	1	1	1	1	10	1	0	57585	0	57585	0	0	0.01	0	0	0	0	100	100	56943	0	15.7972	10	56943.4	1000	0.0175613	-5.83146	-5.831455796807742,	1	1	1	1	1	1	1	1	1	1	57585	1.95008	646	Type I inositol polyphosphate 5-phosphatase 2 OS=Arabidopsis thaliana OX=3702 GN=IP5P2 PE=1 SV=2
P	A0A1P8B1C2	1	1	1	1	1	1	1	1	10	1	0	54666	0	54666	0	0	0.01	0	0	0	0	100	100	54056	0	15.7222	10	54056.9	1000	0.018499	-5.75641	-5.756406550962047,	1	1	1	1	1	1	1	1	1	1	54666	2.23257	320	Flocculation protein FLO11-like OS=Arabidopsis thaliana OX=3702 GN=AT2G38160 PE=1 SV=1
P	P28148	1	1	1	1	1	1	1	1	10	1	0	34626	0	34626	0	0	0.01	0	0	0	0	100	100	34240	0	15.0634	10	34240.2	1000	0.0292055	-5.09762	-5.097618472744651,	1	1	1	1	1	1	1	1	1	1	34626	2.23837	200	TATA-box-binding protein 2 OS=Arabidopsis thaliana OX=3702 GN=TBP2 PE=1 SV=1
P	Q9FI58	1	1	1	1	1	1	1	1	10	1	0	28742	0	28742	0	0	0.01	0	0	0	0	100	100	28421	0	14.7947	10	28421.7	1000	0.0351843	-4.82892	-4.828923190518481,	1	1	1	1	1	1	1	1	1	1	28742	1.71422	555	ARM repeat superfamily protein OS=Arabidopsis thaliana OX=3702 GN=At5g50900 PE=1 SV=1
P	Q9FI36	1	1	1	1	1	1	1	1	0	1	0	0	0	0	0	NaN	NaN	0	0	0	0	100	100	0	0	10	10	1000	1000	1	0	0.0,	1	1	1	1	1	1	1	1	1	1	0	#NAME?	355	2-oxoglutarate (2OG) and Fe(II)-dependent oxygenase superfamily protein OS=Arabidopsis thaliana OX=3702 GN=MDN11.10 PE=1 SV=1
P	Q8LCN1	1	1	1	1	1	1	1	1	10	1	0	49666	0	49666	0	0	0.01	0	0	0	0	100	100	49112	0	15.5838	10	49112.6	1000	0.0203614	-5.61802	-5.6180212955912925,	1	1	1	1	1	1	1	1	1	1	49666	2.59569	126	50S ribosomal protein L20 OS=Arabidopsis thaliana OX=3702 GN=At1g16740 PE=1 SV=1
P	Q9SAV3	1	1	1	1	1	1	1	1	10	1	0	17001	0	17001	0	0	0.01	0	0	0	0	100	100	16811	0	14.0372	10	16811.6	1000	0.0594829	-4.07138	-4.071382344182956,	1	1	1	1	1	1	1	1	1	1	17001	1.68393	352	2-oxoisovalerate dehydrogenase subunit beta 1, mitochondrial OS=Arabidopsis thaliana OX=3702 GN=BCDH BETA1 PE=2 SV=1
P	Q29Q75	1	1	1	1	1	1	1	1	10	1	0	41338	0	41338	0	0	0.01	0	0	0	0	100	100	40877	0	15.319	10	40877.4	1000	0.0244634	-5.35323	-5.353231326409627,	1	1	1	1	1	1	1	1	1	1	41338	2.44609	148	At4g19400 OS=Arabidopsis thaliana OX=3702 GN=At4g19400 PE=2 SV=1
P	Q8VYY8	1	1	1	1	1	1	1	1	10	1	0	37433	0	37433	0	0	0.01	0	0	0	0	100	100	37015	0	15.1759	10	37015.9	1000	0.0270154	-5.21007	-5.210073410954579,	1	1	1	1	1	1	1	1	1	1	37433	2.1355	274	Nucleusenvelope protein OS=Arabidopsis thaliana OX=3702 GN=At2g43630 PE=1 SV=1
P	Q9LZX1	1	1	1	1	1	1	1	1	10	1	0	16913	0	16913	0	0	0.01	0	0	0	0	100	100	16724	0	14.0297	10	16724.5	1000	0.0597923	-4.0639	-4.063895321211162,	1	1	1	1	1	1	1	1	1	1	16913	1.89176	217	Protein LURP-one-related 15 OS=Arabidopsis thaliana OX=3702 GN=At5g01750 PE=1 SV=1
P	Q7Y1Z8	1	1	1	1	1	1	1	1	0	1	0	0	0	0	0	NaN	NaN	0	0	0	0	100	100	0	0	10	10	1000	1000	1	0	0.0,	1	1	1	1	1	1	1	1	1	1	0	#NAME?	518	Malonyl-CoA decarboxylase family protein OS=Arabidopsis thaliana OX=3702 GN=At4g04320 PE=1 SV=1
P	Q93V62	1	1	1	1	1	1	1	1	0	1	0	0	0	0	0	NaN	NaN	0	0	0	0	100	100	0	0	10	10	1000	1000	1	0	0.0,	1	1	1	1	1	1	1	1	1	1	0	#NAME?	250	AT4g27450/F27G19_50 OS=Arabidopsis thaliana OX=3702 GN=At4g27450 PE=1 SV=1
P	O04173	1	1	1	1	1	1	1	1	10	1	0	21346	0	21346	0	0	0.01	0	0	0	0	100	100	21108	0	14.3655	10	21108.2	1000	0.0473751	-4.39973	-4.399728486271171,	1	1	1	1	1	1	1	1	1	1	21346	2.20221	134	Transcription initiation factor TFIID subunit 10 OS=Arabidopsis thaliana OX=3702 GN=TAF10 PE=1 SV=1
P	Q8VYP6	1	1	1	1	1	1	1	1	10	1	0	31193	0	31193	0	0	0.01	0	0	0	0	100	100	30845	0	14.9128	10	30845.4	1000	0.0324197	-4.94699	-4.946985047093695,	1	1	1	1	1	1	1	1	1	1	31193	1.92821	368	Polynucleotide 5'-hydroxyl-kinase NOL9 OS=Arabidopsis thaliana OX=3702 GN=At5g11010 PE=1 SV=1
P	A8MSE3	1	1	1	1	1	1	1	1	10	1	0	44615	0	44615	0	0	0.01	0	0	0	0	100	100	44117	0	15.4291	10	44117.9	1000	0.0226665	-5.46329	-5.46329157580838,	1	1	1	1	1	1	1	1	1	1	44615	2.20857	276	Protein YIP OS=Arabidopsis thaliana OX=3702 GN=At2g39805 PE=1 SV=1
P	A0A178VBJ0	1	1	1	1	1	1	1	1	0	1	0	0	0	0	0	NaN	NaN	0	0	0	0	100	100	0	0	10	10	1000	1000	1	0	0.0,	1	1	1	1	1	1	1	1	1	1	0	#NAME?	640	Protein ALTERED PHOSPHATE STARVATION RESPONSE 1 OS=Arabidopsis thaliana OX=3702 GN=APSR1 PE=2 SV=1
P	Q9SZV4	1	1	1	1	1	1	1	1	10	1	0	29608	0	29608	0	0	0.01	0	0	0	0	100	100	29278	0	14.8375	10	29278.1	1000	0.0341552	-4.87175	-4.871749776652495,	1	1	1	1	1	1	1	1	1	1	29608	2.51717	90	AT4g30010/F6G3_40 OS=Arabidopsis thaliana OX=3702 GN=At4g30010 PE=1 SV=1
P	Q9SZU7	1	1	1	1	1	1	1	1	10	1	0	13531	0	13531	0	0	0.01	0	0	0	0	100	100	13380	0	13.7078	10	13380.2	1000	0.0747371	-3.74203	-3.7420312006211143,	1	1	1	1	1	1	1	1	1	1	13531	1.69997	270	Probable esterase KAI2 OS=Arabidopsis thaliana OX=3702 GN=KAI2 PE=1 SV=1
P	Q9LZD7	1	1	1	1	1	1	1	1	10	1	0	39016	0	39016	0	0	0.01	0	0	0	0	100	100	38581	0	15.2356	10	38581.3	1000	0.0259193	-5.26983	-5.269828613388142,	1	1	1	1	1	1	1	1	1	1	39016	2.36593	168	Mediator of RNA polymerase II transcription subunit 7b OS=Arabidopsis thaliana OX=3702 GN=MED7B PE=1 SV=1
P	Q8VXY9	1	1	1	1	1	1	1	1	10	1	0	57894	0	57894	0	0	0.01	0	0	0	0	100	100	57248	0	15.805	10	57248.9	1000	0.0174676	-5.83918	-5.839176574292702,	1	1	1	1	1	1	1	1	1	1	57894	2.08503	476	Ureidoglycolate hydrolase OS=Arabidopsis thaliana OX=3702 GN=UAH PE=1 SV=1
P	P35132	1	1	1	1	1	1	1	1	-0.0538285	1	0	41167	42732	41167	42732	1.03802	0.0538285	0	0	0	0	100	100	40708	43218	15.313	15.3994	40708.3	43219	1.06168	0.0863424	0.08634242879018789,	1	1	1	1	1	1	1	1	1	1	83899	2.7535	148	SUMO-conjugating enzyme UBC9 OS=Arabidopsis thaliana OX=3702 GN=UBC9 PE=1 SV=1
P	Q9LZ97	1	1	1	1	1	1	1	1	10	1	0	34657	0	34657	0	0	0.01	0	0	0	0	100	100	34270	0	15.0647	10	34270.8	1000	0.0291793	-5.09891	-5.098909512372039,	1	1	1	1	1	1	1	1	1	1	34657	2.39057	141	Trafficking protein particle complex subunit OS=Arabidopsis thaliana OX=3702 GN=At5g02280 PE=1 SV=1
P	Q8VY08	1	1	1	1	1	1	1	1	10	1	0	43076	0	43076	0	0	0.01	0	0	0	0	100	100	42596	0	15.3784	10	42596	1000	0.0234764	-5.41265	-5.412647024593266,	1	1	1	1	1	1	1	1	1	1	43076	2.1131	332	Leucine carboxyl methyltransferase 1 homolog OS=Arabidopsis thaliana OX=3702 GN=LCMT1 PE=1 SV=1
P	Q9LYK6	1	1	1	1	1	1	1	1	10	1	0	50281	0	50281	0	0	0.01	0	0	0	0	100	100	49720	0	15.6016	10	49720.7	1000	0.0201123	-5.63578	-5.635776078593606,	1	1	1	1	1	1	1	1	1	1	50281	2.18289	330	Protein ANTHESIS POMOTING FACTOR 1 OS=Arabidopsis thaliana OX=3702 GN=APRF1 PE=2 SV=1
P	O48890	1	1	1	1	1	1	1	1	0	1	0	0	0	0	0	NaN	NaN	0	0	0	0	100	100	0	0	10	10	1000	1000	1	0	0.0,	1	1	1	1	1	1	1	1	1	1	0	#NAME?	138	DNA-directed RNA polymerase II subunit 4 OS=Arabidopsis thaliana OX=3702 GN=NRPB4 PE=1 SV=1
P	Q9LYG2	1	1	1	1	1	1	1	1	10	1	0	30564	0	30564	0	0	0.01	0	0	0	0	100	100	30223	0	14.8834	10	30223.4	1000	0.0330869	-4.9176	-4.917596101347625,	1	1	1	1	1	1	1	1	1	1	30564	2.16924	207	Classical AGP protein OS=Arabidopsis thaliana OX=3702 GN=At5g11680 PE=1 SV=1
P	F4HYH6	1	1	1	1	1	1	1	1	10	1	0	23272	0	23272	0	0	0.01	0	0	0	0	100	100	23012	0	14.4901	10	23012.7	1000	0.0434543	-4.52436	-4.524357937452581,	1	1	1	1	1	1	1	1	1	1	23272	1.85229	327	Vacuolar protein sorting-associated protein 26 OS=Arabidopsis thaliana OX=3702 GN=At1g48550 PE=1 SV=1
P	Q682J5	1	1	1	1	1	1	1	1	10	1	0	46640	0	46640	0	0	0.01	0	0	0	0	100	100	46120	0	15.4931	10	46120.3	1000	0.0216824	-5.52733	-5.527330524440133,	1	1	1	1	1	1	1	1	1	1	46640	2.16907	316	ATP-dependent protease La (LON) domain protein OS=Arabidopsis thaliana OX=3702 GN=AT1G35340 PE=1 SV=1
P	Q9LLC1	1	1	1	1	1	1	1	1	10	1	0	64042	0	64042	0	0	0.01	0	0	0	0	100	100	63328	0	15.9506	10	63328.4	1000	0.0157907	-5.98478	-5.984781099112337,	1	1	1	1	1	1	1	1	1	1	64042	2.39992	255	Biotin carboxyl carrier protein of acetyl-CoA carboxylase 2, chloroplastic OS=Arabidopsis thaliana OX=3702 GN=BCCP2 PE=1 SV=1
P	O49292	1	1	1	1	1	1	1	1	10	1	0	72830	0	72830	0	0	0.01	0	0	0	0	100	100	72018	0	16.1361	10	72018.5	1000	0.0138853	-6.1703	-6.170295581049844,	1	1	1	1	1	1	1	1	1	1	72830	2.44734	260	PsbP domain-containing protein 4, chloroplastic OS=Arabidopsis thaliana OX=3702 GN=PPD4 PE=1 SV=2
P	Q94AP3	1	1	1	1	1	1	1	1	10	1	0	25275	0	25275	0	0	0.01	0	0	0	0	100	100	24993	0	14.6093	10	24993.4	1000	0.0400106	-4.64347	-4.643473828030014,	1	1	1	1	1	1	1	1	1	1	25275	1.81274	389	Protein WALLS ARE THIN 1 OS=Arabidopsis thaliana OX=3702 GN=WAT1 PE=1 SV=1
P	O82631	1	1	1	1	1	1	1	1	10	1	0	11356	0	11356	0	0	0.01	0	0	0	0	100	100	11229	0	13.455	10	11229.5	1000	0.0890514	-3.48922	-3.489217490076666,	1	1	1	1	1	1	1	1	1	1	11356	1.56667	308	F-actin-capping protein subunit alpha OS=Arabidopsis thaliana OX=3702 GN=At3g05520 PE=2 SV=2
P	Q8L4A7	1	1	1	1	1	1	1	1	10	1	0	9526	0	9526	0	0	0.01	0	0	0	0	100	100	9419	0	13.2015	10	9419.86	1000	0.106159	-3.23571	-3.2357051897162963,	1	1	1	1	1	1	1	1	1	1	9526	1.60784	235	Proteasome subunit alpha type-2-B OS=Arabidopsis thaliana OX=3702 GN=PAB2 PE=1 SV=1
P	F4KHA2	1	1	1	1	1	1	1	1	10	1	0	19227	0	19227	0	0	0.01	0	0	0	0	100	100	19012	0	14.2147	10	19012.8	1000	0.0525962	-4.2489	-4.248896411592433,	1	1	1	1	1	1	1	1	1	1	19227	1.38519	792	Receptor-like protein 54 OS=Arabidopsis thaliana OX=3702 GN=RLP54 PE=3 SV=1
P	Q38864	1	1	1	1	1	1	1	1	10	1	0	45326	0	45326	0	0	0.01	0	0	0	0	100	100	44820	0	15.4519	10	44821	1000	0.022311	-5.4861	-5.486101585526449,	1	1	1	1	1	1	1	1	1	1	45326	2.24981	255	Expansin-A5 OS=Arabidopsis thaliana OX=3702 GN=EXPA5 PE=2 SV=1
P	Q9LXB4	1	1	1	1	1	1	1	1	10	1	0	45964	0	45964	0	0	0.01	0	0	0	0	100	100	45451	0	15.4721	10	45451.8	1000	0.0220013	-5.50627	-5.506267089348245,	1	1	1	1	1	1	1	1	1	1	45964	2.37686	193	Putative RNA methyltransferase At5g10620 OS=Arabidopsis thaliana OX=3702 GN=At5g10620 PE=3 SV=1
P	F4JML5	1	1	1	1	1	1	1	1	10	1	0	20887	0	20887	0	0	0.01	0	0	0	0	100	100	20654	0	14.3342	10	20654.3	1000	0.0484161	-4.36837	-4.36836802888457,	1	1	1	1	1	1	1	1	1	1	20887	1.84131	301	Probable enoyl-CoA hydratase 2, mitochondrial OS=Arabidopsis thaliana OX=3702 GN=At4g16800 PE=2 SV=1
P	Q9ASY8	1	1	1	1	1	1	1	1	0	1	0	0	0	0	0	NaN	NaN	0	0	0	0	100	100	0	0	10	10	1000	1000	1	0	0.0,	1	1	1	1	1	1	1	1	1	1	0	#NAME?	75	Mitochondrial import receptor subunit TOM7-1 OS=Arabidopsis thaliana OX=3702 GN=TOM7-1 PE=1 SV=1
P	Q9LKF9	1	1	1	1	1	1	1	1	10	1	0	15274	0	15274	0	0	0.01	0	0	0	0	100	100	15103	0	13.8826	10	15103.8	1000	0.0662085	-3.91684	-3.9168406647334857,	1	1	1	1	1	1	1	1	1	1	15274	1.31531	739	Cleavage and polyadenylation specificity factor subunit 2 OS=Arabidopsis thaliana OX=3702 GN=CPSF100 PE=1 SV=2
P	Q6TLJ2	1	1	1	1	1	1	1	1	0	1	0	0	0	0	0	NaN	NaN	0	0	0	0	100	100	0	0	10	10	1000	1000	1	0	0.0,	1	1	1	1	1	1	1	1	1	1	0	#NAME?	176	Protein TAPETUM DETERMINANT 1 OS=Arabidopsis thaliana OX=3702 GN=TPD1 PE=1 SV=1
P	B3H615	1	1	1	1	1	1	1	1	10	1	0	43934	0	43934	0	0	0.01	0	0	0	0	100	100	43444	0	15.4069	10	43444.5	1000	0.0230179	-5.4411	-5.441100592433544,	1	1	1	1	1	1	1	1	1	1	43934	2.2245	262	PHD finger protein ING2 OS=Arabidopsis thaliana OX=3702 GN=ING2 PE=1 SV=1
P	A0A1P8BGB5	1	1	1	1	1	1	1	1	10	1	0	9033	0	9033	0	0	0.01	0	0	0	0	100	100	8932	0	13.1248	10	8932.35	1000	0.111953	-3.15904	-3.159039849798108,	1	1	1	1	1	1	1	1	1	1	9033	1.54759	256	RING/U-box superfamily protein OS=Arabidopsis thaliana OX=3702 GN=At5g19430 PE=4 SV=1
P	Q94A09	1	1	1	1	1	1	1	1	10	1	0	13973	0	13973	0	0	0.01	0	0	0	0	100	100	13817	0	13.7542	10	13817.3	1000	0.072373	-3.7884	-3.7884045362102987,	1	1	1	1	1	1	1	1	1	1	13973	1.53891	404	tRNA (carboxymethyluridine(34)-5-O)-methyltransferase OS=Arabidopsis thaliana OX=3702 GN=TRM9 PE=1 SV=1
P	Q9LK77	1	1	1	1	1	1	1	1	10	1	0	25420	0	25420	0	0	0.01	0	0	0	0	100	100	25136	0	14.6175	10	25136.8	1000	0.0397824	-4.65173	-4.651726766244596,	1	1	1	1	1	1	1	1	1	1	25420	1.7637	438	At5g48370 OS=Arabidopsis thaliana OX=3702 GN=At5g48370 PE=1 SV=1
P	A0A1I9LQG9	1	1	1	1	1	1	1	1	10	1	0	44322	0	44322	0	0	0.01	0	0	0	0	100	100	43828	0	15.4196	10	43828.1	1000	0.0228164	-5.45379	-5.453785719386753,	1	1	1	1	1	1	1	1	1	1	44322	2.37478	187	Uncharacterized protein OS=Arabidopsis thaliana OX=3702 GN=At3g29280 PE=1 SV=1
P	Q9LVZ8	1	1	1	1	1	1	1	1	10	1	0	64607	0	64607	0	0	0.01	0	0	0	0	100	100	63887	0	15.9632	10	63887.1	1000	0.0156526	-5.99745	-5.997453221535686,	1	1	1	1	1	1	1	1	1	1	64607	2.46786	220	Protein LURP-one-related 12 OS=Arabidopsis thaliana OX=3702 GN=At3g15810 PE=2 SV=1
P	Q6R032	1	1	1	1	1	1	1	1	10	1	0	26111	0	26111	0	0	0.01	0	0	0	0	100	100	25820	0	14.6562	10	25820.1	1000	0.0387296	-4.69042	-4.690420446996153,	1	1	1	1	1	1	1	1	1	1	26111	1.67804	548	Transcription factor MYB3R-5 OS=Arabidopsis thaliana OX=3702 GN=MYB3R5 PE=2 SV=1
P	Q39147	1	1	1	1	1	1	1	1	10	1	0	14004	0	14004	0	0	0.01	0	0	0	0	100	100	13847	0	13.7574	10	13848	1000	0.0722128	-3.7916	-3.7916017027807785,	1	1	1	1	1	1	1	1	1	1	14004	1.74142	254	DNA-3-methyladenine glycosylase OS=Arabidopsis thaliana OX=3702 GN=MAG PE=2 SV=1
P	F4KFG2	1	1	1	1	1	1	1	1	10	1	0	87885	0	87885	0	0	0.01	0	0	0	0	100	100	86905	0	16.4072	10	86905.7	1000	0.0115067	-6.44138	-6.44137968656874,	1	1	1	1	1	1	1	1	1	1	87885	2.51903	266	18S rRNA aminocarboxypropyltransferase OS=Arabidopsis thaliana OX=3702 GN=At5g10070 PE=1 SV=1
P	Q9SIY7	1	1	1	1	1	1	1	1	10	1	0	46357	0	46357	0	0	0.01	0	0	0	0	100	100	45840	0	15.4843	10	45840.5	1000	0.0218148	-5.51855	-5.518549941047532,	1	1	1	1	1	1	1	1	1	1	46357	2.33774	213	PRA1 family protein B2 OS=Arabidopsis thaliana OX=3702 GN=PRA1B2 PE=1 SV=1
P	Q9SJ60	1	1	1	1	1	1	1	1	10	1	0	17980	0	17980	0	0	0.01	0	0	0	0	100	100	17779	0	14.1179	10	17779.7	1000	0.056244	-4.15216	-4.152155756754084,	1	1	1	1	1	1	1	1	1	1	17980	1.97149	192	Mal d 1-associated protein OS=Arabidopsis thaliana OX=3702 GN=At2g35900 PE=1 SV=1
P	Q9LIG6	1	1	1	1	1	1	1	1	10	1	0	43715	0	43715	0	0	0.01	0	0	0	0	100	100	43227	0	15.3997	10	43227.9	1000	0.0231332	-5.43389	-5.433891134905198,	1	1	1	1	1	1	1	1	1	1	43715	2.18884	283	NifU-like protein 4, mitochondrial OS=Arabidopsis thaliana OX=3702 GN=NIFU4 PE=2 SV=1
P	Q53YF3	1	1	1	1	1	1	1	1	10	1	0	15648	0	15648	0	0	0.01	0	0	0	0	100	100	15473	0	13.9175	10	15473.6	1000	0.064626	-3.95174	-3.9517410113045077,	1	1	1	1	1	1	1	1	1	1	15648	1.97174	167	Signal peptidase complex subunit 3B OS=Arabidopsis thaliana OX=3702 GN=At5g27430 PE=2 SV=1
P	O65421	1	1	1	1	1	1	1	1	10	1	0	19067	0	19067	0	0	0.01	0	0	0	0	100	100	18854	0	14.2026	10	18854.5	1000	0.0530376	-4.23684	-4.236840603905038,	1	1	1	1	1	1	1	1	1	1	19067	1.96014	209	Vacuolar protein sorting-associated protein 28 homolog 1 OS=Arabidopsis thaliana OX=3702 GN=VPS28-1 PE=1 SV=1
P	Q39055	1	1	1	1	1	1	1	1	10	1	0	27523	0	27523	0	0	0.01	0	0	0	0	100	100	27216	0	14.7322	10	27216.3	1000	0.0367427	-4.7664	-4.7664004679051795,	1	1	1	1	1	1	1	1	1	1	27523	1.84863	390	GTP 3',8-cyclase, mitochondrial OS=Arabidopsis thaliana OX=3702 GN=CNX2 PE=1 SV=1
P	Q9SIA8	1	1	1	1	1	1	1	1	10	1	0	22988	0	22988	0	0	0.01	0	0	0	0	100	100	22731	0	14.4724	10	22731.9	1000	0.0439911	-4.50664	-4.506643690187683,	1	1	1	1	1	1	1	1	1	1	22988	1.71119	447	Dirigent protein 10 OS=Arabidopsis thaliana OX=3702 GN=DIR10 PE=2 SV=1
P	Q9ZVB6	1	1	1	1	1	1	1	1	10	1	0	122393	0	122393	0	0	0.01	0	0	0	0	100	100	121029	0	16.885	10	121029	1000	0.00826247	-6.91921	-6.919211879390959,	1	1	1	1	1	1	1	1	1	1	122393	2.62536	290	Haloacid dehalogenase-like hydrolase (HAD) superfamily protein OS=Arabidopsis thaliana OX=3702 GN=At2g41250 PE=1 SV=1
P	Q94JV1	1	1	1	1	1	1	1	1	10	1	0	18989	0	18989	0	0	0.01	0	0	0	0	100	100	18777	0	14.1967	10	18777.4	1000	0.0532555	-4.23093	-4.230926668085928,	1	1	1	1	1	1	1	1	1	1	18989	1.52877	562	Appr-1-p processing enzyme family protein OS=Arabidopsis thaliana OX=3702 GN=AT1G69340 PE=1 SV=1
P	Q941B1	1	1	1	1	1	1	1	1	10	1	0	47144	0	47144	0	0	0.01	0	0	0	0	100	100	46618	0	15.5086	10	46618.7	1000	0.0214506	-5.54284	-5.54283690720388,	1	1	1	1	1	1	1	1	1	1	47144	2.19631	300	At1g69520/F10D13_17 OS=Arabidopsis thaliana OX=3702 GN=AT1G69523 PE=1 SV=1
P	Q9LHE5	1	1	1	1	1	1	1	1	10	1	0	163025	0	163025	0	0	0.01	0	0	0	0	100	100	161208	0	17.2986	10	161209	1000	0.00620315	-7.33278	-7.332784050523978,	1	1	1	1	1	1	1	1	1	1	163025	2.7223	309	Mitochondrial import receptor subunit TOM40-1 OS=Arabidopsis thaliana OX=3702 GN=TOM40-1 PE=1 SV=3
P	Q9SUI5	1	1	1	1	1	1	1	1	10	1	0	202751	0	202751	0	0	0.01	0	0	0	0	100	100	200491	0	17.6132	10	200492	1000	0.00498773	-7.6474	-7.647399860849306,	1	1	1	1	1	1	1	1	1	1	202751	3.19302	130	Photosystem I reaction center subunit psaK, chloroplastic OS=Arabidopsis thaliana OX=3702 GN=PSAK PE=1 SV=2
P	Q9C9A1	1	1	1	1	1	1	1	1	10	1	0	19416	0	19416	0	0	0.01	0	0	0	0	100	100	19199	0	14.2288	10	19199.7	1000	0.0520843	-4.26301	-4.263008749503408,	1	1	1	1	1	1	1	1	1	1	19416	1.69156	395	At1g71070/F23N20_6 OS=Arabidopsis thaliana OX=3702 GN=At1g71070 PE=1 SV=1
P	Q9ZV06	1	1	1	1	1	1	1	1	10	1	0	11870	0	11870	0	0	0.01	0	0	0	0	100	100	11737	0	13.5189	10	11737.7	1000	0.0851953	-3.55308	-3.553082670881543,	1	1	1	1	1	1	1	1	1	1	11870	1.70154	236	Probable acetyltransferase NATA1-like OS=Arabidopsis thaliana OX=3702 GN=At2g39020 PE=2 SV=1
P	O22218	1	1	1	1	1	1	1	1	10	1	0	27881	0	27881	0	0	0.01	0	0	0	0	100	100	27570	0	14.7508	10	27570.3	1000	0.0362709	-4.78505	-4.785045042774064,	1	1	1	1	1	1	1	1	1	1	27881	1.43247	1030	Calcium-transporting ATPase 4, plasma membrane-type OS=Arabidopsis thaliana OX=3702 GN=ACA4 PE=1 SV=1
P	Q940X7	1	1	1	1	1	1	1	1	10	1	0	304482	0	304482	0	0	0.01	0	0	0	0	100	100	301089	0	18.1998	10	301089	1000	0.00332127	-8.23405	-8.234047773934458,	1	1	1	1	1	1	1	1	1	1	304482	3.41168	118	RING-box protein 1a OS=Arabidopsis thaliana OX=3702 GN=RBX1A PE=1 SV=1
P	Q9C8Z9	1	1	1	1	1	1	1	1	0	1	0	0	0	0	0	NaN	NaN	0	0	0	0	100	100	0	0	10	10	1000	1000	1	0	0.0,	1	1	1	1	1	1	1	1	1	1	0	#NAME?	221	Transcription factor bHLH148 OS=Arabidopsis thaliana OX=3702 GN=BHLH148 PE=1 SV=1
P	F4IC62	1	1	1	1	1	1	1	1	10	1	0	29412	0	29412	0	0	0.01	0	0	0	0	100	100	29084	0	14.828	10	29084.3	1000	0.0343828	-4.86217	-4.86216762594027,	1	1	1	1	1	1	1	1	1	1	29412	2.06369	254	Polynucleotidyl transferase, ribonuclease H-like superfamily protein OS=Arabidopsis thaliana OX=3702 GN=At1g12244 PE=1 SV=1
P	P93755	1	1	1	1	1	1	1	1	10	1	0	33144	0	33144	0	0	0.01	0	0	0	0	100	100	32774	0	15.0003	10	32774.7	1000	0.0305113	-5.03451	-5.0345104613314815,	1	1	1	1	1	1	1	1	1	1	33144	1.66549	716	Zinc finger CCCH domain-containing protein 30 OS=Arabidopsis thaliana OX=3702 GN=At2g41900 PE=1 SV=2
P	P93743	1	1	1	1	1	1	1	1	10	1	0	59392	0	59392	0	0	0.01	0	0	0	0	100	100	58730	0	15.8418	10	58730.2	1000	0.017027	-5.87603	-5.876031351479846,	1	1	1	1	1	1	1	1	1	1	59392	2.34398	269	Growth-regulating factor OS=Arabidopsis thaliana OX=3702 GN=AT2G42040 PE=1 SV=1
P	F4HTY0	1	1	1	1	1	1	1	1	10	1	0	83881	0	83881	0	0	0.01	0	0	0	0	100	100	82946	0	16.3399	10	82946.4	1000	0.012056	-6.37411	-6.3741067967454,	1	1	1	1	1	1	1	1	1	1	83881	2.79333	135	SNARE-like superfamily protein OS=Arabidopsis thaliana OX=3702 GN=AT1G80500 PE=1 SV=1
P	O82263	1	1	1	1	1	1	1	1	10	1	0	86288	0	86288	0	0	0.01	0	0	0	0	100	100	85326	0	16.3807	10	85326.5	1000	0.0117197	-6.41492	-6.414922674862834,	1	1	1	1	1	1	1	1	1	1	86288	2.29053	442	At2g47960/T9J23.10 OS=Arabidopsis thaliana OX=3702 GN=At2g47960 PE=1 SV=2
P	O82258	1	1	1	1	1	1	1	1	10	1	0	45711	0	45711	0	0	0.01	0	0	0	0	100	100	45201	0	15.4641	10	45201.7	1000	0.0221231	-5.4983	-5.498304116411385,	1	1	1	1	1	1	1	1	1	1	45711	2.26909	246	Protein CHLORORESPIRATORY REDUCTION 6, chloroplastic OS=Arabidopsis thaliana OX=3702 GN=CRR6 PE=2 SV=1
P	F4HTT6	1	1	1	1	1	1	1	1	0	1	0	0	0	0	0	NaN	NaN	0	0	0	0	100	100	0	0	10	10	1000	1000	1	0	0.0,	1	1	1	1	1	1	1	1	1	1	0	#NAME?	317	Peptidyl-prolyl cis-trans isomerase CYP26-2, chloroplastic OS=Arabidopsis thaliana OX=3702 GN=CYP26-2 PE=2 SV=1
P	Q67YS0	1	1	1	1	1	1	1	1	10	1	0	37627	0	37627	0	0	0.01	0	0	0	0	100	100	37207	0	15.1833	10	37207.7	1000	0.0268761	-5.21753	-5.2175310038444,	1	1	1	1	1	1	1	1	1	1	37627	2.18633	245	RNA-binding (RRM/RBD/RNP motifs) family protein OS=Arabidopsis thaliana OX=3702 GN=AT1G33470 PE=1 SV=1
P	Q9SU92	1	1	1	1	1	1	1	1	10	1	0	194351	0	194351	0	0	0.01	0	0	0	0	100	100	192185	0	17.5521	10	192185	1000	0.00520331	-7.58636	-7.58635536162714,	1	1	1	1	1	1	1	1	1	1	194351	2.89942	245	Thiamine phosphate phosphatase-like protein OS=Arabidopsis thaliana OX=3702 GN=At4g29530 PE=1 SV=1
P	O82201	1	1	1	1	1	1	1	1	10	1	0	46565	0	46565	0	0	0.01	0	0	0	0	100	100	46046	0	15.4908	10	46046.2	1000	0.0217173	-5.52501	-5.525008714420917,	1	1	1	1	1	1	1	1	1	1	46565	2.51272	143	AP-4 complex subunit sigma OS=Arabidopsis thaliana OX=3702 GN=At2g19790 PE=1 SV=1
P	Q8W4C2	1	1	1	1	1	1	1	1	10	1	0	13729	0	13729	0	0	0.01	0	0	0	0	100	100	13576	0	13.7288	10	13576	1000	0.0736593	-3.76299	-3.7629892814463513,	1	1	1	1	1	1	1	1	1	1	13729	1.4564	480	UDP-glycosyltransferase 72B2 OS=Arabidopsis thaliana OX=3702 GN=UGT72B2 PE=2 SV=1
P	F4KDA6	1	1	1	1	1	1	1	1	10	1	0	15542	0	15542	0	0	0.01	0	0	0	0	100	100	15368	0	13.9077	10	15368.8	1000	0.0650668	-3.94193	-3.9419349027376085,	1	1	1	1	1	1	1	1	1	1	15542	1.92434	185	Protein LPA2 OS=Arabidopsis thaliana OX=3702 GN=LPA2 PE=2 SV=1
P	F4KDA5	1	1	1	1	1	1	1	1	10	1	0	45337	0	45337	0	0	0.01	0	0	0	0	100	100	44831	0	15.4522	10	44831.8	1000	0.0223056	-5.48645	-5.486451665394259,	1	1	1	1	1	1	1	1	1	1	45337	1.80765	706	Mitochondrial intermediate peptidase, mitochondrial OS=Arabidopsis thaliana OX=3702 GN=OCT1 PE=3 SV=1
P	Q9FNE2	1	1	1	1	1	1	1	1	0	1	0	0	0	0	0	NaN	NaN	0	0	0	0	100	100	0	0	10	10	1000	1000	1	0	0.0,	1	1	1	1	1	1	1	1	1	1	0	#NAME?	111	Glutaredoxin-C2 OS=Arabidopsis thaliana OX=3702 GN=GRXC2 PE=3 SV=1
P	Q6IDB3	1	1	1	1	1	1	1	1	10	1	0	20741	0	20741	0	0	0.01	0	0	0	0	100	100	20509	0	14.324	10	20509.9	1000	0.048757	-4.35825	-4.358248189371161,	1	1	1	1	1	1	1	1	1	1	20741	2.3256	98	Actin T1-like protein OS=Arabidopsis thaliana OX=3702 GN=At3g09860 PE=1 SV=1
P	Q8GX17	1	1	1	1	1	1	1	1	10	1	0	15272	0	15272	0	0	0.01	0	0	0	0	100	100	15101	0	13.8824	10	15101.8	1000	0.0662171	-3.91665	-3.916651743756212,	1	1	1	1	1	1	1	1	1	1	15272	1.79829	243	Ankyrin repeat family protein OS=Arabidopsis thaliana OX=3702 GN=At4g19150 PE=1 SV=1
P	Q8GWM5	1	1	1	1	1	1	1	1	10	1	0	67380	0	67380	0	0	0.01	0	0	0	0	100	100	66629	0	16.0239	10	66629.2	1000	0.0150084	-6.05808	-6.058083164361393,	1	1	1	1	1	1	1	1	1	1	67380	2.45013	239	Uncharacterized protein At5g39530 OS=Arabidopsis thaliana OX=3702 GN=MUL8.23 PE=1 SV=1
P	Q9SGH4	1	1	1	1	1	1	1	1	10	1	0	15549	0	15549	0	0	0.01	0	0	0	0	100	100	15375	0	13.9084	10	15375.7	1000	0.0650375	-3.94258	-3.94258453545813,	1	1	1	1	1	1	1	1	1	1	15549	1.84928	220	Photosynthetic NDH subunit of lumenal location 3, chloroplastic OS=Arabidopsis thaliana OX=3702 GN=PNSL3 PE=1 SV=1
P	F4K6X0	1	1	1	1	1	1	1	1	10	1	0	88126	0	88126	0	0	0.01	0	0	0	0	100	100	87144	0	16.4111	10	87144.1	1000	0.0114753	-6.44533	-6.445330459215188,	1	1	1	1	1	1	1	1	1	1	88126	2.86232	121	Protein CHLORORESPIRATORY REDUCTION 42, chloroplastic OS=Arabidopsis thaliana OX=3702 GN=CRR42 PE=1 SV=2
P	Q96252	1	1	1	1	1	1	1	1	10	1	0	94144	0	94144	0	0	0.01	0	0	0	0	100	100	93095	0	16.5064	10	93095	1000	0.0107417	-6.54063	-6.540631887607105,	1	1	1	1	1	1	1	1	1	1	94144	2.6663	203	ATP synthase subunit delta', mitochondrial OS=Arabidopsis thaliana OX=3702 GN=At5g47030 PE=1 SV=1
P	Q8W3M3	1	1	1	1	1	1	1	1	10	1	0	190545	0	190545	0	0	0.01	0	0	0	0	100	100	188421	0	17.5236	10	188422	1000	0.00530724	-7.55782	-7.557822582366895,	1	1	1	1	1	1	1	1	1	1	190545	3.10391	150	Ethylene-responsive transcription factor RAP2-9 OS=Arabidopsis thaliana OX=3702 GN=RAP2-9 PE=2 SV=1
P	Q9LSL6	1	1	1	1	1	1	1	1	0	1	0	0	0	0	0	NaN	NaN	0	0	0	0	100	100	0	0	10	10	1000	1000	1	0	0.0,	1	1	1	1	1	1	1	1	1	1	0	#NAME?	316	Dof zinc finger protein DOF5.7 OS=Arabidopsis thaliana OX=3702 GN=DOF5.7 PE=2 SV=1
P	Q8GWA2	1	1	1	1	1	1	1	1	10	1	0	82005	0	82005	0	0	0.01	0	0	0	0	100	100	81091	0	16.3073	10	81091.3	1000	0.0123318	-6.34147	-6.3414746121603764,	1	1	1	1	1	1	1	1	1	1	82005	2.47768	273	Holliday junction resolvase MOC1, chloroplastic OS=Arabidopsis thaliana OX=3702 GN=MOC1 PE=1 SV=1
P	Q9LFN7	1	1	1	1	1	1	1	1	10	1	0	64079	0	64079	0	0	0.01	0	0	0	0	100	100	63365	0	15.9514	10	63365	1000	0.0157816	-5.98561	-5.98561436950512,	1	1	1	1	1	1	1	1	1	1	64079	2.53025	189	Ethylene-responsive transcription factor SHINE 2 OS=Arabidopsis thaliana OX=3702 GN=SHN2 PE=2 SV=1
P	Q9FMN0	1	1	1	1	1	1	1	1	10	1	0	45920	0	45920	0	0	0.01	0	0	0	0	100	100	45408	0	15.4707	10	45408.3	1000	0.0220224	-5.50489	-5.504885377915325,	1	1	1	1	1	1	1	1	1	1	45920	2.5721	123	Sterol carrier protein 2 OS=Arabidopsis thaliana OX=3702 GN=SCP2 PE=2 SV=1
P	Q9SG92	1	1	1	1	1	1	1	1	10	1	0	56714	0	56714	0	0	0.01	0	0	0	0	100	100	56082	0	15.7753	10	56082.1	1000	0.017831	-5.80947	-5.809467648096315,	1	1	1	1	1	1	1	1	1	1	56714	2.31278	276	Methylesterase 17 OS=Arabidopsis thaliana OX=3702 GN=MES17 PE=1 SV=1
P	Q9FZE0	1	1	1	1	1	1	1	1	10	1	0	56154	0	56154	0	0	0.01	0	0	0	0	100	100	55528	0	15.7609	10	55528.3	1000	0.0180088	-5.79515	-5.795151529224387,	1	1	1	1	1	1	1	1	1	1	56154	2.04181	510	Beta-glucosidase 40 OS=Arabidopsis thaliana OX=3702 GN=BGLU40 PE=2 SV=1
P	Q9LSD5	1	1	1	1	1	1	1	1	10	1	0	27266	0	27266	0	0	0.01	0	0	0	0	100	100	26962	0	14.7187	10	26962.2	1000	0.037089	-4.75287	-4.752865804198985,	1	1	1	1	1	1	1	1	1	1	27266	1.93869	314	Transcription factor TCP20 OS=Arabidopsis thaliana OX=3702 GN=TCP20 PE=1 SV=1
P	Q9XEC4	1	1	1	1	1	1	1	1	10	1	0	34604	0	34604	0	0	0.01	0	0	0	0	100	100	34218	0	15.0625	10	34218.4	1000	0.029224	-5.0967	-5.096701549677543,	1	1	1	1	1	1	1	1	1	1	34604	1.83326	508	Aspartic proteinase A3 OS=Arabidopsis thaliana OX=3702 GN=APA3 PE=2 SV=1
P	Q9LSB5	1	1	1	1	1	1	1	1	10	1	0	13525	0	13525	0	0	0.01	0	0	0	0	100	100	13374	0	13.7072	10	13374.3	1000	0.0747703	-3.74139	-3.7413913299538137,	1	1	1	1	1	1	1	1	1	1	13525	1.2879	697	AT3g15940/MVC8_7 OS=Arabidopsis thaliana OX=3702 GN=1g52420 PE=1 SV=1
P	Q67XG0	1	1	1	1	1	1	1	1	10	1	0	52996	0	52996	0	0	0.01	0	0	0	0	100	100	52405	0	15.6774	10	52405.5	1000	0.019082	-5.71165	-5.711646208823979,	1	1	1	1	1	1	1	1	1	1	52996	2.48121	175	Two-on-two hemoglobin-3 OS=Arabidopsis thaliana OX=3702 GN=GLB3 PE=1 SV=1
P	Q84K44	1	1	1	1	1	1	1	1	10	1	0	33741	0	33741	0	0	0.01	0	0	0	0	100	100	33365	0	15.026	10	33365	1000	0.0299715	-5.06027	-5.060265468082677,	1	1	1	1	1	1	1	1	1	1	33741	2.24712	191	Endonuclease or glycosyl hydrolase OS=Arabidopsis thaliana OX=3702 GN=At4g30760 PE=1 SV=1
P	Q9LRT1	1	1	1	1	1	1	1	1	0	1	0	0	0	0	0	NaN	NaN	0	0	0	0	100	100	0	0	10	10	1000	1000	1	0	0.0,	1	1	1	1	1	1	1	1	1	1	0	#NAME?	1016	Probably inactive leucine-rich repeat receptor-like protein kinase At3g28040 OS=Arabidopsis thaliana OX=3702 GN=At3g28040 PE=1 SV=1
P	O04619	1	1	1	1	1	1	1	1	10	1	0	54836	0	54836	0	0	0.01	0	0	0	0	100	100	54224	0	15.7267	10	54225	1000	0.0184417	-5.76089	-5.760886073783403,	1	1	1	1	1	1	1	1	1	1	54836	2.19252	352	Mitochondrial adenine nucleotide transporter ADNT1 OS=Arabidopsis thaliana OX=3702 GN=ADNT1 PE=1 SV=1
P	Q67X99	1	1	1	1	1	1	1	1	10	1	0	30287	0	30287	0	0	0.01	0	0	0	0	100	100	29949	0	14.8702	10	29949.5	1000	0.0333895	-4.90446	-4.904461418707535,	1	1	1	1	1	1	1	1	1	1	30287	1.93225	354	Probable trehalose-phosphate phosphatase E OS=Arabidopsis thaliana OX=3702 GN=TPPE PE=2 SV=1
P	Q6R8G3	1	1	1	1	1	1	1	1	10	1	0	42769	0	42769	0	0	0.01	0	0	0	0	100	100	42292	0	15.3681	10	42292.4	1000	0.0236449	-5.40233	-5.4023282112500155,	1	1	1	1	1	1	1	1	1	1	42769	1.75607	750	Phosphate transporter PHO1 homolog 7 OS=Arabidopsis thaliana OX=3702 GN=PHO1-H7 PE=2 SV=1
P	A0A1I9LM77	1	1	1	1	1	1	1	1	10	1	0	58961	0	58961	0	0	0.01	0	0	0	0	100	100	58304	0	15.8313	10	58304	1000	0.0171515	-5.86552	-5.865523729174708,	1	1	1	1	1	1	1	1	1	1	58961	2.10311	465	Pentatricopeptide repeat (PPR) superfamily protein OS=Arabidopsis thaliana OX=3702 GN=At3g59300 PE=1 SV=1
P	Q84JF8	1	1	1	1	1	1	1	1	10	1	0	40156	0	40156	0	0	0.01	0	0	0	0	100	100	39708	0	15.2772	10	39708.6	1000	0.0251835	-5.31138	-5.311378303308634,	1	1	1	1	1	1	1	1	1	1	40156	1.77124	680	Leucine-rich repeat protein kinase family protein OS=Arabidopsis thaliana OX=3702 GN=LRR-RLK PE=1 SV=1
P	A0A1P8ATB1	1	1	1	1	1	1	1	1	10	1	0	37732	0	37732	0	0	0.01	0	0	0	0	100	100	37311	0	15.1873	10	37311.6	1000	0.0268013	-5.22155	-5.221551308713669,	1	1	1	1	1	1	1	1	1	1	37732	2.13423	277	N-alpha-acetyltransferase 40 OS=Arabidopsis thaliana OX=3702 GN=AT1G18335 PE=3 SV=1
P	Q9FM51	1	1	1	1	1	1	1	1	0	1	0	0	0	0	0	NaN	NaN	0	0	0	0	100	100	0	0	10	10	1000	1000	1	0	0.0,	1	1	1	1	1	1	1	1	1	1	0	#NAME?	343	Transducin/WD40 repeat-like superfamily protein OS=Arabidopsis thaliana OX=3702 GN=MJH22.7 PE=1 SV=1
P	Q9FM47	1	1	1	1	1	1	1	1	10	1	0	38588	0	38588	0	0	0.01	0	0	0	0	100	100	38158	0	15.2197	10	38158	1000	0.0262068	-5.25392	-5.253915007434304,	1	1	1	1	1	1	1	1	1	1	38588	1.96011	423	RNA-binding (RRM/RBD/RNP motifs) family protein OS=Arabidopsis thaliana OX=3702 GN=MNF13.1 PE=1 SV=1
P	Q9FYA3	1	1	1	1	1	1	1	1	10	1	0	50882	0	50882	0	0	0.01	0	0	0	0	100	100	50315	0	15.6187	10	50315.1	1000	0.0198748	-5.65292	-5.65291811512017,	1	1	1	1	1	1	1	1	1	1	50882	2.44411	183	At5g13070 OS=Arabidopsis thaliana OX=3702 GN=AT5G13070 PE=1 SV=1
P	Q84J71	1	1	1	1	1	1	1	1	10	1	0	36219	0	36219	0	0	0.01	0	0	0	0	100	100	35815	0	15.1283	10	35815.4	1000	0.0279209	-5.16251	-5.162509450192097,	1	1	1	1	1	1	1	1	1	1	36219	1.89336	463	Pentatricopeptide repeat-containing protein At2g17670 OS=Arabidopsis thaliana OX=3702 GN=At2g17670 PE=1 SV=1
P	Q3E870	1	1	1	1	1	1	1	1	10	1	0	80806	0	80806	0	0	0.01	0	0	0	0	100	100	79905	0	16.286	10	79905.6	1000	0.0125148	-6.32023	-6.3202251557212294,	1	1	1	1	1	1	1	1	1	1	80806	2.90744	100	Succinate dehydrogenase subunit 7B, mitochondrial OS=Arabidopsis thaliana OX=3702 GN=SDH7B PE=1 SV=1
P	Q5BPJ1	1	1	1	1	1	1	1	1	0	1	0	0	0	0	0	NaN	NaN	0	0	0	0	100	100	0	0	10	10	1000	1000	1	0	0.0,	1	1	1	1	1	1	1	1	1	1	0	#NAME?	470	GATA zinc finger protein OS=Arabidopsis thaliana OX=3702 GN=NUFIP PE=1 SV=1
P	P60112	1	1	1	1	1	1	1	1	10	1	0	29130	0	29130	0	0	0.01	0	0	0	0	100	100	28805	0	14.8141	10	28805.4	1000	0.0347157	-4.84827	-4.848268437379985,	1	1	1	1	1	1	1	1	1	1	29130	2.53492	85	ATP synthase subunit 9, mitochondrial OS=Arabidopsis thaliana OX=3702 GN=ATP9 PE=2 SV=2
P	Q9M310	1	1	1	1	1	1	1	1	10	1	0	22683	0	22683	0	0	0.01	0	0	0	0	100	100	22430	0	14.4532	10	22430.3	1000	0.0445826	-4.48737	-4.487374196239135,	1	1	1	1	1	1	1	1	1	1	22683	1.74186	411	F-box/kelch-repeat protein At3g61590 OS=Arabidopsis thaliana OX=3702 GN=At3g61590 PE=1 SV=1
P	Q9M2L3	1	1	1	1	1	1	1	1	10	1	0	53784	0	53784	0	0	0.01	0	0	0	0	100	100	53184	0	15.6987	10	53184.7	1000	0.0188024	-5.73294	-5.732939790583824,	1	1	1	1	1	1	1	1	1	1	53784	2.16599	367	AT3G57340 protein OS=Arabidopsis thaliana OX=3702 GN=F28O9.190 PE=1 SV=1
P	Q9FXB6	1	1	1	1	1	1	1	1	10	1	0	58111	0	58111	0	0	0.01	0	0	0	0	100	100	57463	0	15.8104	10	57463.5	1000	0.0174024	-5.84457	-5.844574017317231,	1	1	1	1	1	1	1	1	1	1	58111	2.19255	373	GDSL esterase/lipase LIP-4 OS=Arabidopsis thaliana OX=3702 GN=LIP4 PE=2 SV=1
P	Q9C5C5	1	1	1	1	1	1	1	1	10	1	0	46545	0	46545	0	0	0.01	0	0	0	0	100	100	46026	0	15.4902	10	46026.4	1000	0.0217267	-5.52439	-5.524388933489512,	1	1	1	1	1	1	1	1	1	1	46545	2.35824	204	Thioredoxin-like 4, chloroplastic OS=Arabidopsis thaliana OX=3702 GN=At1g07700 PE=2 SV=1
P	Q9S850	1	1	1	1	1	1	1	1	0	1	0	0	0	0	0	NaN	NaN	0	0	0	0	100	100	0	0	10	10	1000	1000	1	0	0.0,	1	1	1	1	1	1	1	1	1	1	0	#NAME?	393	Sulfite oxidase OS=Arabidopsis thaliana OX=3702 GN=SOX PE=1 SV=1
P	Q9S7R7	1	1	1	1	1	1	1	1	10	1	0	20971	0	20971	0	0	0.01	0	0	0	0	100	100	20737	0	14.3399	10	20737.3	1000	0.0482222	-4.37416	-4.374158393742665,	1	1	1	1	1	1	1	1	1	1	20971	1.65886	460	Protein ENDOPLASMIC RETICULUM-ARRESTED PEN3 OS=Arabidopsis thaliana OX=3702 GN=EAP3 PE=1 SV=1
P	F4KA67	1	1	1	1	1	1	1	1	10	1	0	77989	0	77989	0	0	0.01	0	0	0	0	100	100	77120	0	16.2348	10	77120	1000	0.0129668	-6.26903	-6.269033388535988,	1	1	1	1	1	1	1	1	1	1	77989	2.3644	337	Alpha/beta-Hydrolases superfamily protein OS=Arabidopsis thaliana OX=3702 GN=MXI10.2 PE=1 SV=2
P	Q9M1W7	1	1	1	1	1	1	1	1	0	1	0	0	0	0	0	NaN	NaN	0	0	0	0	100	100	0	0	10	10	1000	1000	1	0	0.0,	1	1	1	1	1	1	1	1	1	1	0	#NAME?	352	F-box/kelch-repeat protein SKIP30 OS=Arabidopsis thaliana OX=3702 GN=SKIP30 PE=1 SV=2
P	O80983	1	1	1	1	1	1	1	1	10	1	0	13477	0	13477	0	0	0.01	0	0	0	0	100	100	13326	0	13.702	10	13326.8	1000	0.0750366	-3.73626	-3.736262122124315,	1	1	1	1	1	1	1	1	1	1	13477	1.27407	717	ATP-dependent zinc metalloprotease FTSH 4, mitochondrial OS=Arabidopsis thaliana OX=3702 GN=FTSH4 PE=1 SV=2
P	Q6DBN5	1	1	1	1	1	1	1	1	10	1	0	29040	0	29040	0	0	0.01	0	0	0	0	100	100	28716	0	14.8096	10	28716.4	1000	0.0348233	-4.8438	-4.843804189235388,	1	1	1	1	1	1	1	1	1	1	29040	1.90309	363	U-box domain-containing protein 62 OS=Arabidopsis thaliana OX=3702 GN=PUB62 PE=2 SV=1
P	Q949R4	1	1	1	1	1	1	1	1	0	1	0	0	0	0	0	NaN	NaN	0	0	0	0	100	100	0	0	10	10	1000	1000	1	0	0.0,	1	1	1	1	1	1	1	1	1	1	0	#NAME?	269	Extradiol ring-cleavage dioxygenase OS=Arabidopsis thaliana OX=3702 GN=LIGB PE=2 SV=1
P	Q8RXP6	1	1	1	1	1	1	1	1	10	1	0	47529	0	47529	0	0	0.01	0	0	0	0	100	100	46999	0	15.5204	10	46999.4	1000	0.0212769	-5.55457	-5.5545707838660245,	1	1	1	1	1	1	1	1	1	1	47529	2.18841	308	Alpha/beta hydrolase domain-containing protein WAV2 OS=Arabidopsis thaliana OX=3702 GN=WAV2 PE=2 SV=1
P	Q9S7G6	1	1	1	1	1	1	1	1	10	1	0	13614	0	13614	0	0	0.01	0	0	0	0	100	100	13462	0	13.7166	10	13462.3	1000	0.0742815	-3.75085	-3.7508537507457675,	1	1	1	1	1	1	1	1	1	1	13614	1.13791	991	Polyribonucleotide nucleotidyltransferase 2, mitochondrial OS=Arabidopsis thaliana OX=3702 GN=PNP2 PE=1 SV=1
P	Q9LY23	1	1	1	1	1	1	1	1	-10	2	8	136338	422953	136338	422953	3.10224	1.63331	0	0	0	0	100	100	134818	427773	17.0407	18.7065	134819	427773	3.17295	1.66582	1.665823535110526,	1	1	1	1	1	1	1	1	1	1	559291	3.29127	286	Inositol polyphosphate multikinase alpha OS=Arabidopsis thaliana OX=3702 GN=IPK2a PE=1 SV=1
P	F4HSW8	1	1	1	1	1	1	1	1	-10	2	8	75867	406710	75867	406710	5.36083	2.42246	0	0	0	0	100	100	75021	411345	16.195	18.65	75021.7	411345	5.48302	2.45497	2.4549699728495495,	1	1	1	1	1	1	1	1	1	1	482577	2.5098	1492	GYF domain-containing protein OS=Arabidopsis thaliana OX=3702 GN=At1g27430 PE=1 SV=1
P	Q9FN02	1	1	1	1	1	1	1	1	-5.09029	2	8	35406	81428	35406	81428	2.29984	1.20153	0	0	0	0	100	100	35011	82355	15.0955	16.3296	35011.5	82356	2.35226	1.23405	1.2340450086500008,	1	1	1	1	1	1	1	1	1	1	116834	2.45162	413	Serine/threonine-protein phosphatase 7 OS=Arabidopsis thaliana OX=3702 GN=PP7 PE=1 SV=1
P	Q9LPF0	1	1	1	1	1	1	1	1	-10	2	7	145638	313848	145638	313848	2.15499	1.10768	0	0	0	0	100	100	144015	317424	17.1359	18.2761	144015	317425	2.20411	1.14019	1.1401930863227425,	1	1	1	1	1	1	1	1	1	1	459486	3.19098	296	Probable transcription factor At1g44810 OS=Arabidopsis thaliana OX=3702 GN=At1g44810 PE=1 SV=1
P	Q8VZ95	1	1	1	1	1	1	1	1	-10	2	7	199301	543207	199301	543207	2.72556	1.44655	0	0	0	0	100	100	197080	549397	17.5884	19.0675	197080	549398	2.78768	1.47907	1.4790670268494461,	1	1	1	1	1	1	1	1	1	1	742508	3.46246	256	Vesicle-associated protein 1-1 OS=Arabidopsis thaliana OX=3702 GN=PVA11 PE=1 SV=1
P	F4JID0	1	1	1	1	1	1	1	1	-10	2	7	76261	258194	76261	258194	3.38566	1.75944	0	0	0	0	100	100	75411	261136	16.2025	17.9944	75411.3	261136	3.46283	1.79195	1.7919520259597672,	1	1	1	1	1	1	1	1	1	1	334455	3.06949	285	Protein kinase superfamily protein OS=Arabidopsis thaliana OX=3702 GN=At4g08800 PE=3 SV=1
P	O80950	1	1	1	1	1	1	1	1	-0.0494843	2	7	61965	237331	61965	237331	3.83008	1.93738	0	0	0	0	100	100	61274	240035	15.903	17.8729	61274.6	240036	3.91738	1.96989	1.9698889954989114,	1	1	1	1	1	1	1	1	1	1	299296	2.81524	458	Jacalin-related lectin 22 OS=Arabidopsis thaliana OX=3702 GN=JAL22 PE=1 SV=1
P	Q9SZB3	1	1	1	1	1	1	1	1	-4.85148	2	6	186929	422206	186929	422206	2.25864	1.17546	0	0	0	0	100	100	184846	427017	17.496	18.7039	184846	427018	2.31012	1.20797	1.2079705811187218,	1	1	1	1	1	1	1	1	1	1	609135	3.24816	344	NAD(P)-binding Rossmann-fold superfamily protein OS=Arabidopsis thaliana OX=3702 GN=FLDH PE=1 SV=1
P	Q9FFW8	1	1	1	1	1	1	1	1	-0.263079	2	6	148781	292961	148781	292961	1.96908	0.977518	0	0	0	0	100	100	147123	296299	17.1667	18.1767	147123	296300	2.01396	1.01003	1.0100322261198287,	1	1	1	1	1	1	1	1	1	1	441742	2.94102	506	Tryptophan synthase beta chain OS=Arabidopsis thaliana OX=3702 GN=TSBtype2 PE=1 SV=1
P	Q94AY3	1	1	1	1	1	1	1	1	-5.22219	2	6	48792	286775	48792	286775	5.8775	2.5552	0	0	0	0	100	100	48248	290043	15.5582	18.1459	48248.3	290043	6.01147	2.58772	2.5877166394189244,	1	1	1	1	1	1	1	1	1	1	335567	2.90253	420	E3 ubiquitin protein ligase DRIP2 OS=Arabidopsis thaliana OX=3702 GN=DRIP2 PE=1 SV=1
P	Q9SK82	1	1	1	1	1	1	1	1	-0.302476	2	6	539310	820252	539310	820252	1.52093	0.604952	0	0	0	0	100	100	533300	829599	19.0246	19.6621	533301	829600	1.55559	0.637466	0.6374663265079973,	1	1	1	1	1	1	1	1	1	1	1359562	3.44409	489	UDP-glycosyltransferase 85A1 OS=Arabidopsis thaliana OX=3702 GN=UGT85A1 PE=2 SV=1
P	Q9LIP2	1	1	1	1	1	1	1	1	-5.03001	2	6	175965	378369	175965	378369	2.15025	1.10451	0	0	0	0	100	100	174004	382681	17.4088	18.5458	174004	382681	2.19926	1.13702	1.1370192968214352,	1	1	1	1	1	1	1	1	1	1	554334	3.30761	273	Proteasome subunit beta type-5-B OS=Arabidopsis thaliana OX=3702 GN=PBE2 PE=1 SV=1
P	Q0WR25	1	1	1	1	1	1	1	1	-10	2	6	26433	3603255	26433	3603255	136.317	7.09082	0	0	0	0	100	100	26138	3644319	14.6739	21.7972	26138.5	3.64432e+06	139.424	7.12333	7.123330676444707,	1	1	1	1	1	1	1	1	1	1	3629688	3.75778	634	Evolutionarily conserved C-terminal region 5 OS=Arabidopsis thaliana OX=3702 GN=ECT5 PE=1 SV=1
P	Q9FMJ3	1	1	1	1	1	1	1	1	-10	2	6	225246	357648	225246	357648	1.58781	0.667039	0	0	0	0	100	100	222736	361723	17.765	18.4645	222736	361724	1.624	0.699553	0.6995527924267418,	1	1	1	1	1	1	1	1	1	1	582894	3.42913	217	At5g63300 OS=Arabidopsis thaliana OX=3702 GN=MDC12.27 PE=1 SV=1
P	Q84WN0	1	1	1	1	1	1	1	1	-10	2	6	114141	529239	114141	529239	4.63671	2.2131	0	0	0	0	100	100	112869	535270	16.7843	19.0299	112869	535270	4.7424	2.24562	2.2456161759188116,	1	1	1	1	1	1	1	1	1	1	643380	3.17804	427	Uncharacterized protein At4g37920 OS=Arabidopsis thaliana OX=3702 GN=At4g37920 PE=2 SV=2
P	Q9LS02	1	1	1	1	1	1	1	1	-5.29278	2	6	126381	219180	126381	219180	1.73428	0.794337	0	0	0	0	100	100	124972	221677	16.9313	17.7581	124973	221678	1.77381	0.82685	0.8268504780499183,	1	1	1	1	1	1	1	1	1	1	345561	3.1354	253	Allene oxide cyclase 2, chloroplastic OS=Arabidopsis thaliana OX=3702 GN=AOC2 PE=1 SV=1
P	Q6QJ72	1	1	1	1	1	1	1	1	5.12796	2	6	213590	66938	213590	66938	0.313395	-1.67395	0	0	0	0	100	100	211210	67700	17.6883	16.0469	211210	67700.9	0.320538	-1.64143	-1.6414328472473836,	1	1	1	1	1	1	1	1	1	1	280528	3.17613	187	Pterin-4-alpha-carbinolamine dehydratase 2, mitochondrial OS=Arabidopsis thaliana OX=3702 GN=PDL2 PE=1 SV=1
P	P42761	1	1	1	1	1	1	1	1	-5.1421	2	6	181592	239908	181592	239908	1.32114	0.401781	0	0	0	0	100	100	179568	242642	17.4542	17.8885	179569	242642	1.35125	0.434295	0.43429452525390044,	1	1	1	1	1	1	1	1	1	1	421500	3.29236	215	Glutathione S-transferase F10 OS=Arabidopsis thaliana OX=3702 GN=GSTF10 PE=1 SV=3
P	Q9LPL6	1	1	1	1	1	1	1	1	-0.201999	2	5	270877	407266	270877	407266	1.50351	0.588333	0	0	0	0	100	100	267858	411907	18.0311	18.652	267859	411907	1.53778	0.620847	0.6208473826422165,	1	1	1	1	1	1	1	1	1	1	678143	3.12717	506	TOM1-like protein 3 OS=Arabidopsis thaliana OX=3702 GN=TOL3 PE=1 SV=1
P	Q9FJL3	1	1	1	1	1	1	1	1	-4.60106	2	5	205732	190722	205732	190722	0.927041	-0.109295	0	0	0	0	100	100	203439	192895	17.6342	17.5575	203440	192896	0.948171	-0.076781	-0.0767810365299501,	1	1	1	1	1	1	1	1	1	1	396454	2.83626	578	Peptidyl-prolyl cis-trans isomerase FKBP65 OS=Arabidopsis thaliana OX=3702 GN=FKBP65 PE=1 SV=1
P	Q7DLR9	1	1	1	1	1	1	1	1	0	2	5	81314	132937	81314	132937	1.63486	0.709167	0	0	0	0	100	100	80407	134452	16.2951	17.0367	80408	134452	1.67212	0.741681	0.7416809362904153,	1	1	1	1	1	1	1	1	1	1	214251	2.93999	246	Proteasome subunit beta type-4 OS=Arabidopsis thaliana OX=3702 GN=PBG1 PE=1 SV=2
P	Q9SAZ5	1	1	1	1	1	1	1	1	-0.0424527	2	5	122415	249273	122415	249273	2.03629	1.02595	0	0	0	0	100	100	121050	252113	16.8853	17.9437	121051	252114	2.08271	1.05846	1.0584601826718918,	1	1	1	1	1	1	1	1	1	1	371688	3.37985	155	Histidine-containing phosphotransfer protein 3 OS=Arabidopsis thaliana OX=3702 GN=AHP3 PE=1 SV=2
P	F4HYD7	1	1	1	1	1	1	1	1	-5.04036	2	5	96713	146996	96713	146996	1.51992	0.603995	0	0	0	0	100	100	95635	148671	16.5453	17.1818	95635.4	148671	1.55456	0.636509	0.6365090699368218,	1	1	1	1	1	1	1	1	1	1	243709	2.71755	467	Ran-binding protein M homolog OS=Arabidopsis thaliana OX=3702 GN=RANBPM PE=1 SV=1
P	A0A2P2CLF5	1	1	1	1	1	1	1	1	-5.03665	2	5	110251	200364	110251	200364	1.81734	0.861832	0	0	0	0	100	100	109022	202647	16.7343	17.6286	109023	202647	1.85877	0.894345	0.894345482010817,	1	1	1	1	1	1	1	1	1	1	310615	3.32196	148	Ribosomal protein S7 OS=Arabidopsis thaliana OX=3702 GN=rps7 PE=1 SV=1
P	O80483	1	1	1	1	1	1	1	1	-4.84129	2	5	67788	136146	67788	136146	2.00841	1.00605	0	0	0	0	100	100	67032	137697	16.0326	17.0711	67032.7	137698	2.05419	1.03857	1.0385666896064267,	1	1	1	1	1	1	1	1	1	1	203934	2.80434	320	Nicotianamine synthase 3 OS=Arabidopsis thaliana OX=3702 GN=NAS3 PE=2 SV=1
P	Q9M9B4	1	1	1	1	1	1	1	1	0	2	5	65726	118320	65726	118320	1.8002	0.848158	0	0	0	0	100	100	64993	119668	15.988	16.8687	64993.7	119668	1.84123	0.880672	0.880671770210062,	1	1	1	1	1	1	1	1	1	1	184046	3.23554	107	NADH dehydrogenase [ubiquinone] 1 beta subcomplex subunit 10-A OS=Arabidopsis thaliana OX=3702 GN=At1g49140 PE=1 SV=1
P	Q9XIP8	1	1	1	1	1	1	1	1	-5.00485	2	5	86897	300197	86897	300197	3.45463	1.78853	0	0	0	0	100	100	85928	303618	16.3909	18.2119	85928.8	303618	3.53337	1.82105	1.8210451885330152,	1	1	1	1	1	1	1	1	1	1	387094	3.17452	259	Protein CDI OS=Arabidopsis thaliana OX=3702 GN=CDI PE=2 SV=1
P	Q9LJM6	1	1	1	1	1	1	1	1	-10	2	5	201115	845751	201115	845751	4.20531	2.07221	0	0	0	0	100	100	198874	855389	17.6015	19.7062	198874	855390	4.30116	2.10473	2.1047261948594054,	1	1	1	1	1	1	1	1	1	1	1046866	3.32881	491	Uncharacterized protein At3g19680 OS=Arabidopsis thaliana OX=3702 GN=At3g19680 PE=1 SV=1
P	Q9SJE2	1	1	1	1	1	1	1	1	-0.651427	2	5	121150	188474	121150	188474	1.55571	0.637571	0	0	0	0	100	100	119800	190621	16.8703	17.5404	119800	190622	1.59117	0.670085	0.6700850174858752,	1	1	1	1	1	1	1	1	1	1	309624	2.87594	412	Palmitoyl-acyl carrier protein thioesterase, chloroplastic OS=Arabidopsis thaliana OX=3702 GN=FATB PE=1 SV=1
P	Q9LIN5	1	1	1	1	1	1	1	1	-10	2	5	62425	501114	62425	501114	8.02746	3.00494	0	0	0	0	100	100	61729	506824	15.9137	18.9511	61729.4	506825	8.21043	3.03746	3.0374569276500396,	1	1	1	1	1	1	1	1	1	1	563539	3.02501	532	Eukaryotic translation initiation factor 4B1 OS=Arabidopsis thaliana OX=3702 GN=EIF4B1 PE=1 SV=1
P	Q9LTZ0	1	1	1	1	1	1	1	1	-4.84011	2	5	121335	172803	121335	172803	1.42418	0.510132	0	0	0	0	100	100	119983	174772	16.8725	17.4151	119983	174772	1.45664	0.542646	0.5426464021920914,	1	1	1	1	1	1	1	1	1	1	294138	2.85365	412	Putative pectate lyase 11 OS=Arabidopsis thaliana OX=3702 GN=At3g27400 PE=3 SV=2
P	Q8W455	1	1	1	1	1	1	1	1	0	2	5	107821	120054	107821	120054	1.11346	0.155045	0	0	0	0	100	100	106619	121422	16.7021	16.8897	106620	121422	1.13884	0.187559	0.1875591822906386,	1	1	1	1	1	1	1	1	1	1	227875	3.26427	124	Expressed protein OS=Arabidopsis thaliana OX=3702 GN=At2g36835/T1J8.24 PE=1 SV=1
P	Q9FLT9	1	1	1	1	1	1	1	1	0	2	5	48016	284079	48016	284079	5.91634	2.56471	0	0	0	0	100	100	47480	287316	15.5351	18.1323	47481	287316	6.05119	2.59722	2.5972189627450546,	1	1	1	1	1	1	1	1	1	1	332095	3.10796	259	Chloroplastic import inner membrane translocase subunit HP30-2 OS=Arabidopsis thaliana OX=3702 GN=HP30-2 PE=1 SV=1
P	Q84VY3	1	1	1	1	1	1	1	1	-0.272347	2	5	212612	152946	212612	152946	0.719367	-0.475201	0	0	0	0	100	100	210242	154689	17.6817	17.239	210243	154689	0.735763	-0.442687	-0.44268674460700663,	1	1	1	1	1	1	1	1	1	1	365558	2.97078	391	Stearoyl-[acyl-carrier-protein] 9-desaturase 6, chloroplastic OS=Arabidopsis thaliana OX=3702 GN=S-ACP-DES6 PE=2 SV=2
P	Q9SF32	1	1	1	1	1	1	1	1	-4.96046	2	5	115579	300318	115579	300318	2.59838	1.37761	0	0	0	0	100	100	114291	303740	16.8024	18.2125	114291	303741	2.6576	1.41013	1.4101255597045386,	1	1	1	1	1	1	1	1	1	1	415897	2.96193	454	Protein IQ-DOMAIN 1 OS=Arabidopsis thaliana OX=3702 GN=IQD1 PE=1 SV=1
P	P42749	1	1	1	1	1	1	1	1	0.495882	2	5	74594	82337	74594	82337	1.1038	0.142481	0	0	0	0	100	100	73762	83275	16.1706	16.3456	73762.8	83275.3	1.12896	0.174995	0.1749951976874604,	1	1	1	1	1	1	1	1	1	1	156931	2.92854	185	Ubiquitin-conjugating enzyme E2 5 OS=Arabidopsis thaliana OX=3702 GN=UBC5 PE=2 SV=2
P	Q9C5P7	1	1	1	1	1	1	1	1	-5.18647	2	5	70882	862746	70882	862746	12.1716	3.60544	0	0	0	0	100	100	70092	872578	16.097	19.7349	70092.2	872578	12.449	3.63796	3.637958568219365,	1	1	1	1	1	1	1	1	1	1	933628	3.14216	673	Protein transport Sec1a OS=Arabidopsis thaliana OX=3702 GN=SEC1A PE=2 SV=3
P	Q3MKM6	1	1	1	1	1	1	1	1	-10	2	5	263390	756356	263390	756356	2.87162	1.52186	0	0	0	0	100	100	260455	764975	17.9907	19.5451	260455	764976	2.93707	1.55438	1.5543787712639276,	1	1	1	1	1	1	1	1	1	1	1019746	3.32816	479	U3 snoRNP-associated protein-like EMB2271 OS=Arabidopsis thaliana OX=3702 GN=EMB2271 PE=2 SV=1
P	Q8LFL5	1	1	1	1	1	1	1	1	0.405733	2	5	100861	96334	100861	96334	0.955116	-0.0662515	0	0	0	0	100	100	99737	97431	16.6058	16.5721	99737.2	97431.9	0.976886	-0.0337376	-0.03373755332903729,	1	1	1	1	1	1	1	1	1	1	197195	3.18431	129	At1g49975 OS=Arabidopsis thaliana OX=3702 GN=AT1G49975 PE=1 SV=1
P	Q8LFH3	1	1	1	1	1	1	1	1	-5.01219	2	5	74544	299053	74544	299053	4.01176	2.00424	0	0	0	0	100	100	73713	302461	16.1696	18.2064	73713.4	302461	4.1032	2.03675	2.036750954567411,	1	1	1	1	1	1	1	1	1	1	373597	2.93893	430	At5g18460 OS=Arabidopsis thaliana OX=3702 GN=AT5G18460 PE=1 SV=1
P	Q9LPK6	1	1	1	1	1	1	1	1	-4.9782	2	4	55487	88334	55487	88334	1.59198	0.670819	0	0	0	0	100	100	54868	89340	15.7437	16.447	54868.7	89340.7	1.62826	0.703333	0.7033329436797136,	1	1	1	1	1	1	1	1	1	1	143821	2.41746	550	Probable acyl-activating enzyme 9 OS=Arabidopsis thaliana OX=3702 GN=AEE9 PE=2 SV=1
P	Q9FK23	1	1	1	1	1	1	1	1	-5.19543	2	4	56373	139164	56373	139164	2.46863	1.30371	0	0	0	0	100	100	55744	140749	15.7666	17.1028	55744.9	140750	2.5249	1.33622	1.336223706583264,	1	1	1	1	1	1	1	1	1	1	195537	2.59226	500	Transcription termination factor MTERF8, chloroplastic OS=Arabidopsis thaliana OX=3702 GN=MTERF8 PE=1 SV=1
P	Q500X2	1	1	1	1	1	1	1	1	-4.87809	2	4	45937	83952	45937	83952	1.82755	0.869908	0	0	0	0	100	100	45425	84908	15.4712	16.3736	45425.2	84908.8	1.8692	0.902422	0.9024219580711241,	1	1	1	1	1	1	1	1	1	1	129889	2.70703	255	At5g04440 OS=Arabidopsis thaliana OX=3702 GN=AT5G04440 PE=1 SV=1
P	P0DO45	1	1	1	1	1	1	1	1	-0.0364339	2	4	385246	362217	385246	362217	0.940223	-0.0889257	0	0	0	0	100	100	380953	366344	18.5393	18.4828	380953	366345	0.961653	-0.0564118	-0.05641181426384599,	1	1	1	1	1	1	1	1	1	1	747463	4.13323	55	ATP synthase small subunit 6-B, mitochondrial OS=Arabidopsis thaliana OX=3702 GN=ATP6 PE=2 SV=1
P	O80840	1	1	1	1	1	1	1	1	-10	2	4	26981	282663	26981	282663	10.4764	3.38907	0	0	0	0	100	100	26680	285884	14.7035	18.1251	26680.4	285884	10.7152	3.42158	3.4215812294999184,	1	1	1	1	1	1	1	1	1	1	309644	3.09993	246	Phosphomannomutase OS=Arabidopsis thaliana OX=3702 GN=PMM PE=1 SV=1
P	O23404	1	1	1	1	1	1	1	1	-10	2	4	123520	312381	123520	312381	2.52899	1.33856	0	0	0	0	100	100	122143	315941	16.8982	18.2693	122144	315941	2.58663	1.37108	1.371075954081843,	1	1	1	1	1	1	1	1	1	1	435901	2.65576	963	Pyruvate, phosphate dikinase 1, chloroplastic OS=Arabidopsis thaliana OX=3702 GN=PPDK PE=1 SV=2
P	Q8S8D2	1	1	1	1	1	1	1	1	-0.894333	2	4	372151	673308	372151	673308	1.80923	0.855378	0	0	0	0	100	100	368004	680981	18.4894	19.3773	368004	680981	1.85047	0.887892	0.8878923988366519,	1	1	1	1	1	1	1	1	1	1	1045459	3.44876	372	Ribosomal protein L1p/L10e family OS=Arabidopsis thaliana OX=3702 GN=At2g42650 PE=1 SV=1
P	Q0WLC7	1	1	1	1	1	1	1	1	-10	2	4	2041491	229826	2041491	229826	0.112578	-3.15101	0	0	0	0	100	100	2018743	232445	20.945	17.8265	2.01874e+06	232445	0.115143	-3.1185	-3.1184953794017987,	1	1	1	1	1	1	1	1	1	1	2271317	3.6175	548	CBS domain-containing protein CBSCBSPB4 OS=Arabidopsis thaliana OX=3702 GN=CBSCBSPB4 PE=1 SV=2
P	Q8L6Y1	1	1	1	1	1	1	1	1	-10	2	4	46311	167667	46311	167667	3.62046	1.85617	0	0	0	0	100	100	45794	169577	15.4829	17.3716	45795	169578	3.70298	1.88869	1.8886858576038024,	1	1	1	1	1	1	1	1	1	1	213978	2.42891	797	Ubiquitin carboxyl-terminal hydrolase 14 OS=Arabidopsis thaliana OX=3702 GN=UBP14 PE=1 SV=1
P	Q93VB2	1	1	1	1	1	1	1	1	0.364246	2	4	85615	154076	85615	154076	1.79964	0.847707	0	0	0	0	100	100	84661	155831	16.3694	17.2496	84661	155832	1.84066	0.880221	0.8802205712892804,	1	1	1	1	1	1	1	1	1	1	239691	2.75126	425	Autophagy-related protein 18a OS=Arabidopsis thaliana OX=3702 GN=ATG18A PE=1 SV=1
P	Q9ZNW0	1	1	1	1	1	1	1	1	-0.0792365	2	4	38380	53617	38380	53617	1.397	0.482336	0	0	0	0	100	100	37952	54228	15.2119	15.7268	37952.4	54228	1.42885	0.51485	0.5148496927163454,	1	1	1	1	1	1	1	1	1	1	91997	2.29726	464	Adenylyltransferase and sulfurtransferase MOCS3 OS=Arabidopsis thaliana OX=3702 GN=MOCS3 PE=2 SV=1
P	Q9ZNT1	1	1	1	1	1	1	1	1	-5.26103	2	4	77711	228988	77711	228988	2.94666	1.55908	0	0	0	0	100	100	76845	231597	16.2297	17.8213	76845.1	231598	3.01382	1.5916	1.5915951696958959,	1	1	1	1	1	1	1	1	1	1	306699	3.03801	281	NADH--cytochrome b5 reductase 1 OS=Arabidopsis thaliana OX=3702 GN=CBR1 PE=1 SV=1
P	Q94CL1	1	1	1	1	1	1	1	1	-0.435178	2	4	19419	26256	19419	26256	1.35208	0.435178	0	0	0	0	100	100	19202	26555	14.229	14.6967	19202.6	26555.2	1.3829	0.467692	0.4676921391824435,	1	1	1	1	1	1	1	1	1	1	45675	2.25484	254	AT5g19430/F7K24_180 OS=Arabidopsis thaliana OX=3702 GN=AT5G12310 PE=1 SV=1
P	Q9SZD1	1	1	1	1	1	1	1	1	-10	2	4	171145	402772	171145	402772	2.3534	1.23474	0	0	0	0	100	100	169238	407362	17.3687	18.636	169238	407362	2.40704	1.26726	1.2672581535003644,	1	1	1	1	1	1	1	1	1	1	573917	2.97853	603	Protein tesmin/TSO1-like CXC 5 OS=Arabidopsis thaliana OX=3702 GN=TCX5 PE=1 SV=1
P	Q9LZ82	1	1	1	1	1	1	1	1	-10	2	4	90517	137531	90517	137531	1.51939	0.603496	0	0	0	0	100	100	89508	139098	16.4497	17.0857	89508.4	139098	1.55403	0.63601	0.6360100737104243,	1	1	1	1	1	1	1	1	1	1	228048	2.86248	313	Protein BTR1 OS=Arabidopsis thaliana OX=3702 GN=BTR1 PE=1 SV=1
P	Q9LYT7	1	1	1	1	1	1	1	1	0.00986946	2	4	171149	200435	171149	200435	1.17111	0.227882	0	0	0	0	100	100	169241	202719	17.3687	17.6291	169242	202719	1.19781	0.260395	0.2603954962505358,	1	1	1	1	1	1	1	1	1	1	371584	3.16694	253	3-isopropylmalate dehydratase small subunit 3 OS=Arabidopsis thaliana OX=3702 GN=SSU3 PE=1 SV=1
P	Q945M1	1	1	1	1	1	1	1	1	-5.70012	2	4	150711	286971	150711	286971	1.90411	0.92912	0	0	0	0	100	100	149031	290241	17.1853	18.1469	149032	290241	1.94751	0.961634	0.9616341376132228,	1	1	1	1	1	1	1	1	1	1	437682	3.57297	117	NADH dehydrogenase [ubiquinone] 1 beta subcomplex subunit 9 OS=Arabidopsis thaliana OX=3702 GN=CIB22 PE=1 SV=1
P	Q94AU7	1	1	1	1	1	1	1	1	-5	2	4	38969	112932	38969	112932	2.898	1.53506	0	0	0	0	100	100	38534	114219	15.2339	16.8014	38534.8	114219	2.96405	1.56757	1.5675694302879826,	1	1	1	1	1	1	1	1	1	1	151901	2.76994	258	Gamma carbonic anhydrase 3, mitochondrial OS=Arabidopsis thaliana OX=3702 GN=GAMMACA3 PE=1 SV=1
P	Q94A97	1	1	1	1	1	1	1	1	-10	2	4	25166	120441	25166	120441	4.78586	2.25878	0	0	0	0	100	100	24885	121813	14.603	16.8943	24885.6	121814	4.89495	2.29129	2.291292665352549,	1	1	1	1	1	1	1	1	1	1	145607	2.97849	153	Ubiquitin-conjugating enzyme E2 35 OS=Arabidopsis thaliana OX=3702 GN=UBC35 PE=1 SV=1
P	Q94A82	1	1	1	1	1	1	1	1	0.17231	2	4	543361	545002	543361	545002	1.00302	0.00435051	0	0	0	0	100	100	537306	551213	19.0354	19.0723	537307	551213	1.02588	0.0368644	0.03686440996130405,	1	1	1	1	1	1	1	1	1	1	1088363	3.3953	438	Nudix hydrolase 19, chloroplastic OS=Arabidopsis thaliana OX=3702 GN=NUDT19 PE=1 SV=1
P	Q1PER6	1	1	1	1	1	1	1	1	0.131538	2	4	129255	185018	129255	185018	1.43142	0.517446	0	0	0	0	100	100	127814	187126	16.9637	17.5137	127815	187127	1.46404	0.549959	0.549959449453243,	1	1	1	1	1	1	1	1	1	1	314273	3.09763	251	L-ascorbate peroxidase 2, cytosolic OS=Arabidopsis thaliana OX=3702 GN=APX2 PE=2 SV=3
P	Q39221	1	1	1	1	1	1	1	1	0.0571031	2	4	134077	235304	134077	235304	1.75499	0.811464	0	0	0	0	100	100	132583	237985	17.0165	17.8605	132583	237986	1.79499	0.843978	0.843977976564195,	1	1	1	1	1	1	1	1	1	1	369381	2.97308	393	SEC12-like protein 2 OS=Arabidopsis thaliana OX=3702 GN=STL2P PE=1 SV=4
P	O48646	1	1	1	1	1	1	1	1	-10	2	4	328261	273746	328261	273746	0.833928	-0.262005	0	0	0	0	100	100	324603	276865	18.3083	18.0788	324603	276866	0.852935	-0.229492	-0.22949156751444127,	1	1	1	1	1	1	1	1	1	1	602007	3.41411	232	Probable phospholipid hydroperoxide glutathione peroxidase 6, mitochondrial OS=Arabidopsis thaliana OX=3702 GN=GPX6 PE=2 SV=2
P	Q9XI57	1	1	1	1	1	1	1	1	0.0495835	2	4	1456885	1435373	1456885	1435373	0.985234	-0.0214613	0	0	0	0	100	100	1440651	1451731	20.4583	20.4693	1.44065e+06	1.45173e+06	1.00769	0.0110526	0.011052591283527662,	1	1	1	1	1	1	1	1	1	1	2892258	3.91593	351	F9L1.6 OS=Arabidopsis thaliana OX=3702 GN=F9L1.6 PE=1 SV=1
P	Q9LW11	1	1	1	1	1	1	1	1	-10	2	4	35539	234003	35539	234003	6.5844	2.71905	0	0	0	0	100	100	35143	236669	15.101	17.8525	35143	236670	6.73448	2.75157	2.751565938355474,	1	1	1	1	1	1	1	1	1	1	269542	3.21578	164	At3g15680 OS=Arabidopsis thaliana OX=3702 GN=At3g15680 PE=1 SV=1
P	F4IPY2	1	1	1	1	1	1	1	1	-10	2	4	32196	184270	32196	184270	5.72338	2.51687	0	0	0	0	100	100	31837	186370	14.9584	17.5078	31837.3	186370	5.85383	2.54938	2.549381752106206,	1	1	1	1	1	1	1	1	1	1	216466	2.58488	563	Cysteine--tRNA ligase, chloroplastic/mitochondrial OS=Arabidopsis thaliana OX=3702 GN=SYCO PE=2 SV=1
P	Q9LV79	1	1	1	1	1	1	1	1	-5	2	4	78031	96777	78031	96777	1.24024	0.310617	0	0	0	0	100	100	77161	97879	16.2356	16.5787	77161.5	97879.9	1.26851	0.343131	0.3431307337213453,	1	1	1	1	1	1	1	1	1	1	174808	2.92869	206	Ras-related protein RABH1a OS=Arabidopsis thaliana OX=3702 GN=RABH1A PE=3 SV=1
P	Q9LHN2	1	1	1	1	1	1	1	1	-0.348169	2	4	67044	201590	67044	201590	3.00683	1.58824	0	0	0	0	100	100	66296	203887	16.0167	17.6374	66297	203887	3.07537	1.62076	1.6207578484960325,	1	1	1	1	1	1	1	1	1	1	268634	2.99141	274	At3g18870 OS=Arabidopsis thaliana OX=3702 GN=At3g18870 PE=2 SV=1
P	Q9SUM2	1	1	1	1	1	1	1	1	-5.04664	2	4	519594	646115	519594	646115	1.2435	0.314406	0	0	0	0	100	100	513804	653478	18.9709	19.3178	513804	653478	1.27184	0.34692	0.3469201021105156,	1	1	1	1	1	1	1	1	1	1	1165709	4.12211	88	Probable small nuclear ribonucleoprotein F OS=Arabidopsis thaliana OX=3702 GN=At4g30220 PE=3 SV=1
P	Q940Y5	1	1	1	1	1	1	1	1	-10	2	4	53877	133657	53877	133657	2.48078	1.31079	0	0	0	0	100	100	53276	135180	15.7012	17.0445	53276.7	135180	2.53732	1.34331	1.3433078771128018,	1	1	1	1	1	1	1	1	1	1	187534	2.48139	619	Auxin efflux carrier component 7 OS=Arabidopsis thaliana OX=3702 GN=PIN7 PE=1 SV=2
P	Q9LH31	1	1	1	1	1	1	1	1	-10	2	4	31937	478503	31937	478503	14.9827	3.90523	0	0	0	0	100	100	31581	483956	14.9468	18.8845	31581.1	483956	15.3242	3.93774	3.9377411699560634,	1	1	1	1	1	1	1	1	1	1	510440	2.92691	604	Terpenoid synthase 30 OS=Arabidopsis thaliana OX=3702 GN=TPS30 PE=2 SV=1
P	Q9STV4	1	1	1	1	1	1	1	1	-4.79458	2	4	100015	203044	100015	203044	2.03014	1.02158	0	0	0	0	100	100	98900	205357	16.5937	17.6478	98900.6	205358	2.07641	1.05409	1.0540899127978833,	1	1	1	1	1	1	1	1	1	1	303059	2.83317	445	CBL-interacting serine/threonine-protein kinase 8 OS=Arabidopsis thaliana OX=3702 GN=CIPK8 PE=1 SV=1
P	Q9SU36	1	1	1	1	1	1	1	1	-10	2	4	47972	196169	47972	196169	4.08924	2.03183	0	0	0	0	100	100	47437	198404	15.5337	17.5981	47437.5	198405	4.18244	2.06435	2.0643464864296237,	1	1	1	1	1	1	1	1	1	1	244141	2.54691	693	Oxysterol-binding protein-related protein 2B OS=Arabidopsis thaliana OX=3702 GN=ORP2B PE=2 SV=2
P	O81769	1	1	1	1	1	1	1	1	-0.591787	2	4	242421	448587	242421	448587	1.85045	0.887873	0	0	0	0	100	100	239719	453699	17.871	18.7914	239720	453699	1.89262	0.920387	0.9203870374643686,	1	1	1	1	1	1	1	1	1	1	691008	3.397	277	Probable diphthine methyl ester synthase OS=Arabidopsis thaliana OX=3702 GN=At4g31790 PE=2 SV=1
P	P54969	1	1	1	1	1	1	1	1	-5.11101	2	4	394899	468007	394899	468007	1.18513	0.245046	0	0	0	0	100	100	390498	473340	18.575	18.8525	390499	473341	1.21214	0.27756	0.2775602988685491,	1	1	1	1	1	1	1	1	1	1	862906	3.29449	438	IAA-amino acid hydrolase ILR1-like 1 OS=Arabidopsis thaliana OX=3702 GN=ILL1 PE=1 SV=1
P	P54904	1	1	1	1	1	1	1	1	-5.10021	2	4	265718	359261	265718	359261	1.35204	0.435136	0	0	0	0	100	100	262757	363355	18.0034	18.471	262757	363355	1.38286	0.46765	0.4676502745832731,	1	1	1	1	1	1	1	1	1	1	624979	3.35496	276	Pyrroline-5-carboxylate reductase OS=Arabidopsis thaliana OX=3702 GN=PROC1 PE=2 SV=1
P	Q9XER9	1	1	1	1	1	1	1	1	-10	2	4	246072	936202	246072	936202	3.80459	1.92774	0	0	0	0	100	100	243330	946871	17.8926	19.8528	243330	946871	3.8913	1.96025	1.9602532460045863,	1	1	1	1	1	1	1	1	1	1	1182274	2.92908	1392	ENHANCER OF AG-4 protein 2 OS=Arabidopsis thaliana OX=3702 GN=HUA2 PE=2 SV=1
P	Q9SFV2	1	1	1	1	1	1	1	1	-5.45454	2	4	52851	177305	52851	177305	3.35481	1.74623	0	0	0	0	100	100	52262	179325	15.6735	17.4522	52262.1	179326	3.43127	1.77874	1.7787444513460258,	1	1	1	1	1	1	1	1	1	1	230156	2.85687	320	FHA domain-containing protein FHA2 OS=Arabidopsis thaliana OX=3702 GN=FHA2 PE=1 SV=1
P	Q84K90	1	1	1	1	1	1	1	1	-4.97471	2	4	86893	485582	86893	485582	5.58828	2.4824	0	0	0	0	100	100	85924	491115	16.3908	18.9057	85924.8	491116	5.71565	2.51492	2.5149169833815956,	1	1	1	1	1	1	1	1	1	1	572475	3.3378	263	RGS1-HXK1-interacting protein 1 OS=Arabidopsis thaliana OX=3702 GN=RHIP1 PE=1 SV=1
P	F4IN63	1	1	1	1	1	1	1	1	-5.25997	2	4	88388	113305	88388	113305	1.2819	0.358289	0	0	0	0	100	100	87403	114596	16.4154	16.8062	87403.1	114596	1.31112	0.390803	0.3908030112353762,	1	1	1	1	1	1	1	1	1	1	201693	2.66322	438	Oxidoreductase, 2OG-Fe(II) oxygenase family protein OS=Arabidopsis thaliana OX=3702 GN=At2g48080 PE=1 SV=1
P	Q9S9P8	1	1	1	1	1	1	1	1	-0.175169	2	4	56202	135494	56202	135494	2.41084	1.26954	0	0	0	0	100	100	55575	137038	15.7622	17.0642	55575.8	137038	2.46579	1.30205	1.3020494958091389,	1	1	1	1	1	1	1	1	1	1	191696	2.70055	382	Ferredoxin--NADP reductase, root isozyme 2, chloroplastic OS=Arabidopsis thaliana OX=3702 GN=RFNR2 PE=1 SV=1
P	F4KBP8	1	1	1	1	1	1	1	1	-10	2	4	208247	175677	208247	175677	0.843599	-0.24537	0	0	0	0	100	100	205926	177679	17.6518	17.4389	205927	177679	0.862827	-0.212856	-0.2128564843341911,	1	1	1	1	1	1	1	1	1	1	383924	2.99207	391	Pectin lyase-like superfamily protein OS=Arabidopsis thaliana OX=3702 GN=At5g44840 PE=3 SV=1
P	Q9FY96	1	1	1	1	1	1	1	1	-0.337491	2	4	91629	94674	91629	94674	1.03323	0.047164	0	0	0	0	100	100	90608	95752	16.4674	16.547	90608	95752.9	1.05678	0.0796779	0.07967790809421067,	1	1	1	1	1	1	1	1	1	1	186303	2.84371	267	Pollen Ole e 1 allergen and extensin family protein OS=Arabidopsis thaliana OX=3702 GN=At5g13140 PE=1 SV=1
P	P42760	1	1	1	1	1	1	1	1	-0.117275	2	4	150937	130673	150937	130673	0.865745	-0.207985	0	0	0	0	100	100	149255	132162	17.1874	17.012	149255	132162	0.885478	-0.175472	-0.17547152143090022,	1	1	1	1	1	1	1	1	1	1	281610	3.13158	208	Glutathione S-transferase F6 OS=Arabidopsis thaliana OX=3702 GN=GSTF6 PE=2 SV=2
P	Q6NLQ7	1	1	1	1	1	1	1	1	0.083709	2	4	104701	151748	104701	151748	1.44935	0.535402	0	0	0	0	100	100	103534	153477	16.6598	17.2277	103534	153477	1.48238	0.567916	0.5679161856533013,	1	1	1	1	1	1	1	1	1	1	256449	2.73139	476	Monofunctional riboflavin biosynthesis protein RIBA 2, chloroplastic OS=Arabidopsis thaliana OX=3702 GN=RIBA2 PE=1 SV=1
P	Q9SE33	1	1	1	1	1	1	1	1	0	2	4	53892	73167	53892	73167	1.35766	0.441122	0	0	0	0	100	100	53291	74000	15.7016	16.1753	53291.5	74000.8	1.3886	0.473636	0.47363588352864855,	1	1	1	1	1	1	1	1	1	1	127059	2.7499	226	Cysteine and histidine-rich domain-containing protein RAR1 OS=Arabidopsis thaliana OX=3702 GN=RAR1 PE=1 SV=1
P	Q8GTR4	1	1	1	1	1	1	1	1	-4.7327	2	4	110426	240767	110426	240767	2.18035	1.12456	0	0	0	0	100	100	109195	243510	16.7366	17.8936	109196	243511	2.23004	1.15707	1.1570716746944552,	1	1	1	1	1	1	1	1	1	1	351193	2.56102	965	Pullulanase 1, chloroplastic OS=Arabidopsis thaliana OX=3702 GN=PU1 PE=1 SV=2
P	Q8W191	1	1	1	1	1	1	1	1	0.0681566	2	4	132417	1793777	132417	1793777	13.5464	3.75984	0	0	0	0	100	100	130941	1814219	16.9986	20.7909	130942	1.81422e+06	13.8552	3.79235	3.792354196711906,	1	1	1	1	1	1	1	1	1	1	1926194	4.11151	149	Transcription factor HY5-like OS=Arabidopsis thaliana OX=3702 GN=HYH PE=1 SV=1
P	A0JQ78	1	1	1	1	1	1	1	1	-0.0420893	2	4	192163	201846	192163	201846	1.05039	0.0709244	0	0	0	0	100	100	190021	204146	17.5358	17.6392	190022	204146	1.07433	0.103438	0.10343832269129725,	1	1	1	1	1	1	1	1	1	1	394009	3.26917	212	At3g10405 OS=Arabidopsis thaliana OX=3702 GN=At3g10405 PE=1 SV=1
P	Q8RXH2	1	1	1	1	1	1	1	1	0.0600704	2	3	137407	104274	137407	104274	0.75887	-0.398076	0	0	0	0	100	100	135875	105462	17.0519	16.6864	135876	105462	0.776166	-0.365562	-0.36556212042835273,	1	1	1	1	1	1	1	1	1	1	241681	2.52833	716	Nuclear pore complex protein NUP85 OS=Arabidopsis thaliana OX=3702 GN=NUP85 PE=1 SV=1
P	Q7X9V3	1	1	1	1	1	1	1	1	0	2	3	141176	138162	141176	138162	0.978651	-0.031134	0	0	0	0	100	100	139602	139736	17.091	17.0923	139603	139737	1.00096	0.00137993	0.0013799266844605397,	1	1	1	1	1	1	1	1	1	1	279338	3.03451	258	Acetyltransferase NSI OS=Arabidopsis thaliana OX=3702 GN=NSI PE=1 SV=1
P	Q8LEK2	1	1	1	1	1	1	1	1	-0.320704	2	3	196438	253705	196438	253705	1.29153	0.369078	0	0	0	0	100	100	194249	256596	17.5675	17.9691	194249	256596	1.32096	0.401592	0.4015918179711597,	1	1	1	1	1	1	1	1	1	1	450143	3.38384	186	Golgi apparatus membrane protein-like protein ECHIDNA OS=Arabidopsis thaliana OX=3702 GN=ECH PE=1 SV=1
P	Q8RWZ1	1	1	1	1	1	1	1	1	-4.78849	2	3	204594	106304	204594	106304	0.519585	-0.944568	0	0	0	0	100	100	202314	107515	17.6262	16.7142	202314	107515	0.531428	-0.912054	-0.9120540482393512,	1	1	1	1	1	1	1	1	1	1	310898	2.60726	768	Protein STRUBBELIG OS=Arabidopsis thaliana OX=3702 GN=SUB PE=1 SV=1
P	P56773	1	1	1	1	1	1	1	1	-10	2	3	146626	322438	146626	322438	2.19905	1.13688	0	0	0	0	100	100	144992	326112	17.1456	18.315	144992	326113	2.24917	1.16939	1.1693947358991785,	1	1	1	1	1	1	1	1	1	1	469064	3.33879	215	Cytochrome b6 OS=Arabidopsis thaliana OX=3702 GN=petB PE=1 SV=1
P	F4JEH7	1	1	1	1	1	1	1	1	-0.478605	2	3	77169	108355	77169	108355	1.40413	0.489672	0	0	0	0	100	100	76309	109589	16.2196	16.7418	76309.1	109590	1.43613	0.522186	0.522186316790584,	1	1	1	1	1	1	1	1	1	1	185524	2.84027	268	Histone H2A deubiquitinase (DUF3755) OS=Arabidopsis thaliana OX=3702 GN=At3g07565 PE=1 SV=1
P	Q8LEF6	1	1	1	1	1	1	1	1	0	2	3	84424	165735	84424	165735	1.96313	0.973153	0	0	0	0	100	100	83483	167623	16.3492	17.3549	83483.3	167624	2.00787	1.00567	1.0056671179553067,	1	1	1	1	1	1	1	1	1	1	250159	2.95417	278	ABC transporter I family member 11, chloroplastic OS=Arabidopsis thaliana OX=3702 GN=ABCI11 PE=2 SV=1
P	F4HPA7	1	1	1	1	1	1	1	1	-5.29195	2	3	21786	224427	21786	224427	10.3014	3.36477	0	0	0	0	100	100	21543	226984	14.3949	17.7922	21543.3	226985	10.5362	3.39729	3.397286915647182,	1	1	1	1	1	1	1	1	1	1	246213	3.11485	189	Mediator of RNA polymerase II transcription subunit 10b OS=Arabidopsis thaliana OX=3702 GN=MED10B PE=1 SV=1
P	A0A1P8B2J0	1	1	1	1	1	1	1	1	-5.24765	2	3	148325	116962	148325	116962	0.788552	-0.342722	0	0	0	0	100	100	146672	118294	17.1622	16.852	146672	118295	0.806525	-0.310208	-0.31020799179249514,	1	1	1	1	1	1	1	1	1	1	265287	2.94084	304	Serine/Threonine-kinase OS=Arabidopsis thaliana OX=3702 GN=At2g20495 PE=1 SV=1
P	O80861	1	1	1	1	1	1	1	1	1.0943	2	3	396474	124772	396474	124772	0.314704	-1.66793	0	0	0	0	100	100	392056	126193	18.5807	16.9453	392056	126194	0.321877	-1.63542	-1.6354181386437672,	1	1	1	1	1	1	1	1	1	1	521246	3.30207	260	At3g04090 OS=Arabidopsis thaliana OX=3702 GN=At2g30960 PE=1 SV=1
P	Q84TE2	1	1	1	1	1	1	1	1	0.240852	2	3	70448	955365	70448	955365	13.5613	3.76142	0	0	0	0	100	100	69663	966252	16.0881	19.882	69663	966253	13.8704	3.79394	3.793935274763014,	1	1	1	1	1	1	1	1	1	1	1025813	3.46084	355	At4g33120 OS=Arabidopsis thaliana OX=3702 GN=At4g33120 PE=1 SV=1
P	Q8LE51	1	1	1	1	1	1	1	1	-10	2	3	146240	141502	146240	141502	0.967601	-0.0475155	0	0	0	0	100	100	144610	143114	17.1418	17.1268	144611	143115	0.989656	-0.0150016	-0.015001626220724472,	1	1	1	1	1	1	1	1	1	1	287742	3.34506	130	Protein yippee-like OS=Arabidopsis thaliana OX=3702 GN=At2g40110 PE=1 SV=1
P	Q8L866	1	1	1	1	1	1	1	1	0	2	3	47964	4356312	47964	4356312	90.8246	6.50501	0	0	0	0	100	100	47429	4405958	15.5335	22.071	47429.6	4.40596e+06	92.8948	6.53753	6.537525399991522,	1	1	1	1	1	1	1	1	1	1	4404276	3.75401	776	Amine oxidase [copper-containing] zeta, peroxisomal OS=Arabidopsis thaliana OX=3702 GN=CuAOzeta PE=1 SV=1
P	Q9FVC1	1	1	1	1	1	1	1	1	-0.131303	2	3	104070	114006	104070	114006	1.09547	0.131556	0	0	0	0	100	100	102910	115305	16.651	16.8151	102910	115305	1.12044	0.164069	0.16406941217725202,	1	1	1	1	1	1	1	1	1	1	218076	2.9584	240	MADS-box protein SVP OS=Arabidopsis thaliana OX=3702 GN=SVP PE=1 SV=1
P	Q8L7L5	1	1	1	1	1	1	1	1	0.0600828	2	3	322889	399334	322889	399334	1.23675	0.306558	0	0	0	0	100	100	319291	403884	18.2845	18.6236	319291	403885	1.26494	0.339072	0.3390715228526892,	1	1	1	1	1	1	1	1	1	1	722223	3.30967	354	AT-hook motif nuclear-localized protein 11 OS=Arabidopsis thaliana OX=3702 GN=AHL11 PE=2 SV=1
P	O80786	1	1	1	1	1	1	1	1	-5	2	3	243287	225797	243287	225797	0.92811	-0.107633	0	0	0	0	100	100	240576	228370	17.8761	17.801	240576	228370	0.949264	-0.075119	-0.07511900904130062,	1	1	1	1	1	1	1	1	1	1	469084	2.80972	727	DNA replication licensing factor MCM5 OS=Arabidopsis thaliana OX=3702 GN=MCM5 PE=1 SV=1
P	Q9T0A7	1	1	1	1	1	1	1	1	0	2	3	81194	277186	81194	277186	3.41387	1.77141	0	0	0	0	100	100	80289	280344	16.2929	18.0968	80289.3	280345	3.49168	1.80392	1.8039232716721634,	1	1	1	1	1	1	1	1	1	1	358380	3.01028	350	UDP-glucose 4-epimerase 2 OS=Arabidopsis thaliana OX=3702 GN=UGE2 PE=1 SV=1
P	O80765	1	1	1	1	1	1	1	1	-4.61051	2	3	94878	107191	94878	107191	1.12978	0.176038	0	0	0	0	100	100	93820	108412	16.5176	16.7262	93820.8	108413	1.15553	0.208552	0.20855218011632026,	1	1	1	1	1	1	1	1	1	1	202069	2.7223	383	Pantothenate kinase 1 OS=Arabidopsis thaliana OX=3702 GN=PANK1 PE=1 SV=2
P	Q9FHR8	1	1	1	1	1	1	1	1	0.455178	2	3	74389	113147	74389	113147	1.52102	0.605037	0	0	0	0	100	100	73560	114436	16.1666	16.8042	73560.1	114436	1.55569	0.637551	0.6375510291704802,	1	1	1	1	1	1	1	1	1	1	187536	2.82904	278	Delta(3,5)-Delta(2,4)-dienoyl-CoA isomerase, peroxisomal OS=Arabidopsis thaliana OX=3702 GN=DCI1 PE=1 SV=1
P	Q8L745	1	1	1	1	1	1	1	1	-0.453404	2	3	86449	137013	86449	137013	1.5849	0.664392	0	0	0	0	100	100	85485	138574	16.3834	17.0803	85485.7	138574	1.62102	0.696906	0.6969055090041985,	1	1	1	1	1	1	1	1	1	1	223462	2.40521	879	AT5g42220/K5J14_2 OS=Arabidopsis thaliana OX=3702 GN=AT5G42220 PE=1 SV=1
P	O81147	1	1	1	1	1	1	1	1	-0.653856	2	3	165651	1485423	165651	1485423	8.96718	3.16466	0	0	0	0	100	100	163805	1502351	17.3216	20.5188	163805	1.50235e+06	9.17157	3.19717	3.1971689091277495,	1	1	1	1	1	1	1	1	1	1	1651074	3.82683	246	Proteasome subunit alpha type-6-B OS=Arabidopsis thaliana OX=3702 GN=PAA2 PE=1 SV=1
P	Q93V74	1	1	1	1	1	1	1	1	-0.400038	2	3	123077	676156	123077	676156	5.49376	2.45779	0	0	0	0	100	100	121705	683861	16.893	19.3833	121706	683862	5.61898	2.49031	2.4903088591057108,	1	1	1	1	1	1	1	1	1	1	799233	3.49613	255	Cyclase-like protein 1 OS=Arabidopsis thaliana OX=3702 GN=CYCLASE1 PE=1 SV=1
P	Q8VZ23	1	1	1	1	1	1	1	1	-0.120257	2	3	131541	94331	131541	94331	0.717122	-0.479709	0	0	0	0	100	100	130075	95406	16.989	16.5418	130075	95406	0.733468	-0.447195	-0.44719477128822827,	1	1	1	1	1	1	1	1	1	1	225872	2.73897	412	NAD(P)-linked oxidoreductase superfamily protein OS=Arabidopsis thaliana OX=3702 GN=AT1G04420 PE=1 SV=1
P	F4IHR4	1	1	1	1	1	1	1	1	-0.0173359	2	3	217735	404568	217735	404568	1.85808	0.893809	0	0	0	0	100	100	215308	409178	17.716	18.6424	215309	409179	1.90043	0.926323	0.9263227834718131,	1	1	1	1	1	1	1	1	1	1	622303	3.40484	245	Alpha carbonic anhydrase 2 OS=Arabidopsis thaliana OX=3702 GN=ACA2 PE=2 SV=2
P	Q94CE3	1	1	1	1	1	1	1	1	-0.461952	2	3	244131	312902	244131	312902	1.2817	0.358055	0	0	0	0	100	100	241410	316467	17.8811	18.2717	241411	316468	1.31091	0.390569	0.390569283300709,	1	1	1	1	1	1	1	1	1	1	557033	3.26731	301	Beta carbonic anhydrase 5, chloroplastic OS=Arabidopsis thaliana OX=3702 GN=BCA5 PE=2 SV=1
P	Q9SN73	1	1	1	1	1	1	1	1	-0.193784	2	3	231853	259615	231853	259615	1.11974	0.163163	0	0	0	0	100	100	229269	262573	17.8067	18.0024	229270	262574	1.14526	0.195677	0.19567725230711144,	1	1	1	1	1	1	1	1	1	1	491468	3.55796	136	Protein BUNDLE SHEATH DEFECTIVE 2, chloroplastic OS=Arabidopsis thaliana OX=3702 GN=BSD2 PE=1 SV=1
P	Q8RUD6	1	1	1	1	1	1	1	1	-0.0584729	2	3	97793	260516	97793	260516	2.66395	1.41357	0	0	0	0	100	100	96703	263484	16.5613	18.0074	96703.3	263485	2.72467	1.44608	1.4460827793226854,	1	1	1	1	1	1	1	1	1	1	358309	3.32637	169	Protein HIGH ARSENIC CONTENT 1, mitochondrial OS=Arabidopsis thaliana OX=3702 GN=HAC1 PE=1 SV=1
P	Q9SMR4	1	1	1	1	1	1	1	1	-5	2	3	0	65877	0	65877	1000	9.96578	0	0	0	0	100	100	0	66627	10	16.0238	1000	66627.8	66.6278	6.05805	6.058051497900142,	1	1	1	1	1	1	1	1	1	1	65877	2.48832	214	Ras-related protein RABH1c OS=Arabidopsis thaliana OX=3702 GN=RABH1C PE=1 SV=1
P	O22769	1	1	1	1	1	1	1	1	-10	2	3	183089	250402	183089	250402	1.36765	0.451701	0	0	0	0	100	100	181048	253255	17.466	17.9502	181049	253256	1.39882	0.484215	0.48421487375396266,	1	1	1	1	1	1	1	1	1	1	433491	3.23044	255	NADH dehydrogenase [ubiquinone] flavoprotein 2, mitochondrial OS=Arabidopsis thaliana OX=3702 GN=At4g02580 PE=1 SV=3
P	Q9LZ99	1	1	1	1	1	1	1	1	1.09773	2	3	332515	217284	332515	217284	0.653456	-0.613837	0	0	0	0	100	100	328809	219760	18.3269	17.7456	328810	219760	0.66835	-0.581324	-0.5813235745692417,	1	1	1	1	1	1	1	1	1	1	549799	3.32858	258	Expansin-A9 OS=Arabidopsis thaliana OX=3702 GN=EXPA9 PE=2 SV=1
P	Q9LM88	1	1	1	1	1	1	1	1	-5.05249	2	3	14268	49673	14268	49673	3.48143	1.79968	0	0	0	0	100	100	14109	50239	13.7843	15.6165	14109	50239.1	3.56078	1.83219	1.8321926649572964,	1	1	1	1	1	1	1	1	1	1	63941	1.99153	652	At1g20670 OS=Arabidopsis thaliana OX=3702 GN=At1g20670 PE=1 SV=1
P	Q9LYP4	1	1	1	1	1	1	1	1	-4.87121	2	3	119650	154744	119650	154744	1.29331	0.371063	0	0	0	0	100	100	118316	156507	16.8523	17.2559	118317	156508	1.32278	0.403577	0.4035769799244386,	1	1	1	1	1	1	1	1	1	1	274394	2.95693	303	BAG family molecular chaperone regulator 3 OS=Arabidopsis thaliana OX=3702 GN=BAG3 PE=1 SV=1
P	Q8H1F4	1	1	1	1	1	1	1	1	0.161552	2	3	148078	140157	148078	140157	0.946508	-0.0793135	0	0	0	0	100	100	146428	141754	17.1598	17.113	146428	141754	0.968081	-0.0467996	-0.04679960979923516,	1	1	1	1	1	1	1	1	1	1	288235	3.20207	181	Coatomer subunit zeta-3 OS=Arabidopsis thaliana OX=3702 GN=At4g08520 PE=2 SV=1
P	Q9LYD9	1	1	1	1	1	1	1	1	-0.81102	2	3	133737	52211	133737	52211	0.390401	-1.35697	0	0	0	0	100	100	132246	52806	17.0129	15.6884	132247	52806	0.399299	-1.32446	-1.3244590591321692,	1	1	1	1	1	1	1	1	1	1	185948	2.22958	1096	Protein EMBRYONIC FLOWER 1 OS=Arabidopsis thaliana OX=3702 GN=EMF1 PE=1 SV=1
P	Q9FFQ0	1	1	1	1	1	1	1	1	-0.450221	2	3	64774	118852	64774	118852	1.83487	0.875679	0	0	0	0	100	100	64052	120206	15.967	16.8752	64052.3	120206	1.87669	0.908193	0.908193342638074,	1	1	1	1	1	1	1	1	1	1	183626	2.61363	447	TOM1-like protein 5 OS=Arabidopsis thaliana OX=3702 GN=TOL5 PE=1 SV=1
P	Q38935	1	1	1	1	1	1	1	1	-0.0858477	2	3	938335	366707	938335	366707	0.390806	-1.35548	0	0	0	0	100	100	927879	370886	19.8236	18.5006	927880	370886	0.399714	-1.32296	-1.3229613684143506,	1	1	1	1	1	1	1	1	1	1	1305042	3.93093	153	Peptidyl-prolyl cis-trans isomerase FKBP15-1 OS=Arabidopsis thaliana OX=3702 GN=FKBP15-1 PE=2 SV=2
P	Q1EBV4	1	1	1	1	1	1	1	1	-10	2	3	136234	221144	136234	221144	1.62327	0.698899	0	0	0	0	100	100	134716	223664	17.0396	17.771	134716	223664	1.66026	0.731413	0.7314132024646014,	1	1	1	1	1	1	1	1	1	1	357378	2.93613	414	Protein DNA-DAMAGE INDUCIBLE 1 OS=Arabidopsis thaliana OX=3702 GN=DDI1 PE=1 SV=1
P	Q8H125	1	1	1	1	1	1	1	1	5.01564	2	3	237382	144482	237382	144482	0.608648	-0.716321	0	0	0	0	100	100	234736	146128	17.8407	17.1569	234737	146129	0.62252	-0.683807	-0.6838068700968066,	1	1	1	1	1	1	1	1	1	1	381864	2.80593	597	Scarecrow-like protein 5 OS=Arabidopsis thaliana OX=3702 GN=SCL5 PE=1 SV=1
P	Q56XQ0	1	1	1	1	1	1	1	1	4.99624	2	3	108332	89382	108332	89382	0.825075	-0.277403	0	0	0	0	100	100	107124	90400	16.7089	16.464	107125	90400.6	0.843881	-0.244889	-0.24488932437528843,	1	1	1	1	1	1	1	1	1	1	197714	2.70164	393	UPF0496 protein At2g18630 OS=Arabidopsis thaliana OX=3702 GN=At2g18630 PE=2 SV=3
P	Q9SLF7	1	1	1	1	1	1	1	1	0.085935	2	3	87237	84077	87237	84077	0.963777	-0.053229	0	0	0	0	100	100	86264	85035	16.3965	16.3758	86265	85035.2	0.985744	-0.0207151	-0.020715060370463556,	1	1	1	1	1	1	1	1	1	1	171314	3.1731	115	60S acidic ribosomal protein P2-2 OS=Arabidopsis thaliana OX=3702 GN=RPP2B PE=1 SV=1
P	A0A1I9LRU1	1	1	1	1	1	1	1	1	0.653135	2	3	212105	120255	212105	120255	0.56696	-0.818682	0	0	0	0	100	100	209741	121625	17.6783	16.8921	209742	121625	0.579882	-0.786168	-0.7861678452581832,	1	1	1	1	1	1	1	1	1	1	332360	2.5335	973	Mevalonate/galactokinase family protein OS=Arabidopsis thaliana OX=3702 GN=At3g42850 PE=1 SV=1
P	Q94AH8	1	1	1	1	1	1	1	1	-0.174691	2	3	190348	144178	190348	144178	0.757444	-0.400788	0	0	0	0	100	100	188227	145821	17.5221	17.1538	188227	145821	0.774709	-0.368274	-0.3682744648075395,	1	1	1	1	1	1	1	1	1	1	334526	2.58993	860	Alpha,alpha-trehalose-phosphate synthase [UDP-forming] 6 OS=Arabidopsis thaliana OX=3702 GN=TPS6 PE=1 SV=2
P	Q8VWG0	1	1	1	1	1	1	1	1	-0.714828	2	3	253736	317314	253736	317314	1.25057	0.322583	0	0	0	0	100	100	250908	320930	17.9368	18.2919	250909	320930	1.27907	0.355097	0.3550968566396904,	1	1	1	1	1	1	1	1	1	1	571050	3.22904	337	AtbZIP transcription factor OS=Arabidopsis thaliana OX=3702 GN=AtbZIP52 PE=1 SV=1
P	Q56XE4	1	1	1	1	1	1	1	1	0.0789207	2	3	37720	35712	37720	35712	0.946766	-0.0789207	0	0	0	0	100	100	37299	36118	15.1869	15.1405	37299.7	36119	0.968345	-0.0464068	-0.046406838807766145,	1	1	1	1	1	1	1	1	1	1	73432	2.54992	207	U1 small nuclear ribonucleoprotein C OS=Arabidopsis thaliana OX=3702 GN=At4g03120 PE=2 SV=1
P	Q9LXG9	1	1	1	1	1	1	1	1	-0.802861	2	3	188929	110514	188929	110514	0.58495	-0.773615	0	0	0	0	100	100	186823	111773	17.5113	16.7702	186824	111773	0.598283	-0.741101	-0.7411011199633895,	1	1	1	1	1	1	1	1	1	1	299443	3.00945	293	Plant cysteine oxidase 1 OS=Arabidopsis thaliana OX=3702 GN=PCO1 PE=1 SV=1
P	Q9FF53	1	1	1	1	1	1	1	1	-0.343097	2	3	766546	661741	766546	661741	0.863276	-0.212106	0	0	0	0	100	100	758004	669282	19.5318	19.3523	758005	669282	0.882953	-0.179592	-0.17959179638631184,	1	1	1	1	1	1	1	1	1	1	1428287	3.69092	291	Probable aquaporin PIP2-4 OS=Arabidopsis thaliana OX=3702 GN=PIP2-4 PE=1 SV=1
P	P51407	1	1	1	1	1	1	1	1	4.66727	2	3	62108	75963	62108	75963	1.22308	0.290518	0	0	0	0	100	100	61415	76828	15.9063	16.2294	61416	76828.7	1.25096	0.323032	0.32303167685581224,	1	1	1	1	1	1	1	1	1	1	138071	3.0794	115	60S acidic ribosomal protein P2-1 OS=Arabidopsis thaliana OX=3702 GN=RPP2A PE=3 SV=2
P	Q9SKA5	1	1	1	1	1	1	1	1	0	2	3	206230	158635	206230	158635	0.769214	-0.378543	0	0	0	0	100	100	203932	160442	17.6377	17.2917	203932	160443	0.786747	-0.346029	-0.34602919870700144,	1	1	1	1	1	1	1	1	1	1	364865	3.52074	110	At1g22630/F12K8_2 OS=Arabidopsis thaliana OX=3702 GN=AT1G22630 PE=1 SV=1
P	Q9XIK0	1	1	1	1	1	1	1	1	-0.505058	2	3	67830	101852	67830	101852	1.50158	0.586479	0	0	0	0	100	100	67074	103012	16.0335	16.6525	67074.2	103013	1.5358	0.618993	0.6189928168274481,	1	1	1	1	1	1	1	1	1	1	169682	2.97678	179	Protein PLASTID REDOX INSENSITIVE 2, chloroplastic OS=Arabidopsis thaliana OX=3702 GN=PRIN2 PE=1 SV=1
P	Q7XA66	1	1	1	1	1	1	1	1	-0.0131727	2	3	88115	89824	88115	89824	1.0194	0.0277133	0	0	0	0	100	100	87133	90847	16.4109	16.4712	87133.2	90847.7	1.04263	0.0602272	0.06022724085456588,	1	1	1	1	1	1	1	1	1	1	177939	2.86646	242	Zinc finger protein ZOP1 OS=Arabidopsis thaliana OX=3702 GN=ZOP1 PE=1 SV=1
P	Q9XI98	1	1	1	1	1	1	1	1	-5.23304	2	3	88650	202947	88650	202947	2.28931	1.19491	0	0	0	0	100	100	87662	205259	16.4197	17.6471	87662.2	205260	2.34149	1.22742	1.2274243826978442,	1	1	1	1	1	1	1	1	1	1	291597	3.15092	206	Ras-related protein RABG3e OS=Arabidopsis thaliana OX=3702 GN=RABG3E PE=2 SV=1
P	Q680D9	1	1	1	1	1	1	1	1	-10	2	3	41357	171564	41357	171564	4.14837	2.05254	0	0	0	0	100	100	40896	173519	15.3197	17.4047	40896.2	173519	4.24292	2.08506	2.0850573199695916,	1	1	1	1	1	1	1	1	1	1	212921	2.87797	282	B3 domain-containing protein At5g25475 OS=Arabidopsis thaliana OX=3702 GN=At5g25475 PE=2 SV=1
P	A0A1P8BFD8	1	1	1	1	1	1	1	1	-4.98746	2	3	146756	179020	146756	179020	1.21985	0.286701	0	0	0	0	100	100	145120	181060	17.1469	17.4661	145121	181060	1.24765	0.319215	0.31921519042961294,	1	1	1	1	1	1	1	1	1	1	325776	3.12022	247	Eukaryotic translation initiation factor 2B family protein / eIF-2B family protein OS=Arabidopsis thaliana OX=3702 GN=At5g01940 PE=1 SV=1
P	Q9SJI9	1	1	1	1	1	1	1	1	-0.613149	2	3	136535	219392	136535	219392	1.60686	0.68424	0	0	0	0	100	100	135013	221892	17.0427	17.7595	135014	221892	1.64348	0.716754	0.7167539990684759,	1	1	1	1	1	1	1	1	1	1	355927	3.16934	241	Plant cysteine oxidase 4 OS=Arabidopsis thaliana OX=3702 GN=PCO4 PE=1 SV=2
P	Q9XI71	1	1	1	1	1	1	1	1	-10	2	3	66869	203096	66869	203096	3.03722	1.60275	0	0	0	0	100	100	66123	205410	16.0129	17.6482	66123.9	205411	3.10645	1.63527	1.6352662831409461,	1	1	1	1	1	1	1	1	1	1	269965	2.75097	479	F7A19.25 protein OS=Arabidopsis thaliana OX=3702 GN=AT1G14170 PE=1 SV=1
P	Q39172	1	1	1	1	1	1	1	1	0.107224	2	3	122103	103982	122103	103982	0.851593	-0.231765	0	0	0	0	100	100	120742	105167	16.8816	16.6823	120742	105167	0.871003	-0.199251	-0.1992509324801072,	1	1	1	1	1	1	1	1	1	1	226085	2.81645	345	NADPH-dependent oxidoreductase 2-alkenal reductase OS=Arabidopsis thaliana OX=3702 GN=AER PE=1 SV=1
P	Q9SJA8	1	1	1	1	1	1	1	1	-0.258731	2	3	155499	234655	155499	234655	1.50905	0.593636	0	0	0	0	100	100	153766	237329	17.2304	17.8565	153766	237329	1.54344	0.62615	0.6261498038439973,	1	1	1	1	1	1	1	1	1	1	390154	3.08473	321	Probable WRKY transcription factor 17 OS=Arabidopsis thaliana OX=3702 GN=WRKY17 PE=1 SV=2
P	Q9LVL5	1	1	1	1	1	1	1	1	-0.0601648	2	3	37666	81682	37666	81682	2.16859	1.11676	0	0	0	0	100	100	37246	82612	15.1848	16.3341	37246.3	82612.9	2.21802	1.14927	1.1492692640932327,	1	1	1	1	1	1	1	1	1	1	119348	2.32018	571	Probable serine/threonine-protein kinase WNK4 OS=Arabidopsis thaliana OX=3702 GN=WNK4 PE=1 SV=1
P	F4KFG5	1	1	1	1	1	1	1	1	0.0554354	2	3	229511	220406	229511	220406	0.960329	-0.0583998	0	0	0	0	100	100	226953	222917	17.792	17.7662	226954	222918	0.982217	-0.0258859	-0.02588589764427585,	1	1	1	1	1	1	1	1	1	1	449917	3.08611	369	Probable trehalose-phosphate phosphatase I OS=Arabidopsis thaliana OX=3702 GN=TPPI PE=3 SV=1
P	Q9FQ04	1	1	1	1	1	1	1	1	0.210828	2	3	101457	122881	101457	122881	1.21116	0.276393	0	0	0	0	100	100	100326	124281	16.6143	16.9233	100327	124281	1.23877	0.308907	0.308907359824511,	1	1	1	1	1	1	1	1	1	1	224338	2.37455	947	5'-3' exoribonuclease 4 OS=Arabidopsis thaliana OX=3702 GN=XRN4 PE=1 SV=1
P	Q8GYM1	1	1	1	1	1	1	1	1	-4.91287	2	3	134170	569073	134170	569073	4.24143	2.08455	0	0	0	0	100	100	132675	575558	17.0175	19.1346	132675	575558	4.33811	2.11707	2.117065511097251,	1	1	1	1	1	1	1	1	1	1	703243	3.50865	218	Glutathione S-transferase U22 OS=Arabidopsis thaliana OX=3702 GN=GSTU22 PE=1 SV=1
P	Q9LV36	1	1	1	1	1	1	1	1	-0.00175157	2	3	158046	222413	158046	222413	1.40727	0.492897	0	0	0	0	100	100	156284	224947	17.2538	17.7792	156285	224948	1.43934	0.52541	0.5254104983082403,	1	1	1	1	1	1	1	1	1	1	380459	3.05526	335	GPI-anchored protein OS=Arabidopsis thaliana OX=3702 GN=At3g18050 PE=1 SV=1
P	Q9SI77	1	1	1	1	1	1	1	1	0.209911	2	3	77213	50262	77213	50262	0.650953	-0.619376	0	0	0	0	100	100	76352	50834	16.2204	15.6335	76352.7	50834.8	0.66579	-0.586862	-0.5868617836402746,	1	1	1	1	1	1	1	1	1	1	127475	2.62255	304	At1g62730 OS=Arabidopsis thaliana OX=3702 GN=At1g62730 PE=1 SV=1
P	Q84M96	1	1	1	1	1	1	1	1	0.0289148	2	3	349931	421238	349931	421238	1.20377	0.267565	0	0	0	0	100	100	346031	426038	18.4005	18.7006	346032	426039	1.23121	0.300079	0.3000790160942529,	1	1	1	1	1	1	1	1	1	1	771169	3.34807	346	Probable aldo-keto reductase 2 OS=Arabidopsis thaliana OX=3702 GN=AGD2 PE=2 SV=1
P	Q8GXR9	1	1	1	1	1	1	1	1	0.0695365	2	3	47858	49116	47858	49116	1.02629	0.037433	0	0	0	0	100	100	47324	49675	15.5303	15.6003	47324.7	49675.7	1.04968	0.0699469	0.06994687005735716,	1	1	1	1	1	1	1	1	1	1	96974	2.27149	519	Alternative NAD(P)H-ubiquinone oxidoreductase C1, chloroplastic/mitochondrial OS=Arabidopsis thaliana OX=3702 GN=NDC1 PE=1 SV=2
P	Q9ZV04	1	1	1	1	1	1	1	1	-5.22678	2	3	70548	199969	70548	199969	2.83451	1.5031	0	0	0	0	100	100	69761	202247	16.0902	17.6258	69761.9	202248	2.89912	1.53561	1.5356131810193983,	1	1	1	1	1	1	1	1	1	1	270517	2.88813	350	Peroxidase 24 OS=Arabidopsis thaliana OX=3702 GN=PER24 PE=2 SV=1
P	Q1G3U6	1	1	1	1	1	1	1	1	-10	2	3	159080	275735	159080	275735	1.73331	0.79353	0	0	0	0	100	100	157307	278877	17.2632	18.0893	157307	278877	1.77282	0.826044	0.8260438429271157,	1	1	1	1	1	1	1	1	1	1	434815	3.18806	282	Plant cysteine oxidase 3 OS=Arabidopsis thaliana OX=3702 GN=PCO3 PE=1 SV=1
P	Q84LG4	1	1	1	1	1	1	1	1	0.414058	2	3	182625	148738	182625	148738	0.814445	-0.296111	0	0	0	0	100	100	180590	150433	17.4624	17.1988	180590	150433	0.833008	-0.263597	-0.26359708985977065,	1	1	1	1	1	1	1	1	1	1	331363	3.26745	179	Coatomer subunit zeta-2 OS=Arabidopsis thaliana OX=3702 GN=At3g09800 PE=2 SV=1
P	O82210	1	1	1	1	1	1	1	1	0.315111	2	3	95698	74784	95698	74784	0.781458	-0.355759	0	0	0	0	100	100	94631	75636	16.53	16.2068	94631.7	75636.3	0.79927	-0.323245	-0.3232452298707839,	1	1	1	1	1	1	1	1	1	1	170482	2.6682	366	Probable protein arginine N-methyltransferase 1.2 OS=Arabidopsis thaliana OX=3702 GN=PRMT12 PE=1 SV=1
P	Q9SGR6	1	1	1	1	1	1	1	1	0.485281	2	3	295684	215780	295684	215780	0.729766	-0.454495	0	0	0	0	100	100	292389	218239	18.1575	17.7356	292389	218239	0.746399	-0.421981	-0.42198112183440556,	1	1	1	1	1	1	1	1	1	1	511464	2.97562	541	AT1G76160 protein OS=Arabidopsis thaliana OX=3702 GN=sks5 PE=1 SV=1
P	Q9M4T3	1	1	1	1	1	1	1	1	-5.28718	2	3	178451	294677	178451	294677	1.6513	0.723606	0	0	0	0	100	100	176462	298035	17.429	18.1851	176463	298035	1.68894	0.75612	0.7561203792268708,	1	1	1	1	1	1	1	1	1	1	473128	3.36748	203	Histone deacetylase HDT4 OS=Arabidopsis thaliana OX=3702 GN=HDT4 PE=1 SV=1
P	O82179	1	1	1	1	1	1	1	1	-1.29832	2	3	98252	393879	98252	393879	4.00886	2.00319	0	0	0	0	100	100	97157	398367	16.568	18.6037	97157.2	398368	4.10024	2.03571	2.035707725369382,	1	1	1	1	1	1	1	1	1	1	492131	3.49896	156	Glycine cleavage system H protein 2, mitochondrial OS=Arabidopsis thaliana OX=3702 GN=GDH2 PE=2 SV=1
P	Q9FMX2	1	1	1	1	1	1	1	1	0.274854	2	3	161199	132355	161199	132355	0.821066	-0.28443	0	0	0	0	100	100	159402	133863	17.2823	17.0304	159403	133863	0.83978	-0.251916	-0.25191619236387097,	1	1	1	1	1	1	1	1	1	1	293554	3.06975	250	Transcription factor TCP7 OS=Arabidopsis thaliana OX=3702 GN=TCP7 PE=1 SV=1
P	Q3E9C3	1	1	1	1	1	1	1	1	-5.16107	2	3	55780	190608	55780	190608	3.41714	1.77279	0	0	0	0	100	100	55158	192780	15.7513	17.5566	55158.5	192780	3.49502	1.8053	1.805302737255455,	1	1	1	1	1	1	1	1	1	1	246388	2.71768	472	DEAD-box ATP-dependent RNA helicase 58, chloroplastic OS=Arabidopsis thaliana OX=3702 GN=RH58 PE=2 SV=1
P	Q84JZ6	1	1	1	1	1	1	1	1	-1.07698	2	3	46116	139393	46116	139393	3.02266	1.59582	0	0	0	0	100	100	45602	140981	15.4768	17.1051	45602.2	140982	3.09156	1.62833	1.6283327317340983,	1	1	1	1	1	1	1	1	1	1	185509	2.88098	244	Multiple organellar RNA editing factor 3, mitochondrial OS=Arabidopsis thaliana OX=3702 GN=MORF3 PE=1 SV=1
P	Q9LFJ8	1	1	1	1	1	1	1	1	0.0749366	2	3	193572	132662	193572	132662	0.685337	-0.545115	0	0	0	0	100	100	191415	134173	17.5463	17.0337	191415	134174	0.700957	-0.512601	-0.5126011972670353,	1	1	1	1	1	1	1	1	1	1	326234	2.85077	460	Flavonol 3-O-glucosyltransferase OS=Arabidopsis thaliana OX=3702 GN=UGT78D2 PE=1 SV=1
P	P94014	1	1	1	1	1	1	1	1	0.0590258	2	3	291006	188315	291006	188315	0.647117	-0.627901	0	0	0	0	100	100	287763	190461	18.1345	17.5391	287763	190461	0.661867	-0.595387	-0.5953870735604796,	1	1	1	1	1	1	1	1	1	1	479321	3.34018	219	Germin-like protein subfamily 2 member 1 OS=Arabidopsis thaliana OX=3702 GN=GLP4 PE=2 SV=2
P	Q8GW48	1	1	1	1	1	1	1	1	-0.328329	2	3	414804	474646	414804	474646	1.14427	0.194422	0	0	0	0	100	100	410182	480055	18.6459	18.8728	410182	480055	1.17035	0.226936	0.22693602377596206,	1	1	1	1	1	1	1	1	1	1	889450	4.01462	86	Heat shock factor-binding protein OS=Arabidopsis thaliana OX=3702 GN=HSBP PE=1 SV=1
P	Q8GW31	1	1	1	1	1	1	1	1	0.115251	2	3	93172	130247	93172	130247	1.39792	0.483282	0	0	0	0	100	100	92133	131731	16.4914	17.0072	92133.8	131731	1.42978	0.515796	0.5157956808088656,	1	1	1	1	1	1	1	1	1	1	223419	2.77741	373	mRNA-decapping enzyme subunit 2 OS=Arabidopsis thaliana OX=3702 GN=DCP2 PE=1 SV=1
P	Q84WK2	1	1	1	1	1	1	1	1	0.0111585	2	3	167984	184692	167984	184692	1.09946	0.136798	0	0	0	0	100	100	166112	186796	17.3418	17.5111	166112	186797	1.12452	0.169311	0.16931145481473975,	1	1	1	1	1	1	1	1	1	1	352676	3.11441	271	At1g44770 OS=Arabidopsis thaliana OX=3702 GN=At1g44770 PE=1 SV=1
P	O82089	1	1	1	1	1	1	1	1	-10	2	3	0	123750	0	123750	1000	9.96578	0	0	0	0	100	100	0	125160	10	16.9334	1000	125160	125.16	6.96763	6.9676332609068385,	1	1	1	1	1	1	1	1	1	1	123750	3.00976	121	Copper transport protein CCH OS=Arabidopsis thaliana OX=3702 GN=CCH PE=1 SV=1
P	Q9ZS91	1	1	1	1	1	1	1	1	-0.304269	2	3	97627	209269	97627	209269	2.14356	1.10001	0	0	0	0	100	100	96539	211653	16.5588	17.6913	96539.2	211654	2.19241	1.13252	1.1325204152365236,	1	1	1	1	1	1	1	1	1	1	306896	3.34398	139	Peptide methionine sulfoxide reductase B5 OS=Arabidopsis thaliana OX=3702 GN=MSRB5 PE=1 SV=1
P	F4JGB4	1	1	1	1	1	1	1	1	-0.911103	2	3	525406	911722	525406	911722	1.73527	0.795161	0	0	0	0	100	100	519551	922112	18.9869	19.8146	519552	922112	1.77482	0.827675	0.8276752176245235,	1	1	1	1	1	1	1	1	1	1	1437128	3.87874	190	Signal peptidase complex subunit 2 OS=Arabidopsis thaliana OX=3702 GN=At4g04200 PE=1 SV=1
P	Q9C5P4	1	1	1	1	1	1	1	1	-0.113735	2	3	89357	155701	89357	155701	1.74246	0.801126	0	0	0	0	100	100	88361	157475	16.4311	17.2648	88361.3	157475	1.78218	0.833639	0.8336394593120475,	1	1	1	1	1	1	1	1	1	1	245058	2.56384	669	Histone-lysine N-methyltransferase, H3 lysine-9 specific SUVH3 OS=Arabidopsis thaliana OX=3702 GN=SUVH3 PE=2 SV=2
P	Q9SDY5	1	1	1	1	1	1	1	1	-0.0383663	2	3	148381	143794	148381	143794	0.969086	-0.0453029	0	0	0	0	100	100	146727	145432	17.1628	17.15	146728	145433	0.991175	-0.012789	-0.01278898495588104,	1	1	1	1	1	1	1	1	1	1	292175	3.20083	184	NEDD8-conjugating enzyme Ubc12 OS=Arabidopsis thaliana OX=3702 GN=RCE1 PE=1 SV=1
P	Q9LDE2	1	1	1	1	1	1	1	1	-0.00719462	2	3	336673	387815	336673	387815	1.1519	0.204021	0	0	0	0	100	100	332921	392234	18.3448	18.5814	332922	392235	1.17816	0.236534	0.23653448365259094,	1	1	1	1	1	1	1	1	1	1	724488	3.41443	279	Protein BASIC PENTACYSTEINE2 OS=Arabidopsis thaliana OX=3702 GN=BPC2 PE=1 SV=1
P	Q8W0Z9	1	1	1	1	1	1	1	1	0	2	3	142543	47935	142543	47935	0.336284	-1.57225	0	0	0	0	100	100	140954	48481	17.1049	15.5651	140955	48481.3	0.343949	-1.53973	-1.539731950805511,	1	1	1	1	1	1	1	1	1	1	190478	2.50025	602	Carbon catabolite repressor protein 4 homolog 1 OS=Arabidopsis thaliana OX=3702 GN=CCR4-1 PE=2 SV=1
P	Q9M292	1	1	1	1	1	1	1	1	0	2	3	48572	71760	48572	71760	1.47739	0.563055	0	0	0	0	100	100	48030	72577	15.5517	16.1472	48030.8	72577.8	1.51107	0.595569	0.5955689032069494,	1	1	1	1	1	1	1	1	1	1	120332	2.32833	565	Nicalin OS=Arabidopsis thaliana OX=3702 GN=T22K7_10 PE=1 SV=1
P	Q9M1X2	1	1	1	1	1	1	1	1	-0.286321	2	3	140713	33932	140713	33932	0.241143	-2.05204	0	0	0	0	100	100	139145	34318	17.0862	15.0667	139145	34318.7	0.24664	-2.01952	-2.0195233433897486,	1	1	1	1	1	1	1	1	1	1	174645	2.79655	279	Fatty-acid-binding protein 1 OS=Arabidopsis thaliana OX=3702 GN=FAP1 PE=1 SV=1
P	Q9LPV9	1	1	1	1	1	1	1	1	-4.95444	2	3	54271	132284	54271	132284	2.43747	1.28539	0	0	0	0	100	100	53666	133791	15.7117	17.0296	53666.3	133792	2.49303	1.3179	1.31789908319563,	1	1	1	1	1	1	1	1	1	1	186555	2.73173	346	WD repeat-containing protein LWD1 OS=Arabidopsis thaliana OX=3702 GN=LWD1 PE=2 SV=1
P	Q8RXQ4	1	1	1	1	1	1	1	1	-5.01389	2	3	101846	128610	101846	128610	1.26279	0.336614	0	0	0	0	100	100	100711	130075	16.6199	16.989	100711	130076	1.29157	0.369127	0.36912740832207447,	1	1	1	1	1	1	1	1	1	1	230456	2.75299	407	Transducin family protein / WD-40 repeat family protein OS=Arabidopsis thaliana OX=3702 GN=AT1G71840 PE=1 SV=1
P	Q93Y16	1	1	1	1	1	1	1	1	-4.82057	2	3	123858	684557	123858	684557	5.52695	2.46648	0	0	0	0	100	100	122477	692358	16.9022	19.4012	122478	692358	5.65292	2.499	2.4989975227706966,	1	1	1	1	1	1	1	1	1	1	808415	3.06254	700	Probable pre-mRNA-splicing factor ATP-dependent RNA helicase DEAH4 OS=Arabidopsis thaliana OX=3702 GN=At1g27900 PE=1 SV=1
P	Q3MK94	1	1	1	1	1	1	1	1	-0.406351	2	3	109338	141544	109338	141544	1.29455	0.372456	0	0	0	0	100	100	108119	143157	16.7223	17.1272	108120	143157	1.32406	0.40497	0.40496960887884664,	1	1	1	1	1	1	1	1	1	1	250882	2.76803	428	YTH domain-containing protein ECT1 OS=Arabidopsis thaliana OX=3702 GN=ECT1 PE=1 SV=1
P	Q8S9K8	1	1	1	1	1	1	1	1	-10	2	3	52459	297432	52459	297432	5.6698	2.5033	0	0	0	0	100	100	51874	300821	15.6627	18.1985	51874.5	300822	5.79903	2.53581	2.535811565192283,	1	1	1	1	1	1	1	1	1	1	349891	3.1046	275	Methylesterase 10 OS=Arabidopsis thaliana OX=3702 GN=MES10 PE=1 SV=1
P	B9TSP7	1	1	1	1	1	1	1	1	0.0393372	2	2	276971	269521	276971	269521	0.973102	-0.0393372	0	0	0	0	100	100	273884	272592	18.0632	18.0564	273885	272593	0.995282	-0.00682334	-0.006823336773439189,	1	1	1	1	1	1	1	1	1	1	546492	2.9988	548	Fatty acyl-CoA reductase 6, chloroplastic OS=Arabidopsis thaliana OX=3702 GN=FAR6 PE=1 SV=1
P	Q9FJP6	1	1	1	1	1	1	1	1	0.0952178	2	2	163172	134476	163172	134476	0.824136	-0.279045	0	0	0	0	100	100	161353	136008	17.2999	17.0533	161354	136009	0.842921	-0.246531	-0.2465308927011889,	1	1	1	1	1	1	1	1	1	1	297648	2.72863	556	U-box domain-containing protein 38 OS=Arabidopsis thaliana OX=3702 GN=PUB38 PE=1 SV=1
P	Q42580	1	1	1	1	1	1	1	1	-0.132795	2	2	92824	95692	92824	95692	1.0309	0.0439005	0	0	0	0	100	100	91789	96782	16.486	16.5625	91789.7	96782.5	1.05439	0.0764144	0.07641435522887169,	1	1	1	1	1	1	1	1	1	1	188516	2.7608	327	Peroxidase 21 OS=Arabidopsis thaliana OX=3702 GN=PER21 PE=1 SV=1
P	Q6NL06	1	1	1	1	1	1	1	1	-0.340468	2	2	29898	56721	29898	56721	1.89715	0.923834	0	0	0	0	100	100	29564	57367	14.8516	15.8079	29564.9	57367.4	1.94039	0.956348	0.9563478928085437,	1	1	1	1	1	1	1	1	1	1	86619	2.26923	466	At1g47570 OS=Arabidopsis thaliana OX=3702 GN=AT1G47570 PE=1 SV=1
P	Q42538	1	1	1	1	1	1	1	1	0.114323	2	2	255021	235530	255021	235530	0.923571	-0.114705	0	0	0	0	100	100	252179	238214	17.9441	17.8619	252179	238214	0.944622	-0.0821913	-0.0821913165056532,	1	1	1	1	1	1	1	1	1	1	490551	3.19653	312	Serine acetyltransferase 5 OS=Arabidopsis thaliana OX=3702 GN=SAT5 PE=1 SV=1
P	Q8RWZ7	1	1	1	1	1	1	1	1	-0.215175	2	2	259292	264707	259292	264707	1.02088	0.0298187	0	0	0	0	100	100	256402	267723	17.9681	18.0304	256403	267724	1.04415	0.0623326	0.06233255631895004,	1	1	1	1	1	1	1	1	1	1	523999	2.80711	817	V-type proton ATPase subunit a1 OS=Arabidopsis thaliana OX=3702 GN=VHA-a1 PE=2 SV=1
P	P56780	1	1	1	1	1	1	1	1	0.127578	2	2	2406173	2337809	2406173	2337809	0.971588	-0.0415833	0	0	0	0	100	100	2379362	2364451	21.1821	21.1731	2.37936e+06	2.36445e+06	0.993733	-0.0090694	-0.009069402909994346,	1	1	1	1	1	1	1	1	1	1	4743982	4.81282	73	Photosystem II reaction center protein H OS=Arabidopsis thaliana OX=3702 GN=psbH PE=1 SV=2
P	F4HPB7	1	1	1	1	1	1	1	1	5.17602	2	2	151766	50131	151766	50131	0.330318	-1.59807	0	0	0	0	100	100	150074	50702	17.1953	15.6298	150075	50702.3	0.337847	-1.56556	-1.5655597983372571,	1	1	1	1	1	1	1	1	1	1	201897	3.0151	195	Mitoc_mL59 domain-containing protein OS=Arabidopsis thaliana OX=3702 GN=At1g26750 PE=1 SV=1
P	Q9ZPQ8	1	1	1	1	1	1	1	1	-1.29971	2	2	6793	16723	6793	16723	2.4618	1.29971	0	0	0	0	100	100	6717	16913	12.7137	14.0459	6717.31	16913.6	2.51791	1.33223	1.332226826591078,	1	1	1	1	1	1	1	1	1	1	23516	1.7124	456	ACT domain-containing protein ACR5 OS=Arabidopsis thaliana OX=3702 GN=ACR5 PE=2 SV=2
P	Q84TD6	1	1	1	1	1	1	1	1	0.00975701	2	2	224607	181402	224607	181402	0.807642	-0.308213	0	0	0	0	100	100	222104	183469	17.7609	17.4852	222104	183469	0.82605	-0.275699	-0.27569862388514077,	1	1	1	1	1	1	1	1	1	1	406009	3.05344	359	NAC transcription factor 47 OS=Arabidopsis thaliana OX=3702 GN=NAC047 PE=2 SV=1
P	F4IJD7	1	1	1	1	1	1	1	1	-4.98276	2	2	17699	63369	17699	63369	3.58037	1.84011	0	0	0	0	100	100	17501	64091	14.0952	15.9678	17501.8	64091.2	3.66198	1.87262	1.8726233042514002,	1	1	1	1	1	1	1	1	1	1	81068	2.18952	524	BAT2 domain protein OS=Arabidopsis thaliana OX=3702 GN=At2g15860 PE=1 SV=1
P	Q93WD7	1	1	1	1	1	1	1	1	0.411259	2	2	90466	45397	90466	45397	0.501813	-0.994779	0	0	0	0	100	100	89457	45914	16.4489	15.4867	89458	45914.4	0.513251	-0.962265	-0.9622648163597955,	1	1	1	1	1	1	1	1	1	1	135863	2.50267	427	tRNA (guanine-N(7)-)-methyltransferase non-catalytic subunit OS=Arabidopsis thaliana OX=3702 GN=TRM82 PE=1 SV=1
P	Q8LDQ8	1	1	1	1	1	1	1	1	0.0609432	2	2	63898	61255	63898	61255	0.958637	-0.0609432	0	0	0	0	100	100	63186	61953	15.9473	15.9189	63186	61953.1	0.980487	-0.0284293	-0.028429260433504418,	1	1	1	1	1	1	1	1	1	1	125153	3.22238	75	At5g24165 OS=Arabidopsis thaliana OX=3702 GN=At5g24165 PE=1 SV=1
P	Q8L7S9	1	1	1	1	1	1	1	1	0	2	2	66018	88408	66018	88408	1.33915	0.421317	0	0	0	0	100	100	65282	89415	15.9944	16.4482	65282.4	89415.5	1.36967	0.453831	0.45383139616125645,	1	1	1	1	1	1	1	1	1	1	154426	2.966	167	Thioredoxin Y2, chloroplastic OS=Arabidopsis thaliana OX=3702 GN=At1g43560 PE=2 SV=1
P	Q42449	1	1	1	1	1	1	1	1	0.0477041	2	2	213925	207241	213925	207241	0.968755	-0.0457956	0	0	0	0	100	100	211541	209602	17.6906	17.6773	211541	209603	0.990836	-0.0132817	-0.013281735504328403,	1	1	1	1	1	1	1	1	1	1	421166	3.50718	131	Profilin-1 OS=Arabidopsis thaliana OX=3702 GN=PRF1 PE=1 SV=1
P	Q8L7H7	1	1	1	1	1	1	1	1	0	2	2	62558	77273	62558	77273	1.23522	0.30477	0	0	0	0	100	100	61860	78153	15.9167	16.254	61861	78153.6	1.26338	0.337284	0.3372839243379909,	1	1	1	1	1	1	1	1	1	1	139831	2.43211	517	Cytochrome P450, family 705, subfamily A, polypeptide 4 OS=Arabidopsis thaliana OX=3702 GN=CYP705A4 PE=1 SV=1
P	Q93W30	1	1	1	1	1	1	1	1	-0.144194	2	2	204101	196330	204101	196330	0.961926	-0.0560026	0	0	0	0	100	100	201826	198567	17.6228	17.5993	201827	198567	0.983851	-0.0234887	-0.02348870684422036,	1	1	1	1	1	1	1	1	1	1	400431	3.5651	109	Expressed protein OS=Arabidopsis thaliana OX=3702 GN=At2g35605/T20F21.29 PE=1 SV=1
P	Q9M060	1	1	1	1	1	1	1	1	5.07844	2	2	256057	65114	256057	65114	0.254295	-1.97543	0	0	0	0	100	100	253203	65856	17.9499	16.007	253204	65856.1	0.260091	-1.94291	-1.9429114224659874,	1	1	1	1	1	1	1	1	1	1	321171	3.11757	245	Eukaryotic translation initiation factor 6-2 OS=Arabidopsis thaliana OX=3702 GN=EIF6-2 PE=2 SV=1
P	Q93VK7	1	1	1	1	1	1	1	1	5.14456	2	2	80687	36710	80687	36710	0.454968	-1.13616	0	0	0	0	100	100	79787	37128	16.2839	15.1802	79788	37128.4	0.465338	-1.10365	-1.1036492310134183,	1	1	1	1	1	1	1	1	1	1	117397	2.81924	178	AT5g14910/F2G14_30 OS=Arabidopsis thaliana OX=3702 GN=AT5G14910 PE=1 SV=1
P	Q8LCW9	1	1	1	1	1	1	1	1	0.132029	2	2	104432	86965	104432	86965	0.832743	-0.264057	0	0	0	0	100	100	103268	87956	16.656	16.4245	103268	87956.1	0.851723	-0.231543	-0.2315431498617443,	1	1	1	1	1	1	1	1	1	1	191397	3.23272	112	60S acidic ribosomal protein P1-1 OS=Arabidopsis thaliana OX=3702 GN=RPP1A PE=3 SV=2
P	Q93VH5	1	1	1	1	1	1	1	1	-0.370629	2	2	221670	184870	221670	184870	0.833987	-0.261902	0	0	0	0	100	100	219200	186976	17.7419	17.5125	219200	186977	0.852996	-0.229389	-0.22938850079107148,	1	1	1	1	1	1	1	1	1	1	406540	3.15122	287	AT5g10730/MAJ23_90 OS=Arabidopsis thaliana OX=3702 GN=MAJ23.90 PE=1 SV=1
P	F4K217	1	1	1	1	1	1	1	1	0	2	2	66236	96204	66236	96204	1.45244	0.538481	0	0	0	0	100	100	65497	97300	15.9992	16.5702	65498	97300.4	1.48555	0.570995	0.570995234052541,	1	1	1	1	1	1	1	1	1	1	162440	2.68049	339	Leucine-rich repeat (LRR) family protein OS=Arabidopsis thaliana OX=3702 GN=MFB13.23 PE=1 SV=1
P	Q8L6Z3	1	1	1	1	1	1	1	1	5.10065	2	2	4183371	17191	4183371	17191	0.00410937	-7.92687	0	0	0	0	100	100	4136758	17386	21.9801	14.0857	4.13676e+06	17386.9	0.00420303	-7.89435	-7.89435476434814,	1	1	1	1	1	1	1	1	1	1	4200562	4.39286	170	At4g38290 OS=Arabidopsis thaliana OX=3702 GN=At4g38290 PE=1 SV=1
P	Q8LPI0	1	1	1	1	1	1	1	1	0.251336	2	2	267095	231329	267095	231329	0.866093	-0.207407	0	0	0	0	100	100	264118	233965	18.0108	17.8359	264119	233965	0.885833	-0.174893	-0.17489292686613156,	1	1	1	1	1	1	1	1	1	1	498424	3.27435	265	Putative cysteine-rich receptor-like protein kinase At4g11521 OS=Arabidopsis thaliana OX=3702 GN=At4g11521 PE=5 SV=1
P	A0A1P8B128	1	1	1	1	1	1	1	1	-10	2	2	22647	102560	22647	102560	4.52864	2.17908	0	0	0	0	100	100	22394	103728	14.4509	16.6625	22394.7	103729	4.63186	2.21159	2.2115902147023103,	1	1	1	1	1	1	1	1	1	1	125207	2.36044	546	SKU5 similar 16 OS=Arabidopsis thaliana OX=3702 GN=sks16 PE=1 SV=1
P	O49482	1	1	1	1	1	1	1	1	-0.134863	2	2	320934	83771	320934	83771	0.261023	-1.93775	0	0	0	0	100	100	317358	84725	18.2758	16.3705	317358	84725.7	0.266972	-1.90524	-1.9052399324139013,	1	1	1	1	1	1	1	1	1	1	404705	3.05447	357	Cinnamyl alcohol dehydrogenase 5 OS=Arabidopsis thaliana OX=3702 GN=CAD5 PE=1 SV=1
P	O49453	1	1	1	1	1	1	1	1	-0.220236	2	2	148111	163869	148111	163869	1.10639	0.145864	0	0	0	0	100	100	146460	165736	17.1602	17.3385	146461	165737	1.13161	0.178378	0.17837807103945175,	1	1	1	1	1	1	1	1	1	1	311980	3.30944	153	Uncharacterized protein At4g28440 OS=Arabidopsis thaliana OX=3702 GN=At4g28440 PE=1 SV=1
P	Q8VYM4	1	1	1	1	1	1	1	1	0	2	2	9477	79431	9477	79431	8.38145	3.0672	0	0	0	0	100	100	9371	80336	13.194	16.2938	9371.4	80336.2	8.57249	3.09971	3.0997137282904257,	1	1	1	1	1	1	1	1	1	1	88908	2.54582	253	30S ribosomal protein 2, chloroplastic OS=Arabidopsis thaliana OX=3702 GN=PSRP2 PE=2 SV=1
P	Q9SAG6	1	1	1	1	1	1	1	1	-0.369919	2	2	64540	88478	64540	88478	1.3709	0.455125	0	0	0	0	100	100	63820	89486	15.9617	16.4494	63820.9	89486.3	1.40215	0.487639	0.48763910165730107,	1	1	1	1	1	1	1	1	1	1	153018	2.85636	213	F23A5.30 protein OS=Arabidopsis thaliana OX=3702 GN=AT1G80940 PE=1 SV=1
P	Q9LN09	1	1	1	1	1	1	1	1	5	2	2	63200	0	63200	0	0	0.01	0	0	0	0	100	100	62495	0	15.9315	10	62495.8	1000	0.0160011	-5.96569	-5.965687294304102,	1	1	1	1	1	1	1	1	1	1	63200	2.48685	206	DNA polymerase II subunit B3-1 OS=Arabidopsis thaliana OX=3702 GN=DPB3-1 PE=1 SV=1
P	Q8LBV4	1	1	1	1	1	1	1	1	0.112017	2	2	149878	153461	149878	153461	1.02391	0.0340834	0	0	0	0	100	100	148207	155209	17.1773	17.2439	148208	155210	1.04724	0.0665973	0.06659733470638116,	1	1	1	1	1	1	1	1	1	1	303339	2.9317	355	Uncharacterized methyltransferase At1g78140, chloroplastic OS=Arabidopsis thaliana OX=3702 GN=At1g78140 PE=1 SV=1
P	Q8VYB5	1	1	1	1	1	1	1	1	0.220773	2	2	472830	419254	472830	419254	0.886691	-0.173497	0	0	0	0	100	100	467561	424031	18.8348	18.6938	467562	424032	0.906901	-0.140983	-0.14098312099308222,	1	1	1	1	1	1	1	1	1	1	892084	3.2454	507	AMSH-like ubiquitin thioesterase 1 OS=Arabidopsis thaliana OX=3702 GN=AMSH1 PE=2 SV=1
P	Q9SN58	1	1	1	1	1	1	1	1	5.06526	2	2	70717	28777	70717	28777	0.406932	-1.29714	0	0	0	0	100	100	69929	29104	16.0936	14.829	69929	29105	0.416207	-1.26463	-1.264626969134947,	1	1	1	1	1	1	1	1	1	1	99494	2.45249	351	UDP-glucose 4-epimerase 5 OS=Arabidopsis thaliana OX=3702 GN=UGE5 PE=1 SV=3
P	A8MRQ5	1	1	1	1	1	1	1	1	0.244028	2	2	109944	92835	109944	92835	0.844384	-0.244028	0	0	0	0	100	100	108718	93892	16.7302	16.5187	108719	93893	0.86363	-0.211514	-0.21151424109749967,	1	1	1	1	1	1	1	1	1	1	202779	2.49012	656	Bifunctional inhibitor/lipid-transfer protein/seed storage 2S albumin superfamily protein OS=Arabidopsis thaliana OX=3702 GN=At4g22485 PE=1 SV=2
P	Q9SZE1	1	1	1	1	1	1	1	1	0.899126	2	2	87096	391538	87096	391538	4.49548	2.16847	0	0	0	0	100	100	86125	396000	16.3942	18.5951	86125.5	396000	4.59794	2.20099	2.200987869585227,	1	1	1	1	1	1	1	1	1	1	478634	3.15626	334	Probable 3-hydroxyisobutyrate dehydrogenase-like 1, mitochondrial OS=Arabidopsis thaliana OX=3702 GN=At4g29120 PE=1 SV=1
P	Q8H1Q7	1	1	1	1	1	1	1	1	-0.711019	2	2	129169	64236	129169	64236	0.497302	-1.00781	0	0	0	0	100	100	127729	64968	16.9627	15.9874	127730	64968.1	0.508637	-0.975292	-0.9752920024933193,	1	1	1	1	1	1	1	1	1	1	193405	2.76664	331	Probable mannose-1-phosphate guanylyltransferase 3 OS=Arabidopsis thaliana OX=3702 GN=At4g30570 PE=2 SV=1
P	O23179	1	1	1	1	1	1	1	1	5.29524	2	2	79906	40938	79906	40938	0.512327	-0.964863	0	0	0	0	100	100	79015	41404	16.2699	15.3375	79015.7	41404.5	0.524004	-0.932349	-0.9323493095775788,	1	1	1	1	1	1	1	1	1	1	120844	2.46522	414	Patatin-like protein 1 OS=Arabidopsis thaliana OX=3702 GN=PLP1 PE=1 SV=2
P	Q7X659	1	1	1	1	1	1	1	1	10	2	2	68506	26624	68506	26624	0.388637	-1.3635	0	0	0	0	100	100	67742	26927	16.0478	14.7168	67742.7	26927.4	0.397496	-1.33099	-1.3309891064708361,	1	1	1	1	1	1	1	1	1	1	95130	2.08234	787	Vacuolar protein sorting-associated protein 35A OS=Arabidopsis thaliana OX=3702 GN=VPS35A PE=1 SV=1
P	F4JB46	1	1	1	1	1	1	1	1	-0.330287	2	2	142045	156963	142045	156963	1.10502	0.144076	0	0	0	0	100	100	140462	158751	17.0998	17.2764	140462	158752	1.13021	0.17659	0.17659037638500807,	1	1	1	1	1	1	1	1	1	1	299008	2.76052	519	Leucine-rich repeat (LRR) family protein OS=Arabidopsis thaliana OX=3702 GN=AT3G19230 PE=1 SV=1
P	A0A1I9LSC0	1	1	1	1	1	1	1	1	0.341671	2	2	130212	101508	130212	101508	0.779559	-0.359269	0	0	0	0	100	100	128761	102664	16.9743	16.6476	128761	102665	0.797328	-0.326755	-0.3267550718523017,	1	1	1	1	1	1	1	1	1	1	231720	2.70887	453	Alba DNA/RNA-binding protein OS=Arabidopsis thaliana OX=3702 GN=At3g07030 PE=1 SV=1
P	F4IST2	1	1	1	1	1	1	1	1	-0.0248757	2	2	42666	44163	42666	44163	1.03509	0.0497513	0	0	0	0	100	100	42190	44666	15.3646	15.4469	42190.6	44666.3	1.05868	0.0822652	0.08226522078123984,	1	1	1	1	1	1	1	1	1	1	86829	2.18203	571	S-adenosyl-L-methionine-dependent methyltransferases superfamily protein OS=Arabidopsis thaliana OX=3702 GN=At2g32170 PE=1 SV=1
P	Q9LXX5	1	1	1	1	1	1	1	1	4.67066	2	2	128744	178927	128744	178927	1.38979	0.474866	0	0	0	0	100	100	127309	180966	16.958	17.4654	127309	180966	1.42147	0.50738	0.5073798124055273,	1	1	1	1	1	1	1	1	1	1	307671	3.06979	262	PsbP domain-containing protein 6, chloroplastic OS=Arabidopsis thaliana OX=3702 GN=PPD6 PE=1 SV=1
P	Q9M9W3	1	1	1	1	1	1	1	1	-0.47695	2	2	95232	130456	95232	130456	1.36988	0.454045	0	0	0	0	100	100	94170	131942	16.523	17.0096	94170.9	131943	1.4011	0.486559	0.48655886711400254,	1	1	1	1	1	1	1	1	1	1	225688	2.85108	318	Serine/threonine-protein phosphatase PP1 isozyme 9 OS=Arabidopsis thaliana OX=3702 GN=TOPP9 PE=1 SV=1
P	Q9SYB8	1	1	1	1	1	1	1	1	0.0736671	2	2	114278	93670	114278	93670	0.819668	-0.286889	0	0	0	0	100	100	113004	94737	16.786	16.5316	113005	94737.5	0.83835	-0.254375	-0.25437481754279584,	1	1	1	1	1	1	1	1	1	1	207948	3.09007	169	Trafficking protein particle complex subunit OS=Arabidopsis thaliana OX=3702 GN=F11M15.2 PE=1 SV=1
P	A8MQD8	1	1	1	1	1	1	1	1	1.02492	2	2	23769	11681	23769	11681	0.491438	-1.02492	0	0	0	0	100	100	23504	11814	14.5206	13.5282	23504.2	11814.1	0.50264	-0.992404	-0.9924035157927872,	1	1	1	1	1	1	1	1	1	1	35450	2.27777	187	ER membrane protein complex subunit 4 OS=Arabidopsis thaliana OX=3702 GN=At5g10780 PE=1 SV=1
P	Q681Y3	1	1	1	1	1	1	1	1	0.0566774	2	2	65860	95181	65860	95181	1.4452	0.531271	0	0	0	0	100	100	65126	96265	15.9909	16.5547	65126.2	96265.7	1.47814	0.563785	0.5637850049550557,	1	1	1	1	1	1	1	1	1	1	161041	2.57145	432	Putative transferase At1g60990, chloroplastic OS=Arabidopsis thaliana OX=3702 GN=At1g60990 PE=1 SV=1
P	P30187	1	1	1	1	1	1	1	1	-0.472207	2	2	32384	62320	32384	62320	1.92441	0.944414	0	0	0	0	100	100	32023	63030	14.9668	15.9438	32023.2	63030.2	1.96827	0.976928	0.9769279431802264,	1	1	1	1	1	1	1	1	1	1	94704	2.69533	191	Calmodulin-like protein 10 OS=Arabidopsis thaliana OX=3702 GN=CML10 PE=2 SV=1
P	Q9SL91	1	1	1	1	1	1	1	1	0.457561	2	2	267417	188387	267417	188387	0.704469	-0.505392	0	0	0	0	100	100	264437	190533	18.0126	17.5397	264437	190534	0.720526	-0.472878	-0.4728778646752285,	1	1	1	1	1	1	1	1	1	1	455804	3.59059	117	At2g25720 OS=Arabidopsis thaliana OX=3702 GN=At2g25720 PE=1 SV=1
P	Q681Q7	1	1	1	1	1	1	1	1	-0.0935533	2	2	172351	186028	172351	186028	1.07936	0.11017	0	0	0	0	100	100	170430	188148	17.3788	17.5215	170431	188148	1.10396	0.142684	0.14268402040290137,	1	1	1	1	1	1	1	1	1	1	358379	3.11977	272	Uncharacterized protein At1g03900 OS=Arabidopsis thaliana OX=3702 GN=At1g03900 PE=1 SV=1
P	Q944A7	1	1	1	1	1	1	1	1	-0.461699	2	2	133225	120173	133225	120173	0.90203	-0.148752	0	0	0	0	100	100	131740	121542	17.0073	16.8911	131741	121543	0.92259	-0.116238	-0.11623813479933366,	1	1	1	1	1	1	1	1	1	1	253398	2.69453	512	Serine/threonine-protein kinase BSK1 OS=Arabidopsis thaliana OX=3702 GN=BSK1 PE=1 SV=1
P	Q9SKN1	1	1	1	1	1	1	1	1	10	2	2	149406	37911	149406	37911	0.253745	-1.97855	0	0	0	0	100	100	147741	38343	17.1727	15.2267	147741	38343	0.259528	-1.94604	-1.9460357646877178,	1	1	1	1	1	1	1	1	1	1	187317	2.48939	607	Vacuolar fusion protein MON1 homolog OS=Arabidopsis thaliana OX=3702 GN=MON1 PE=1 SV=2
P	Q84P21	1	1	1	1	1	1	1	1	0.156694	2	2	1225447	95638	1225447	95638	0.0780434	-3.67958	0	0	0	0	100	100	1211792	96727	20.2087	16.5616	1.21179e+06	96727.9	0.0798222	-3.64707	-3.6470664140761717,	1	1	1	1	1	1	1	1	1	1	1321085	3.38374	546	Peroxisomal OPC-8:0-CoA ligase 1 OS=Arabidopsis thaliana OX=3702 GN=4CLL5 PE=1 SV=2
P	Q94A68	1	1	1	1	1	1	1	1	0	2	2	92564	62554	92564	62554	0.675792	-0.565349	0	0	0	0	100	100	91532	63266	16.482	15.9492	91532.6	63266.9	0.691195	-0.532835	-0.5328351644274909,	1	1	1	1	1	1	1	1	1	1	155118	2.61432	377	Uncharacterized oxidoreductase At1g06690, chloroplastic OS=Arabidopsis thaliana OX=3702 GN=At1g06690 PE=1 SV=1
P	Q9M8Y5	1	1	1	1	1	1	1	1	-0.22803	2	2	121168	141386	121168	141386	1.16686	0.222631	0	0	0	0	100	100	119817	142997	16.8705	17.1256	119818	142997	1.19346	0.255144	0.25514443797268666,	1	1	1	1	1	1	1	1	1	1	262554	2.85574	366	GDSL esterase/lipase LTL1 OS=Arabidopsis thaliana OX=3702 GN=LTL1 PE=2 SV=1
P	Q9M8T3	1	1	1	1	1	1	1	1	-5.0702	2	2	47157	86112	47157	86112	1.82607	0.868742	0	0	0	0	100	100	46631	87093	15.509	16.4103	46631.6	87093.4	1.86769	0.901256	0.9012562601116525,	1	1	1	1	1	1	1	1	1	1	133269	2.85289	187	Putative gamma-glutamylcyclotransferase At3g02910 OS=Arabidopsis thaliana OX=3702 GN=At3g02910 PE=2 SV=2
P	Q9LX49	1	1	1	1	1	1	1	1	0.191407	2	2	118406	103665	118406	103665	0.875505	-0.191813	0	0	0	0	100	100	117086	104846	16.8372	16.6779	117087	104846	0.89546	-0.159299	-0.15929939874073795,	1	1	1	1	1	1	1	1	1	1	222071	2.88861	287	Pirin-1 OS=Arabidopsis thaliana OX=3702 GN=PRN1 PE=1 SV=1
P	O82568	1	1	1	1	1	1	1	1	-0.117341	2	2	235245	104509	235245	104509	0.444256	-1.17054	0	0	0	0	100	100	232623	105700	17.8276	16.6896	232624	105700	0.454382	-1.13802	-1.1380229664800383,	1	1	1	1	1	1	1	1	1	1	339754	2.94121	389	Choline/ethanolaminephosphotransferase 2 OS=Arabidopsis thaliana OX=3702 GN=AAPT2 PE=1 SV=1
P	A0A1P8B9Z1	1	1	1	1	1	1	1	1	5	2	2	171165	31731	171165	31731	0.185383	-2.43142	0	0	0	0	100	100	169257	32092	17.3689	14.97	169258	32092.6	0.189608	-2.39891	-2.3989089296581447,	1	1	1	1	1	1	1	1	1	1	202896	2.42135	769	Transmembrane protein OS=Arabidopsis thaliana OX=3702 GN=At5g08440 PE=1 SV=1
P	Q9SJV7	1	1	1	1	1	1	1	1	5.33126	2	2	287026	56602	287026	56602	0.197202	-2.34226	0	0	0	0	100	100	283827	57247	18.1147	15.8049	283828	57247.1	0.201696	-2.30974	-2.3097425872749686,	1	1	1	1	1	1	1	1	1	1	343628	3.7437	62	Cytochrome b-c1 complex subunit 6-2, mitochondrial OS=Arabidopsis thaliana OX=3702 GN=QCR6-2 PE=1 SV=1
P	Q9M898	1	1	1	1	1	1	1	1	-0.158861	2	2	100963	59637	100963	59637	0.590682	-0.759547	0	0	0	0	100	100	99838	60316	16.6073	15.8803	99838	60316.6	0.604145	-0.727033	-0.7270331884409292,	1	1	1	1	1	1	1	1	1	1	160600	2.66417	348	AT3g02420/F16B3_5 OS=Arabidopsis thaliana OX=3702 GN=At3g02420 PE=1 SV=1
P	Q9SJI7	1	1	1	1	1	1	1	1	-1.1621	2	2	56669	81722	56669	81722	1.44209	0.528165	0	0	0	0	100	100	56037	82653	15.7741	16.3348	56037.6	82653.3	1.47496	0.560679	0.5606786724171745,	1	1	1	1	1	1	1	1	1	1	138391	2.52621	412	Phospholipase A1-IIdelta OS=Arabidopsis thaliana OX=3702 GN=At2g42690 PE=1 SV=1
P	Q9LVQ0	1	1	1	1	1	1	1	1	0.462489	2	2	132362	114765	132362	114765	0.867054	-0.205806	0	0	0	0	100	100	130887	116072	16.998	16.8247	130887	116073	0.886817	-0.173292	-0.17329236233409062,	1	1	1	1	1	1	1	1	1	1	247127	2.89186	317	Pectinesterase 31 OS=Arabidopsis thaliana OX=3702 GN=PME31 PE=1 SV=1
P	Q9LIL4	1	1	1	1	1	1	1	1	0	2	2	0	149119	0	149119	1000	9.96578	0	0	0	0	100	100	0	150818	10	17.2025	1000	150818	150.818	7.23667	7.2366688260616545,	1	1	1	1	1	1	1	1	1	1	149119	2.84312	214	Transmembrane emp24 domain-containing protein p24beta3 OS=Arabidopsis thaliana OX=3702 GN=At3g22845 PE=2 SV=1
P	Q9FPE7	1	1	1	1	1	1	1	1	0	2	2	124635	149494	124635	149494	1.19945	0.262378	0	0	0	0	100	100	123246	151197	16.9112	17.2061	123246	151198	1.22679	0.294892	0.2948922245114311,	1	1	1	1	1	1	1	1	1	1	274129	2.71532	528	Evolutionarily conserved C-terminal region 8 OS=Arabidopsis thaliana OX=3702 GN=ECT8 PE=1 SV=1
P	Q9SIL4	1	1	1	1	1	1	1	1	-0.0804587	2	2	619782	195969	619782	195969	0.31619	-1.66114	0	0	0	0	100	100	612876	198202	19.2252	17.5966	612876	198202	0.323397	-1.62862	-1.6286214962448102,	1	1	1	1	1	1	1	1	1	1	815751	3.45824	284	At2g20550 OS=Arabidopsis thaliana OX=3702 GN=At2g20550 PE=1 SV=1
P	F4IQ10	1	1	1	1	1	1	1	1	-10	2	2	32993	61631	32993	61631	1.868	0.901496	0	0	0	0	100	100	32625	62333	14.9937	15.9277	32625.4	62333.4	1.91058	0.93401	0.9340101390273012,	1	1	1	1	1	1	1	1	1	1	94624	2.21785	573	Transducin/WD40 repeat-like superfamily protein OS=Arabidopsis thaliana OX=3702 GN=At2g37160 PE=1 SV=1
P	Q9LUS8	1	1	1	1	1	1	1	1	0.216531	2	2	123083	108003	123083	108003	0.877481	-0.18856	0	0	0	0	100	100	121711	109233	16.8931	16.7371	121712	109234	0.897481	-0.156046	-0.1560462215481323,	1	1	1	1	1	1	1	1	1	1	231086	2.67093	493	Probable protein phosphatase 2C 40 OS=Arabidopsis thaliana OX=3702 GN=At3g16560 PE=1 SV=1
P	P93829	1	1	1	1	1	1	1	1	-0.0357514	2	2	144143	151467	144143	151467	1.05081	0.0715027	0	0	0	0	100	100	142536	153193	17.121	17.225	142537	153193	1.07476	0.104017	0.10401663688860152,	1	1	1	1	1	1	1	1	1	1	295610	3.21065	182	PRA1 family protein D OS=Arabidopsis thaliana OX=3702 GN=PRA1D PE=1 SV=1
P	Q8LK93	1	1	1	1	1	1	1	1	-0.479361	2	2	83220	264122	83220	264122	3.17378	1.6662	0	0	0	0	100	100	82292	267132	16.3285	18.0272	82292.7	267132	3.24612	1.69872	1.6987161869942826,	1	1	1	1	1	1	1	1	1	1	347342	2.76044	603	Pentatricopeptide repeat-containing protein At2g02980, chloroplastic OS=Arabidopsis thaliana OX=3702 GN=PCMP-H26 PE=2 SV=2
P	Q9LHT0	1	1	1	1	1	1	1	1	-4.68811	2	2	25690	27211	25690	27211	1.05921	0.0829831	0	0	0	0	100	100	25403	27521	14.6328	14.7483	25403.8	27521.1	1.08335	0.115497	0.11549699106603002,	1	1	1	1	1	1	1	1	1	1	52901	2.30186	264	Tropinone reductase homolog At5g06060 OS=Arabidopsis thaliana OX=3702 GN=At5g06060 PE=2 SV=1
P	Q9SV00	1	1	1	1	1	1	1	1	-0.0331713	2	2	229288	372006	229288	372006	1.62244	0.698165	0	0	0	0	100	100	226733	376245	17.7906	18.5213	226733	376246	1.65942	0.730679	0.7306789432337221,	1	1	1	1	1	1	1	1	1	1	601294	3.82484	90	2,3-bisphosphoglycerate-dependent phosphoglycerate mutase OS=Arabidopsis thaliana OX=3702 GN=F4F15.150 PE=1 SV=1
P	F4JJL8	1	1	1	1	1	1	1	1	-0.113666	2	2	221151	229019	221151	229019	1.03558	0.0504355	0	0	0	0	100	100	218686	231628	17.7385	17.8215	218687	231629	1.05918	0.0829494	0.08294943204495003,	1	1	1	1	1	1	1	1	1	1	450170	2.77199	761	Subtilisin-like protease SBT3.15 OS=Arabidopsis thaliana OX=3702 GN=SBT3.15 PE=2 SV=2
P	Q6NPM5	1	1	1	1	1	1	1	1	-0.421014	2	2	265265	334582	265265	334582	1.26131	0.334925	0	0	0	0	100	100	262309	338395	18.0009	18.3683	262309	338395	1.29006	0.367439	0.3674394037525157,	1	1	1	1	1	1	1	1	1	1	599847	3.49929	190	Embryo-specific protein ATS3B OS=Arabidopsis thaliana OX=3702 GN=ATS3B PE=1 SV=1
P	Q9LTX3	1	1	1	1	1	1	1	1	-0.0716492	2	2	41695	43818	41695	43818	1.05092	0.0716492	0	0	0	0	100	100	41230	44317	15.3314	15.4356	41230.4	44317.4	1.07487	0.104163	0.10416315305049838,	1	1	1	1	1	1	1	1	1	1	85513	2.20776	530	Pyridoxine/pyridoxamine 5'-phosphate oxidase 1, chloroplastic OS=Arabidopsis thaliana OX=3702 GN=PPOX1 PE=1 SV=1
P	Q8GXK2	1	1	1	1	1	1	1	1	4.68253	2	2	201491	71490	201491	71490	0.354805	-1.4949	0	0	0	0	100	100	199245	72304	17.6042	16.1418	199246	72304.7	0.362892	-1.46239	-1.4623881370347547,	1	1	1	1	1	1	1	1	1	1	272981	3.12016	207	Uncharacterized protein At5g60840 OS=Arabidopsis thaliana OX=3702 GN=MAE1.8 PE=1 SV=1
P	Q9XFR5	1	1	1	1	1	1	1	1	-2.42883	2	2	76427	411526	76427	411526	5.38456	2.42883	0	0	0	0	100	100	75575	416215	16.2056	18.667	75575.4	416216	5.50729	2.46134	2.461343180916439,	1	1	1	1	1	1	1	1	1	1	487953	3.26024	268	Serine/arginine-rich splicing factor SR30 OS=Arabidopsis thaliana OX=3702 GN=SR30 PE=1 SV=1
P	C0SV51	1	1	1	1	1	1	1	1	0.189551	2	2	190983	65897	190983	65897	0.345041	-1.53516	0	0	0	0	100	100	188854	66647	17.5269	16.0243	188855	66648	0.352906	-1.50265	-1.502645627914941,	1	1	1	1	1	1	1	1	1	1	256880	2.61594	622	Calmodulin-binding protein 60 C OS=Arabidopsis thaliana OX=3702 GN=CBP60C PE=2 SV=1
P	Q9LTJ1	1	1	1	1	1	1	1	1	-4.86858	2	2	96866	105037	96866	105037	1.08435	0.116835	0	0	0	0	100	100	95786	106234	16.5475	16.6969	95786.7	106234	1.10907	0.149349	0.14934924838165797,	1	1	1	1	1	1	1	1	1	1	201903	2.95296	225	Methyl-CpG-binding domain-containing protein 6 OS=Arabidopsis thaliana OX=3702 GN=MBD6 PE=1 SV=1
P	Q9C8L4	1	1	1	1	1	1	1	1	0.200806	2	2	21526	18729	21526	18729	0.870064	-0.200806	0	0	0	0	100	100	21286	18942	14.3776	14.2093	21286.1	18942.4	0.889895	-0.168292	-0.16829248367142924,	1	1	1	1	1	1	1	1	1	1	40255	2.13647	294	Persulfide dioxygenase ETHE1 homolog, mitochondrial OS=Arabidopsis thaliana OX=3702 GN=GLY3 PE=1 SV=3
P	P94111	1	1	1	1	1	1	1	1	0.217755	2	2	75421	68432	75421	68432	0.907334	-0.140295	0	0	0	0	100	100	74580	69211	16.1865	16.0787	74580.6	69211.9	0.928014	-0.107781	-0.10778126191290191,	1	1	1	1	1	1	1	1	1	1	143853	2.63287	335	Protein STRICTOSIDINE SYNTHASE-LIKE 12 OS=Arabidopsis thaliana OX=3702 GN=SSL12 PE=2 SV=2
P	Q9SGQ0	1	1	1	1	1	1	1	1	0.34396	2	2	251911	175321	251911	175321	0.695964	-0.522915	0	0	0	0	100	100	249104	177319	17.9264	17.436	249104	177319	0.711827	-0.490401	-0.4904014026783699,	1	1	1	1	1	1	1	1	1	1	427232	2.94403	486	Transcription factor VOZ1 OS=Arabidopsis thaliana OX=3702 GN=VOZ1 PE=1 SV=1
P	P11829	1	1	1	1	1	1	1	1	0.493527	2	2	190354	128297	190354	128297	0.673992	-0.569197	0	0	0	0	100	100	188232	129759	17.5222	16.9855	188233	129759	0.689354	-0.536684	-0.536683545404328,	1	1	1	1	1	1	1	1	1	1	318651	3.36659	137	Acyl carrier protein 1, chloroplastic OS=Arabidopsis thaliana OX=3702 GN=ACP1 PE=1 SV=1
P	A0A1P8BCA2	1	1	1	1	1	1	1	1	-0.0935893	2	2	162494	161866	162494	161866	0.996135	-0.00558647	0	0	0	0	100	100	160683	163710	17.2939	17.3208	160683	163711	1.01884	0.0269274	0.026927435460946343,	1	1	1	1	1	1	1	1	1	1	324360	2.47841	1078	Regulator of chromosome condensation (RCC1) family with FYVE zinc finger domain-containing protein OS=Arabidopsis thaliana OX=3702 GN=MJC20.25 PE=1 SV=1
P	Q9XF43	1	1	1	1	1	1	1	1	5	2	2	87049	40986	87049	40986	0.470838	-1.0867	0	0	0	0	100	100	86079	41453	16.3934	15.3392	86079.1	41453.1	0.48157	-1.05418	-1.0541826216493868,	1	1	1	1	1	1	1	1	1	1	128035	2.41097	497	3-ketoacyl-CoA synthase 6 OS=Arabidopsis thaliana OX=3702 GN=CUT1 PE=1 SV=1
P	Q9C7I8	1	1	1	1	1	1	1	1	-0.393145	2	2	208410	274902	208410	274902	1.31904	0.399493	0	0	0	0	100	100	206087	278034	17.6529	18.0849	206088	278035	1.34911	0.432007	0.43200680471773095,	1	1	1	1	1	1	1	1	1	1	483312	3.41007	188	Acyl-acyl carrier protein thioesterase ATL2, chloroplastic OS=Arabidopsis thaliana OX=3702 GN=ALT2 PE=2 SV=1
P	Q84WS8	1	1	1	1	1	1	1	1	-0.0313199	2	2	160028	163723	160028	163723	1.02309	0.0329327	0	0	0	0	100	100	158244	165588	17.2718	17.3372	158245	165589	1.04641	0.0654466	0.0654465578182381,	1	1	1	1	1	1	1	1	1	1	323751	3.29273	165	U11/U12 small nuclear ribonucleoprotein 25 kDa protein OS=Arabidopsis thaliana OX=3702 GN=SNRNP25 PE=2 SV=1
P	Q9LSC4	1	1	1	1	1	1	1	1	0	2	2	56421	38948	56421	38948	0.69031	-0.534683	0	0	0	0	100	100	55792	39391	15.7678	15.2656	55792.3	39391.9	0.706044	-0.502169	-0.5021690843526855,	1	1	1	1	1	1	1	1	1	1	95369	2.44285	344	Plastoglobule-localized metallopeptidase 48, chloroplastic OS=Arabidopsis thaliana OX=3702 GN=PGM48 PE=1 SV=1
P	B9DG24	1	1	1	1	1	1	1	1	-0.678649	2	2	69713	119888	69713	119888	1.71974	0.782188	0	0	0	0	100	100	68936	121254	16.073	16.8877	68936.2	121254	1.75893	0.814702	0.8147015482181703,	1	1	1	1	1	1	1	1	1	1	189601	2.89944	239	Transcription initiation factor TFIID subunit 7 OS=Arabidopsis thaliana OX=3702 GN=TAF7 PE=1 SV=1
P	Q9ZSK4	1	1	1	1	1	1	1	1	-0.368147	2	2	49977	64505	49977	64505	1.29069	0.368147	0	0	0	0	100	100	49420	65240	15.5928	15.9935	49420.1	65240.1	1.32011	0.400661	0.4006605954671419,	1	1	1	1	1	1	1	1	1	1	114482	2.91572	139	Actin-depolymerizing factor 3 OS=Arabidopsis thaliana OX=3702 GN=ADF3 PE=1 SV=1
P	Q9LRN9	1	1	1	1	1	1	1	1	-0.0290975	2	2	91940	90054	91940	90054	0.979487	-0.0299023	0	0	0	0	100	100	90915	91080	16.4722	16.4749	90915.6	91080.3	1.00181	0.0026116	0.002611597656354052,	1	1	1	1	1	1	1	1	1	1	181994	2.96339	198	PHD finger family protein OS=Arabidopsis thaliana OX=3702 GN=AT3G17460 PE=1 SV=1
P	Q9LEQ9	1	1	1	1	1	1	1	1	0.0890263	2	2	179606	850704	179606	850704	4.7365	2.24382	0	0	0	0	100	100	177604	860398	17.4383	19.7146	177605	860399	4.84446	2.27634	2.276335596361968,	1	1	1	1	1	1	1	1	1	1	1030310	3.47389	346	ARM repeat superfamily protein OS=Arabidopsis thaliana OX=3702 GN=At5g14790 PE=1 SV=1
P	Q9FLP0	1	1	1	1	1	1	1	1	1.11626	2	2	97264	165211	97264	165211	1.69858	0.764332	0	0	0	0	100	100	96180	167093	16.5535	17.3503	96180.2	167094	1.7373	0.796846	0.7968458227040597,	1	1	1	1	1	1	1	1	1	1	262475	2.65045	587	65-kDa microtubule-associated protein 1 OS=Arabidopsis thaliana OX=3702 GN=MAP65-1 PE=1 SV=1
P	Q6NMQ7	1	1	1	1	1	1	1	1	-0.218954	2	2	163040	192436	163040	192436	1.1803	0.239153	0	0	0	0	100	100	161223	194629	17.2987	17.5704	161223	194629	1.2072	0.271667	0.2716666651047522,	1	1	1	1	1	1	1	1	1	1	355476	3.54649	101	Gibberellin-regulated protein 6 OS=Arabidopsis thaliana OX=3702 GN=GASA6 PE=3 SV=1
P	Q9LR97	1	1	1	1	1	1	1	1	4.85284	2	2	130579	135245	130579	135245	1.03573	0.0506524	0	0	0	0	100	100	129124	136786	16.9784	17.0616	129124	136786	1.05934	0.0831663	0.08316626543803499,	1	1	1	1	1	1	1	1	1	1	265824	2.85289	373	UPF0725 protein At1g23950 OS=Arabidopsis thaliana OX=3702 GN=At1g23950 PE=1 SV=1
P	Q9M392	1	1	1	1	1	1	1	1	0.0347238	2	2	90856	63141	90856	63141	0.694957	-0.525005	0	0	0	0	100	100	89843	63860	16.4551	15.9626	89843.6	63860.6	0.710797	-0.492491	-0.4924907765769528,	1	1	1	1	1	1	1	1	1	1	153997	2.88002	203	Reticulon-like protein B12 OS=Arabidopsis thaliana OX=3702 GN=RTNLB12 PE=2 SV=1
P	Q9LDU6	1	1	1	1	1	1	1	1	0	2	2	35529	27384	35529	27384	0.770751	-0.375664	0	0	0	0	100	100	35133	27696	15.1005	14.7574	35133.1	27696.1	0.788318	-0.34315	-0.3431499807289563,	1	1	1	1	1	1	1	1	1	1	62913	2.16326	432	7-dehydrocholesterol reductase OS=Arabidopsis thaliana OX=3702 GN=DWF5 PE=1 SV=1
P	Q9SR70	1	1	1	1	1	1	1	1	-0.610051	2	2	77069	100045	77069	100045	1.29812	0.376426	0	0	0	0	100	100	76210	101185	16.2177	16.6266	76210.3	101185	1.32771	0.40894	0.40894039499546364,	1	1	1	1	1	1	1	1	1	1	177114	2.88653	230	Peptidyl-prolyl cis-trans isomerase FKBP16-4, chloroplastic OS=Arabidopsis thaliana OX=3702 GN=FKBP16-4 PE=1 SV=1
P	F4JG68	1	1	1	1	1	1	1	1	0.26515	2	2	105381	44477	105381	44477	0.422059	-1.24448	0	0	0	0	100	100	104206	44983	16.6691	15.4571	104207	44983.9	0.431679	-1.21197	-1.2119694844195825,	1	1	1	1	1	1	1	1	1	1	149858	2.51958	453	tRNA:m(4)X modification enzyme TRM13 OS=Arabidopsis thaliana OX=3702 GN=At4g01880 PE=1 SV=1
P	Q8LG42	1	1	1	1	1	1	1	1	0.671577	2	2	154429	95388	154429	95388	0.617682	-0.695064	0	0	0	0	100	100	152708	96475	17.2204	16.5579	152708	96475.1	0.631761	-0.66255	-0.6625501058954162,	1	1	1	1	1	1	1	1	1	1	249817	3.50553	78	At2g37975 OS=Arabidopsis thaliana OX=3702 GN=At2g37975 PE=1 SV=1
P	Q9M2E2	1	1	1	1	1	1	1	1	-4.78152	2	2	106197	89230	106197	89230	0.840231	-0.251142	0	0	0	0	100	100	105013	90246	16.6802	16.4616	105014	90246.9	0.859382	-0.218628	-0.2186283615244326,	1	1	1	1	1	1	1	1	1	1	195427	2.81969	296	(+)-neomenthol dehydrogenase OS=Arabidopsis thaliana OX=3702 GN=SDR1 PE=1 SV=1
P	Q93XX2	1	1	1	1	1	1	1	1	0	2	2	132117	155997	132117	155997	1.18075	0.239702	0	0	0	0	100	100	130644	157774	16.9953	17.2675	130645	157775	1.20766	0.272216	0.2722160739896844,	1	1	1	1	1	1	1	1	1	1	288114	2.54469	822	Protein SIEVE ELEMENT OCCLUSION A OS=Arabidopsis thaliana OX=3702 GN=SEOA PE=1 SV=1
P	Q949S7	1	1	1	1	1	1	1	1	0.232386	2	2	122401	85664	122401	85664	0.699864	-0.514854	0	0	0	0	100	100	121037	86640	16.8851	16.4027	121037	86640.3	0.715815	-0.48234	-0.4823404905771357,	1	1	1	1	1	1	1	1	1	1	208065	2.88845	269	NAD(P)-binding Rossmann-fold superfamily protein OS=Arabidopsis thaliana OX=3702 GN=At5g15910 PE=1 SV=1
P	Q9CAR0	1	1	1	1	1	1	1	1	0.0123615	2	2	157223	114300	157223	114300	0.726993	-0.459987	0	0	0	0	100	100	155471	115602	17.2463	16.8188	155471	115603	0.743563	-0.427473	-0.42747297501392756,	1	1	1	1	1	1	1	1	1	1	271523	3.03069	253	NAC transcription factor 32 OS=Arabidopsis thaliana OX=3702 GN=NAC032 PE=2 SV=1
P	Q9FX31	1	1	1	1	1	1	1	1	-10	2	2	30983	59016	30983	59016	1.90479	0.929629	0	0	0	0	100	100	30637	59688	14.903	15.8652	30637.8	59688.6	1.9482	0.962143	0.9621432025478164,	1	1	1	1	1	1	1	1	1	1	89999	2.0957	722	Homeobox-leucine zipper protein HDG11 OS=Arabidopsis thaliana OX=3702 GN=HDG11 PE=1 SV=1
P	Q9M1G8	1	1	1	1	1	1	1	1	4.78512	2	1	123675	103265	123675	103265	0.834971	-0.260203	0	0	0	0	100	100	122296	104441	16.9	16.6723	122297	104442	0.854002	-0.227689	-0.22768863564958586,	1	1	1	1	1	1	1	1	1	1	226940	2.75494	399	DJ-1 protein homolog F OS=Arabidopsis thaliana OX=3702 GN=DJ1F PE=1 SV=1
P	Q9LPC7	1	1	1	1	1	1	1	1	0.256749	2	1	103657	86758	103657	86758	0.836972	-0.256749	0	0	0	0	100	100	102502	87746	16.6453	16.4211	102502	87746.7	0.856049	-0.224235	-0.22423494001083152,	1	1	1	1	1	1	1	1	1	1	190415	3.07558	160	Peptidyl-prolyl cis-trans isomerase CYP18-1 OS=Arabidopsis thaliana OX=3702 GN=CYP18-1 PE=2 SV=1
P	Q9M1C2	1	1	1	1	1	1	1	1	5.34538	2	1	76686	31185	76686	31185	0.406658	-1.29811	0	0	0	0	100	100	75831	31540	16.2105	14.9449	75831.5	31540.4	0.415927	-1.2656	-1.2655970556827103,	1	1	1	1	1	1	1	1	1	1	107871	2.89303	138	10 kDa chaperonin 1, chloroplastic OS=Arabidopsis thaliana OX=3702 GN=CPN10-1 PE=2 SV=1
P	Q9SCT5	1	1	1	1	1	1	1	1	4.97268	2	1	720408	167686	720408	167686	0.232765	-2.10305	0	0	0	0	100	100	712380	169597	19.4423	17.3718	712381	169597	0.238071	-2.07054	-2.0705380530569215,	1	1	1	1	1	1	1	1	1	1	888094	3.62008	213	AT3g51730/T18N14_110 OS=Arabidopsis thaliana OX=3702 GN=T18N14.110 PE=1 SV=1
P	F4JEK7	1	1	1	1	1	1	1	1	10	2	1	273850	0	273850	0	0	0.01	0	0	0	0	100	100	270798	0	18.0469	10	270799	1000	0.00369278	-8.08108	-8.081076711155537,	1	1	1	1	1	1	1	1	1	1	273850	3.13432	201	Ribosomal protein L34 OS=Arabidopsis thaliana OX=3702 GN=At3g13882 PE=1 SV=1
P	Q9CA90	1	1	1	1	1	1	1	1	10	2	1	64246	75771	64246	75771	1.17939	0.238039	0	0	0	0	100	100	63530	76634	15.9552	16.2257	63530.1	76634.5	1.20627	0.270553	0.2705530592224358,	1	1	1	1	1	1	1	1	1	1	140017	2.65064	313	Glyoxylate/hydroxypyruvate reductase A HPR2 OS=Arabidopsis thaliana OX=3702 GN=HPR2 PE=1 SV=1
P	F4I0U6	1	1	1	1	1	1	1	1	0.518959	2	1	69885	48771	69885	48771	0.697875	-0.518959	0	0	0	0	100	100	69106	49326	16.0765	15.5901	69106.3	49326.8	0.713782	-0.486445	-0.48644537256312925,	1	1	1	1	1	1	1	1	1	1	118656	2.67462	251	R3H domain protein OS=Arabidopsis thaliana OX=3702 GN=At1g03250 PE=1 SV=1
P	Q9FIE4	1	1	1	1	1	1	1	1	0.119358	2	1	175107	161203	175107	161203	0.920597	-0.119358	0	0	0	0	100	100	173155	163040	17.4017	17.3149	173156	163040	0.94158	-0.0868443	-0.08684425975840142,	1	1	1	1	1	1	1	1	1	1	336310	3.1863	219	U4/U6.U5 small nuclear ribonucleoprotein OS=Arabidopsis thaliana OX=3702 GN=MSF19.3 PE=1 SV=1
P	Q93VP4	1	1	1	1	1	1	1	1	0.543015	2	1	54182	37187	54182	37187	0.686335	-0.543015	0	0	0	0	100	100	53578	37610	15.7094	15.1989	53578.3	37610.8	0.701978	-0.510501	-0.5105013776652441,	1	1	1	1	1	1	1	1	1	1	91369	2.38677	375	At1g07470/F22G5_13 OS=Arabidopsis thaliana OX=3702 GN=AT1G07470 PE=1 SV=1
P	Q9FI94	1	1	1	1	1	1	1	1	0.169311	2	1	26126	23233	26126	23233	0.889267	-0.169311	0	0	0	0	100	100	25834	23497	14.657	14.5202	25834.9	23497.8	0.909536	-0.136797	-0.1367968974013773,	1	1	1	1	1	1	1	1	1	1	49359	2.12752	368	Deoxyhypusine synthase OS=Arabidopsis thaliana OX=3702 GN=DHS PE=2 SV=1
P	Q8LCY2	1	1	1	1	1	1	1	1	5	2	1	37854	0	37854	0	0	0.01	0	0	0	0	100	100	37432	0	15.192	10	37432.2	1000	0.026715	-5.22621	-5.226208492526366,	1	1	1	1	1	1	1	1	1	1	37854	2.37945	158	Iron-sulfur assembly protein IscA-like 2, mitochondrial OS=Arabidopsis thaliana OX=3702 GN=At5g03905 PE=1 SV=2
P	Q93VI4	1	1	1	1	1	1	1	1	10	2	1	58908	55786	58908	55786	0.947002	-0.0785605	0	0	0	0	100	100	58251	56421	15.83	15.784	58251.6	56421.8	0.968587	-0.0460466	-0.04604655747108138,	1	1	1	1	1	1	1	1	1	1	114694	2.70351	227	Polyadenylate-binding protein 1 OS=Arabidopsis thaliana OX=3702 GN=PABN1 PE=1 SV=1
P	Q2V3E2	1	1	1	1	1	1	1	1	-0.733492	2	1	53543	148016	53543	148016	2.76443	1.46698	0	0	0	0	100	100	52946	149702	15.6922	17.1917	52946.4	149703	2.82744	1.4995	1.499497159207071,	1	1	1	1	1	1	1	1	1	1	201559	3.28321	105	Protein yippee-like At4g27740 OS=Arabidopsis thaliana OX=3702 GN=At4g27740 PE=3 SV=1
P	Q9FHG7	1	1	1	1	1	1	1	1	-0.215338	2	1	261077	303104	261077	303104	1.16098	0.215338	0	0	0	0	100	100	258167	306558	17.978	18.2258	258168	306558	1.18744	0.247851	0.24785142941866117,	1	1	1	1	1	1	1	1	1	1	564181	3.85932	78	At5g57760 OS=Arabidopsis thaliana OX=3702 GN=MRI1.12 PE=2 SV=1
P	Q9ZNV8	1	1	1	1	1	1	1	1	0.135844	2	1	14511	13207	14511	13207	0.910137	-0.135844	0	0	0	0	100	100	14349	13357	13.8087	13.7054	14349.3	13357.5	0.930882	-0.10333	-0.10333024634295053,	1	1	1	1	1	1	1	1	1	1	27718	2.24964	156	Histidine-containing phosphotransfer protein 2 OS=Arabidopsis thaliana OX=3702 GN=AHP2 PE=1 SV=1
P	O82808	1	1	1	1	1	1	1	1	0.0666001	2	1	49297	47073	49297	47073	0.954886	-0.0666001	0	0	0	0	100	100	48747	47609	15.573	15.539	48747.7	47609.5	0.97665	-0.0340861	-0.03408614816535506,	1	1	1	1	1	1	1	1	1	1	96370	2.67431	204	At2g25950 OS=Arabidopsis thaliana OX=3702 GN=At2g25950 PE=1 SV=2
P	Q9FH31	1	1	1	1	1	1	1	1	4.73323	2	1	209042	35932	209042	35932	0.171889	-2.54045	0	0	0	0	100	100	206712	36341	17.6573	15.1493	206713	36341.5	0.175807	-2.50794	-2.5079377837389356,	1	1	1	1	1	1	1	1	1	1	244974	3.17164	165	2S seed storage protein 5 OS=Arabidopsis thaliana OX=3702 GN=SESA5 PE=1 SV=1
P	Q9FGL9	1	1	1	1	1	1	1	1	4.77896	2	1	135587	80192	135587	80192	0.591443	-0.757689	0	0	0	0	100	100	134076	81105	17.0327	16.3075	134076	81105.9	0.604924	-0.725175	-0.7251747305618328,	1	1	1	1	1	1	1	1	1	1	215779	2.70155	429	Polypyrimidine tract-binding protein homolog 2 OS=Arabidopsis thaliana OX=3702 GN=At5g53180 PE=1 SV=1
P	O22721	1	1	1	1	1	1	1	1	4.8805	2	1	73967	55610	73967	55610	0.751822	-0.411537	0	0	0	0	100	100	73142	56243	16.1584	15.7794	73142.8	56243.8	0.768958	-0.379024	-0.37902352117330423,	1	1	1	1	1	1	1	1	1	1	129577	2.95719	143	At1g61255 OS=Arabidopsis thaliana OX=3702 GN=F11P17.3 PE=1 SV=1
P	Q9SA06	1	1	1	1	1	1	1	1	4.95695	2	1	63570	49711	63570	49711	0.781988	-0.354781	0	0	0	0	100	100	62861	50277	15.9399	15.6176	62861.7	50277.5	0.799812	-0.322267	-0.32226705828737395,	1	1	1	1	1	1	1	1	1	1	113281	2.54765	321	F28K20.6 protein OS=Arabidopsis thaliana OX=3702 GN=At1g31130 PE=1 SV=1
P	O49377	1	1	1	1	1	1	1	1	4.88825	2	1	68069	14862	68069	14862	0.218337	-2.19537	0	0	0	0	100	100	67310	15031	16.0385	13.8757	67310.5	15031.4	0.223314	-2.16286	-2.162855735946255,	1	1	1	1	1	1	1	1	1	1	82931	2.57827	219	Vesicle-associated membrane protein 711 OS=Arabidopsis thaliana OX=3702 GN=VAMP711 PE=1 SV=2
P	Q9LZ06	1	1	1	1	1	1	1	1	-0.448564	2	1	46446	63384	46446	63384	1.36468	0.448564	0	0	0	0	100	100	45928	64106	15.4871	15.9682	45928.5	64106.3	1.39579	0.481078	0.48107825739266497,	1	1	1	1	1	1	1	1	1	1	109830	2.66965	235	Glutathione S-transferase L3 OS=Arabidopsis thaliana OX=3702 GN=GSTL3 PE=2 SV=1
P	O80568	1	1	1	1	1	1	1	1	5.25319	2	1	83496	23409	83496	23409	0.280361	-1.83464	0	0	0	0	100	100	82565	23675	16.3333	14.5311	82565.7	23675.8	0.286751	-1.80213	-1.8021298740302378,	1	1	1	1	1	1	1	1	1	1	106905	2.34058	488	Inositol 1,3,4-trisphosphate 5/6-kinase 4 OS=Arabidopsis thaliana OX=3702 GN=ITPK4 PE=1 SV=2
P	Q0WVW4	1	1	1	1	1	1	1	1	-0.0743863	2	1	35341	37211	35341	37211	1.05291	0.0743863	0	0	0	0	100	100	34947	37635	15.0929	15.1998	34947.2	37635.1	1.07691	0.1069	0.1069002039692917,	1	1	1	1	1	1	1	1	1	1	72552	2.07746	607	RNA-binding KH domain-containing protein OS=Arabidopsis thaliana OX=3702 GN=At3g32940 PE=1 SV=1
P	A0A1P8AZS5	1	1	1	1	1	1	1	1	4.85722	2	1	46918	23917	46918	23917	0.509762	-0.972105	0	0	0	0	100	100	46395	24189	15.5017	14.5621	46395.2	24189.6	0.521381	-0.939591	-0.9395911730029195,	1	1	1	1	1	1	1	1	1	1	70835	2.46286	244	Glucose-induced degradation-like protein OS=Arabidopsis thaliana OX=3702 GN=At2g37680 PE=1 SV=1
P	P15457	1	1	1	1	1	1	1	1	5.21203	2	1	69702	29148	69702	29148	0.41818	-1.2578	0	0	0	0	100	100	68925	29480	16.0727	14.8475	68925.4	29480.2	0.427712	-1.22529	-1.225289252041903,	1	1	1	1	1	1	1	1	1	1	98850	2.78013	164	2S seed storage protein 1 OS=Arabidopsis thaliana OX=3702 GN=AT2S1 PE=1 SV=1
P	Q9LY15	1	1	1	1	1	1	1	1	5.02004	2	1	117129	72591	117129	72591	0.619753	-0.690236	0	0	0	0	100	100	115823	73418	16.8216	16.1639	115824	73418.3	0.633878	-0.657722	-0.6577218166313049,	1	1	1	1	1	1	1	1	1	1	189720	2.93966	218	Peptide methionine sulfoxide reductase A2 OS=Arabidopsis thaliana OX=3702 GN=MRSA2 PE=1 SV=1
P	Q9SKU8	1	1	1	1	1	1	1	1	5.23789	2	1	132550	31128	132550	31128	0.23484	-2.09025	0	0	0	0	100	100	131073	31482	17	14.9423	131073	31482.7	0.240192	-2.05774	-2.057737974743623,	1	1	1	1	1	1	1	1	1	1	163678	2.78102	271	At2g20690/F5H14.34 OS=Arabidopsis thaliana OX=3702 GN=At2g20690 PE=1 SV=2
P	F4JML2	1	1	1	1	1	1	1	1	-0.100182	2	1	55181	59149	55181	59149	1.07191	0.100182	0	0	0	0	100	100	54566	59823	15.7357	15.8684	54566.1	59823.1	1.09634	0.132696	0.13269608112876347,	1	1	1	1	1	1	1	1	1	1	114330	2.64654	258	2-oxoglutarate (2OG) and Fe(II)-dependent oxygenase superfamily protein OS=Arabidopsis thaliana OX=3702 GN=DL4410C PE=1 SV=1
P	Q9ASW1	1	1	1	1	1	1	1	1	4.80217	2	1	164992	134536	164992	134536	0.815409	-0.294404	0	0	0	0	100	100	163153	136069	17.3159	17.054	163154	136069	0.833995	-0.26189	-0.26188989902760146,	1	1	1	1	1	1	1	1	1	1	299528	2.68475	619	Hydroxyproline O-galactosyltransferase GALT3 OS=Arabidopsis thaliana OX=3702 GN=GALT3 PE=2 SV=1
P	F4JZA9	1	1	1	1	1	1	1	1	-0.0559659	2	1	19770	20552	19770	20552	1.03955	0.0559659	0	0	0	0	100	100	19549	20786	14.2549	14.3433	19549.7	20786.2	1.06325	0.0884798	0.08847982920975155,	1	1	1	1	1	1	1	1	1	1	40322	2.39335	163	Sel1-like repeat-containing protein OS=Arabidopsis thaliana OX=3702 GN=At5g05360 PE=1 SV=1
P	Q9SKM7	1	1	1	1	1	1	1	1	5.30115	2	1	289064	40847	289064	40847	0.141308	-2.82309	0	0	0	0	100	100	285843	41312	18.1249	15.3343	285843	41312.5	0.144529	-2.79057	-2.7905730130721618,	1	1	1	1	1	1	1	1	1	1	329911	3.58898	85	At2g28430/T1B3.5 OS=Arabidopsis thaliana OX=3702 GN=AT2G28430 PE=1 SV=1
P	Q9M8Z7	1	1	1	1	1	1	1	1	4.98739	2	1	71585	37639	71585	37639	0.525795	-0.927429	0	0	0	0	100	100	70787	38067	16.1112	15.2163	70787.4	38067.9	0.537779	-0.894915	-0.8949151115355114,	1	1	1	1	1	1	1	1	1	1	109224	2.23418	637	Sterol 3-beta-glucosyltransferase UGT80A2 OS=Arabidopsis thaliana OX=3702 GN=UGT80A2 PE=1 SV=1
P	Q9FR37	1	1	1	1	1	1	1	1	5.22912	2	1	99384	40741	99384	40741	0.409935	-1.28653	0	0	0	0	100	100	98276	41205	16.5846	15.3305	98276.6	41205.3	0.419279	-1.25402	-1.254018311497477,	1	1	1	1	1	1	1	1	1	1	140125	2.51813	425	Amidase 1 OS=Arabidopsis thaliana OX=3702 GN=AMI1 PE=1 SV=1
P	Q9M8K7	1	1	1	1	1	1	1	1	-0.0779676	2	1	54331	57348	54331	57348	1.05553	0.0779676	0	0	0	0	100	100	53725	58001	15.7133	15.8238	53725.6	58001.6	1.07959	0.110481	0.11048147728025536,	1	1	1	1	1	1	1	1	1	1	111679	2.82526	167	Dual specificity protein phosphatase 1B OS=Arabidopsis thaliana OX=3702 GN=DSPTP1B PE=1 SV=1
P	Q680Q4	1	1	1	1	1	1	1	1	5.00849	2	1	74164	52940	74164	52940	0.713823	-0.486361	0	0	0	0	100	100	73337	53543	16.1623	15.7084	73337.6	53543.3	0.730093	-0.453847	-0.4538469573726235,	1	1	1	1	1	1	1	1	1	1	127104	2.15771	884	E3 SUMO-protein ligase SIZ1 OS=Arabidopsis thaliana OX=3702 GN=SIZ1 PE=1 SV=2
P	Q8GZB4	1	1	1	1	1	1	1	1	-0.240234	2	1	37735	44572	37735	44572	1.18118	0.240234	0	0	0	0	100	100	37314	45079	15.1875	15.4602	37314.5	45080	1.20811	0.272748	0.2727483286065732,	1	1	1	1	1	1	1	1	1	1	82307	2.74812	147	Phospholipase A2-beta OS=Arabidopsis thaliana OX=3702 GN=PLA2-BETA PE=1 SV=1
P	Q9LIS2	1	1	1	1	1	1	1	1	-0.479355	2	1	51223	71411	51223	71411	1.39412	0.479355	0	0	0	0	100	100	50652	72224	15.6283	16.1402	50652.3	72224.8	1.4259	0.511868	0.5118684756367018,	1	1	1	1	1	1	1	1	1	1	122634	2.95507	136	Glycine-rich RNA-binding protein 4, mitochondrial OS=Arabidopsis thaliana OX=3702 GN=RBG4 PE=1 SV=1
P	Q9FPR3	1	1	1	1	1	1	1	1	4.75702	2	1	83052	75845	83052	75845	0.913223	-0.130961	0	0	0	0	100	100	82126	76709	16.3256	16.2271	82126.6	76709.4	0.934038	-0.0984469	-0.09844693016114996,	1	1	1	1	1	1	1	1	1	1	158897	2.23123	933	Serine/threonine-protein kinase EDR1 OS=Arabidopsis thaliana OX=3702 GN=EDR1 PE=1 SV=1
P	O48520	1	1	1	1	1	1	1	1	4.99644	2	1	102180	65039	102180	65039	0.636514	-0.651736	0	0	0	0	100	100	101041	65780	16.6246	16.0054	101041	65780.2	0.651022	-0.619222	-0.6192219552277609,	1	1	1	1	1	1	1	1	1	1	167219	2.57983	440	DNA polymerase delta small subunit OS=Arabidopsis thaliana OX=3702 GN=POLD2 PE=2 SV=2
P	Q9SJ54	1	1	1	1	1	1	1	1	4.95933	2	1	81408	43211	81408	43211	0.530795	-0.913772	0	0	0	0	100	100	80500	43703	16.2967	15.4155	80500.9	43703.4	0.542894	-0.881258	-0.8812580522782565,	1	1	1	1	1	1	1	1	1	1	124619	2.77336	210	NDR1/HIN1-like protein 12 OS=Arabidopsis thaliana OX=3702 GN=NHL12 PE=2 SV=1
P	Q9LVB0	1	1	1	1	1	1	1	1	5.06421	2	1	217314	80922	217314	80922	0.372374	-1.42518	0	0	0	0	100	100	214892	81844	17.7133	16.3206	214893	81844.2	0.380861	-1.39266	-1.3926633333135918,	1	1	1	1	1	1	1	1	1	1	298236	2.86818	404	AT-hook motif nuclear-localized protein 6 OS=Arabidopsis thaliana OX=3702 GN=AHL6 PE=2 SV=1
P	Q9SIE7	1	1	1	1	1	1	1	1	10	2	1	151281	35566	151281	35566	0.235099	-2.08866	0	0	0	0	100	100	149595	35971	17.1907	15.1346	149595	35971.3	0.240457	-2.05615	-2.0561462669249706,	1	1	1	1	1	1	1	1	1	1	186847	3.00904	183	PLAT domain-containing protein 2 OS=Arabidopsis thaliana OX=3702 GN=PLAT2 PE=2 SV=1
P	O82359	1	1	1	1	1	1	1	1	0.0351243	2	1	52771	50263	52771	50263	0.952474	-0.0702485	0	0	0	0	100	100	52183	50835	15.6713	15.6336	52183	50835.8	0.974183	-0.0377346	-0.0377346350911567,	1	1	1	1	1	1	1	1	1	1	103034	2.45188	364	Sphingoid long-chain bases kinase 2, mitochondrial OS=Arabidopsis thaliana OX=3702 GN=LCKB2 PE=2 SV=1
P	Q0WRX7	1	1	1	1	1	1	1	1	5.10889	2	1	76142	39597	76142	39597	0.520042	-0.943301	0	0	0	0	100	100	75293	40048	16.2002	15.2895	75293.6	40048.3	0.531895	-0.910787	-0.9107874292419352,	1	1	1	1	1	1	1	1	1	1	115739	2.62573	274	ATPase complex subunit OS=Arabidopsis thaliana OX=3702 GN=AT1G08220 PE=1 SV=1
P	Q9SV30	1	1	1	1	1	1	1	1	0.154404	2	1	74308	66766	74308	66766	0.898504	-0.154404	0	0	0	0	100	100	73480	67526	16.1651	16.0432	73480	67526.9	0.918983	-0.12189	-0.12189002485944217,	1	1	1	1	1	1	1	1	1	1	141074	2.64159	322	GATA transcription factor 8 OS=Arabidopsis thaliana OX=3702 GN=GATA8 PE=1 SV=1
P	Q94K78	1	1	1	1	1	1	1	1	5.72182	2	1	123293	35967	123293	35967	0.29172	-1.77735	0	0	0	0	100	100	121919	36376	16.8956	15.1507	121919	36376.9	0.298369	-1.74483	-1.7448312529517755,	1	1	1	1	1	1	1	1	1	1	159260	3.44623	57	Cytochrome b-c1 complex subunit 10, mitochondrial OS=Arabidopsis thaliana OX=3702 GN=UCRY PE=1 SV=1
P	Q941D6	1	1	1	1	1	1	1	1	-0.102758	2	1	75801	87406	75801	87406	1.1531	0.205515	0	0	0	0	100	100	74956	88402	16.1938	16.4318	74956.4	88402.1	1.17938	0.238029	0.23802934091452366,	1	1	1	1	1	1	1	1	1	1	163207	2.5864	423	Histone deacetylase 14, chloroplastic OS=Arabidopsis thaliana OX=3702 GN=HDA14 PE=1 SV=1
P	Q9SUK9	1	1	1	1	1	1	1	1	-0.108214	2	1	94822	102208	94822	102208	1.07789	0.108214	0	0	0	0	100	100	93765	103372	16.5168	16.6575	93765.5	103373	1.10246	0.140728	0.14072829985953342,	1	1	1	1	1	1	1	1	1	1	197030	2.62522	467	Probable protein phosphatase 2C 55 OS=Arabidopsis thaliana OX=3702 GN=At4g16580 PE=2 SV=2
P	Q9C8T3	1	1	1	1	1	1	1	1	0.00914208	2	1	85645	85104	85645	85104	0.993683	-0.00914208	0	0	0	0	100	100	84690	86073	16.3699	16.3933	84690.7	86073.9	1.01633	0.0233718	0.02337182352099361,	1	1	1	1	1	1	1	1	1	1	170749	2.87633	227	Ribulose-phosphate 3-epimerase OS=Arabidopsis thaliana OX=3702 GN=AT1G63290 PE=1 SV=1
P	P57681	1	1	1	1	1	1	1	1	4.90124	2	1	47975	24438	47975	24438	0.50939	-0.973157	0	0	0	0	100	100	47440	24716	15.5338	14.5932	47440.4	24716.5	0.521001	-0.940643	-0.9406426813200287,	1	1	1	1	1	1	1	1	1	1	72413	2.16085	500	Farnesylcysteine lyase OS=Arabidopsis thaliana OX=3702 GN=FLCY PE=1 SV=1
P	Q8W4H8	1	1	1	1	1	1	1	1	-0.239643	2	1	30775	42902	30775	42902	1.39405	0.479286	0	0	0	0	100	100	30432	43390	14.8933	15.4051	30432.1	43390.9	1.42583	0.5118	0.5117999528829091,	1	1	1	1	1	1	1	1	1	1	73677	2.28074	386	Inactive GDSL esterase/lipase-like protein 23 OS=Arabidopsis thaliana OX=3702 GN=GLL23 PE=1 SV=1
P	Q9STT3	1	1	1	1	1	1	1	1	5.87514	2	1	384168	104103	384168	104103	0.270983	-1.88373	0	0	0	0	100	100	379887	105289	18.5352	16.684	379887	105289	0.277159	-1.85121	-1.851211802806926,	1	1	1	1	1	1	1	1	1	1	488271	3.13478	358	Aldose 1-epimerase OS=Arabidopsis thaliana OX=3702 GN=T23J7.130 PE=1 SV=1
P	Q9FNN0	1	1	1	1	1	1	1	1	5.2396	2	1	55535	14836	55535	14836	0.267147	-1.9043	0	0	0	0	100	100	54916	15005	15.7449	13.8732	54916.2	15005.1	0.273236	-1.87178	-1.871781214511377,	1	1	1	1	1	1	1	1	1	1	70371	2.25522	391	Calcium-binding EF hand family protein OS=Arabidopsis thaliana OX=3702 GN=MAH20.14 PE=1 SV=1
P	Q7XJJ7	1	1	1	1	1	1	1	1	10	2	1	47746	0	47746	0	0	0.01	0	0	0	0	100	100	47213	0	15.5269	10	47214	1000	0.0211802	-5.56114	-5.561142609953039,	1	1	1	1	1	1	1	1	1	1	47746	1.89575	607	Fatty acid amide hydrolase OS=Arabidopsis thaliana OX=3702 GN=FAAH PE=1 SV=1
P	Q9C8I1	1	1	1	1	1	1	1	1	5.16228	2	1	68230	32205	68230	32205	0.472006	-1.08312	0	0	0	0	100	100	67469	32572	16.042	14.9913	67469.8	32572	0.482765	-1.05061	-1.0506076194554923,	1	1	1	1	1	1	1	1	1	1	100435	2.60048	252	Ubiquitin-conjugating enzyme family protein OS=Arabidopsis thaliana OX=3702 GN=At1g51730 PE=1 SV=1
P	Q9FNH6	1	1	1	1	1	1	1	1	4.89165	2	1	137174	97945	137174	97945	0.71402	-0.485963	0	0	0	0	100	100	135645	99061	17.0495	16.596	135646	99061.2	0.730295	-0.453449	-0.45344940239532666,	1	1	1	1	1	1	1	1	1	1	235119	3.00768	231	NDR1/HIN1-like protein 3 OS=Arabidopsis thaliana OX=3702 GN=NHL3 PE=1 SV=1
P	Q9SGP9	1	1	1	1	1	1	1	1	0.462442	2	1	83974	44231	83974	44231	0.526723	-0.924885	0	0	0	0	100	100	83038	44735	16.3415	15.4491	83038.3	44735.1	0.538728	-0.892371	-0.8923709454896925,	1	1	1	1	1	1	1	1	1	1	128205	2.87491	171	At1g28510/F3M18_5 OS=Arabidopsis thaliana OX=3702 GN=AT1G28510 PE=1 SV=1
P	P34047	1	1	1	1	1	1	1	1	5.12784	2	1	153226	96537	153226	96537	0.63003	-0.666507	0	0	0	0	100	100	151518	97637	17.2091	16.5751	151519	97637.2	0.64439	-0.633993	-0.6339933162102946,	1	1	1	1	1	1	1	1	1	1	249763	2.96616	270	Imidazoleglycerol-phosphate dehydratase 1, chloroplastic OS=Arabidopsis thaliana OX=3702 GN=HISN5A PE=1 SV=1
P	Q9FMP4	1	1	1	1	1	1	1	1	10	2	1	78249	32164	78249	32164	0.411047	-1.28263	0	0	0	0	100	100	77377	32530	16.2396	14.9895	77377.1	32530.6	0.420416	-1.25011	-1.250111574964329,	1	1	1	1	1	1	1	1	1	1	110413	2.9496	124	Splicing factor 3B subunit 6-like protein OS=Arabidopsis thaliana OX=3702 GN=At5g12190 PE=1 SV=1
P	Q9FMN4	1	1	1	1	1	1	1	1	3.94668	2	1	1141359	263800	1141359	263800	0.231128	-2.11324	0	0	0	0	100	100	1128641	266806	20.1062	18.0254	1.12864e+06	266806	0.236396	-2.08072	-2.080722269810012,	1	1	1	1	1	1	1	1	1	1	1405159	4.02062	134	Thioredoxin-like protein Clot OS=Arabidopsis thaliana OX=3702 GN=At5g42850 PE=2 SV=1
P	Q9FMF7	1	1	1	1	1	1	1	1	-0.391555	2	1	15500	20333	15500	20333	1.31181	0.391555	0	0	0	0	100	100	15327	20564	13.9038	14.3279	15327.3	20564.7	1.34171	0.424069	0.42406878044812385,	1	1	1	1	1	1	1	1	1	1	35833	1.80377	563	Dicarboxylate transporter 2.1, chloroplastic OS=Arabidopsis thaliana OX=3702 GN=DIT2-1 PE=1 SV=1
P	Q9FMF1	1	1	1	1	1	1	1	1	0.432356	2	1	55424	41072	55424	41072	0.741051	-0.432356	0	0	0	0	100	100	54806	41540	15.7421	15.3422	54806.4	41540.1	0.757941	-0.399842	-0.39984172922580163,	1	1	1	1	1	1	1	1	1	1	96496	2.37813	404	Fructose-bisphosphatase OS=Arabidopsis thaliana OX=3702 GN=MSJ1.22 PE=1 SV=1
P	Q84K41	1	1	1	1	1	1	1	1	0	2	1	94898	75858	94898	75858	0.799364	-0.323076	0	0	0	0	100	100	93840	76722	16.5179	16.2274	93840.6	76722.5	0.817583	-0.290562	-0.29056244206257487,	1	1	1	1	1	1	1	1	1	1	170756	2.75525	300	Nucleic acid binding/RNA binding protein OS=Arabidopsis thaliana OX=3702 GN=At2g02570 PE=1 SV=1
P	Q9LFB5	1	1	1	1	1	1	1	1	0.208616	2	1	60988	52777	60988	52777	0.865367	-0.208616	0	0	0	0	100	100	60308	53378	15.8801	15.704	60308.4	53378.5	0.885091	-0.176102	-0.176102155007277,	1	1	1	1	1	1	1	1	1	1	113765	2.37932	475	AT5g01210/F7J8_190 OS=Arabidopsis thaliana OX=3702 GN=At5g01210 PE=1 SV=1
P	P38389	1	1	1	1	1	1	1	1	4.96077	2	1	64435	25035	64435	25035	0.388531	-1.3639	0	0	0	0	100	100	63717	25320	15.9594	14.628	63717	25320.3	0.397387	-1.33138	-1.3313841883982507,	1	1	1	1	1	1	1	1	1	1	89470	3.03786	82	Protein transport protein Sec61 subunit beta OS=Arabidopsis thaliana OX=3702 GN=At2g45070 PE=1 SV=1
P	Q84VX0	1	1	1	1	1	1	1	1	0.00470365	2	1	33794	33684	33794	33684	0.996745	-0.00470365	0	0	0	0	100	100	33417	34067	15.0283	15.0561	33417.5	34067.9	1.01946	0.0278103	0.027810250547110768,	1	1	1	1	1	1	1	1	1	1	67478	1.95179	754	Probable galactinol--sucrose galactosyltransferase 1 OS=Arabidopsis thaliana OX=3702 GN=RFS1 PE=2 SV=1
P	P24102	1	1	1	1	1	1	1	1	4.9006	2	1	201361	65813	201361	65813	0.326841	-1.61334	0	0	0	0	100	100	199117	66563	17.6033	16.0224	199117	66563	0.33429	-1.58083	-1.5808258895676648,	1	1	1	1	1	1	1	1	1	1	267174	2.88397	349	Peroxidase 22 OS=Arabidopsis thaliana OX=3702 GN=PER22 PE=1 SV=2
P	Q93Z58	1	1	1	1	1	1	1	1	4.95107	2	1	139011	85501	139011	85501	0.615066	-0.701186	0	0	0	0	100	100	137462	86475	17.0687	16.4	137462	86475.4	0.629086	-0.668672	-0.6686719449784361,	1	1	1	1	1	1	1	1	1	1	224512	3.49391	72	At1g22140/F2E2_13 OS=Arabidopsis thaliana OX=3702 GN=At1g22140 PE=1 SV=1
P	Q8GUJ5	1	1	1	1	1	1	1	1	-0.108479	2	1	52221	56299	52221	56299	1.07809	0.108479	0	0	0	0	100	100	51639	56940	15.6562	15.7972	51639.1	56940.6	1.10266	0.140993	0.14099311723237992,	1	1	1	1	1	1	1	1	1	1	108520	2.20492	677	At4g03260 OS=Arabidopsis thaliana OX=3702 GN=At4g03260 PE=1 SV=1
P	Q8L9Y2	1	1	1	1	1	1	1	1	4.91165	2	1	56908	39680	56908	39680	0.697266	-0.520219	0	0	0	0	100	100	56273	40132	15.7802	15.2925	56273.9	40132.2	0.713158	-0.487706	-0.48770554699660185,	1	1	1	1	1	1	1	1	1	1	96588	2.56662	262	Elongator complex protein 6 OS=Arabidopsis thaliana OX=3702 GN=ELP6 PE=1 SV=1
P	Q9S7X9	1	1	1	1	1	1	1	1	-0.0259374	2	1	43217	44001	43217	44001	1.01814	0.0259374	0	0	0	0	100	100	42735	44502	15.3831	15.4416	42735.5	44502.5	1.04135	0.0584513	0.05845128889888629,	1	1	1	1	1	1	1	1	1	1	87218	2.71016	170	F24J5.3 OS=Arabidopsis thaliana OX=3702 GN=F14K14.16 PE=1 SV=1
P	Q949Y3	1	1	1	1	1	1	1	1	4.95187	2	1	83201	31128	83201	31128	0.37413	-1.41839	0	0	0	0	100	100	82273	31482	16.3281	14.9423	82273.9	31482.7	0.382658	-1.38587	-1.3858740779978758,	1	1	1	1	1	1	1	1	1	1	114329	2.38146	475	Bifunctional purple acid phosphatase 26 OS=Arabidopsis thaliana OX=3702 GN=PAP26 PE=1 SV=1
P	Q9C518	1	1	1	1	1	1	1	1	10	2	0	58267	0	58267	0	0	0.01	0	0	0	0	100	100	57617	0	15.8142	10	57617.8	1000	0.0173558	-5.84844	-5.848441768286958,	1	1	1	1	1	1	1	1	1	1	58267	2.16228	401	Transcription factor TCP8 OS=Arabidopsis thaliana OX=3702 GN=TCP8 PE=1 SV=1
P	A9LLI7	1	1	1	1	1	1	1	1	10	2	0	47195	0	47195	0	0	0.01	0	0	0	0	100	100	46669	0	15.5102	10	46669.1	1000	0.0214274	-5.5444	-5.5443967595290715,	1	1	1	1	1	1	1	1	1	1	47195	1.73438	870	Protein RRP6-like 2 OS=Arabidopsis thaliana OX=3702 GN=RRP6L2 PE=2 SV=1
P	Q9CAE3	1	1	1	1	1	1	1	1	10	2	0	438281	0	438281	0	0	0.01	0	0	0	0	100	100	433397	0	18.7253	10	433397	1000	0.00230735	-8.75955	-8.759546968469992,	1	1	1	1	1	1	1	1	1	1	438281	2.74468	789	Protein FLOWERING LOCUS D OS=Arabidopsis thaliana OX=3702 GN=FLD PE=1 SV=1
P	Q9CAD5	1	1	1	1	1	1	1	1	5	2	0	16246	0	16246	0	0	0.01	0	0	0	0	100	100	16064	0	13.9716	10	16065	1000	0.0622472	-4.00585	-4.005847285394816,	1	1	1	1	1	1	1	1	1	1	16246	1.26479	883	Mitogen-activated protein kinase kinase kinase YODA OS=Arabidopsis thaliana OX=3702 GN=YDA PE=1 SV=1
P	Q9CAC3	1	1	1	1	1	1	1	1	10	2	0	93719	0	93719	0	0	0.01	0	0	0	0	100	100	92674	0	16.4999	10	92674.7	1000	0.0107904	-6.5341	-6.534104296347567,	1	1	1	1	1	1	1	1	1	1	93719	2.35588	413	Cysteine-rich receptor-like protein kinase 43 OS=Arabidopsis thaliana OX=3702 GN=CRK43 PE=2 SV=2
P	Q9SCV4	1	1	1	1	1	1	1	1	5	2	0	164065	0	164065	0	0	0.01	0	0	0	0	100	100	162236	0	17.3077	10	162237	1000	0.00616383	-7.34196	-7.341958332212146,	1	1	1	1	1	1	1	1	1	1	164065	2.28458	852	Beta-galactosidase 8 OS=Arabidopsis thaliana OX=3702 GN=BGAL8 PE=2 SV=2
P	Q9SCV0	1	1	1	1	1	1	1	1	5.05117	2	0	277049	138936	277049	138936	0.501485	-0.995721	0	0	0	0	100	100	273962	140519	18.0636	17.1004	273962	140519	0.512916	-0.963207	-0.9632067872479894,	1	1	1	1	1	1	1	1	1	1	415985	2.75695	728	Beta-galactosidase 12 OS=Arabidopsis thaliana OX=3702 GN=BGAL12 PE=2 SV=1
P	Q42529	1	1	1	1	1	1	1	1	10	2	0	31287	0	31287	0	0	0.01	0	0	0	0	100	100	30938	0	14.9171	10	30938.4	1000	0.0323223	-4.95133	-4.951326066176997,	1	1	1	1	1	1	1	1	1	1	31287	2.00121	312	Tryptophan synthase alpha chain, chloroplastic OS=Arabidopsis thaliana OX=3702 GN=TSA1 PE=1 SV=1
P	Q3EBQ3	1	1	1	1	1	1	1	1	10	2	0	72948	0	72948	0	0	0.01	0	0	0	0	100	100	72135	0	16.1384	10	72135.2	1000	0.0138629	-6.17263	-6.172631160520071,	1	1	1	1	1	1	1	1	1	1	72948	1.95614	807	Protein FAR1-RELATED SEQUENCE 2 OS=Arabidopsis thaliana OX=3702 GN=FRS2 PE=1 SV=1
P	Q9ZQ71	1	1	1	1	1	1	1	1	0	2	0	0	0	0	0	NaN	NaN	0	0	0	0	100	100	0	0	10	10	1000	1000	1	0	0.0,	1	1	1	1	1	1	1	1	1	1	0	#NAME?	179	At2g03350 OS=Arabidopsis thaliana OX=3702 GN=At2g03350 PE=1 SV=1
P	Q93WU6	1	1	1	1	1	1	1	1	4.87063	2	0	400563	186043	400563	186043	0.464454	-1.10639	0	0	0	0	100	100	396099	188163	18.5955	17.5216	396100	188163	0.47504	-1.07388	-1.0738791515946517,	1	1	1	1	1	1	1	1	1	1	586606	3.24983	330	Probable WRKY transcription factor 74 OS=Arabidopsis thaliana OX=3702 GN=WRKY74 PE=2 SV=2
P	O04375	1	1	1	1	1	1	1	1	10	2	0	46008	0	46008	0	0	0.01	0	0	0	0	100	100	45495	0	15.4734	10	45495.4	1000	0.0219803	-5.50765	-5.507647478741581,	1	1	1	1	1	1	1	1	1	1	46008	1.96823	495	Serine/threonine protein phosphatase 2A 57 kDa regulatory subunit B' alpha isoform OS=Arabidopsis thaliana OX=3702 GN=B'ALPHA PE=1 SV=1
P	O49636	1	1	1	1	1	1	1	1	4.84963	2	0	81204	39949	81204	39949	0.491959	-1.02339	0	0	0	0	100	100	80299	40404	16.2931	15.3022	80299.2	40404.3	0.503172	-0.990877	-0.990877499271164,	1	1	1	1	1	1	1	1	1	1	121153	3.04991	108	Mitochondrial pyruvate carrier 4 OS=Arabidopsis thaliana OX=3702 GN=MPC4 PE=3 SV=1
P	Q8RWP0	1	1	1	1	1	1	1	1	10	2	0	128275	0	128275	0	0	0.01	0	0	0	0	100	100	126845	0	16.9527	10	126846	1000	0.00788359	-6.98693	-6.986930856318415,	1	1	1	1	1	1	1	1	1	1	128275	2.55791	355	NAD(P)-binding Rossmann-fold superfamily protein OS=Arabidopsis thaliana OX=3702 GN=At3g20790 PE=1 SV=1
P	Q9FVR9	1	1	1	1	1	1	1	1	10	2	0	90115	0	90115	0	0	0.01	0	0	0	0	100	100	89110	0	16.4433	10	89110.9	1000	0.011222	-6.47753	-6.4775300042540325,	1	1	1	1	1	1	1	1	1	1	90115	2.19589	574	FAD/NAD(P)-binding oxidoreductase family protein OS=Arabidopsis thaliana OX=3702 GN=At1g57770 PE=1 SV=1
P	Q9M111	1	1	1	1	1	1	1	1	5.10728	2	0	144851	67805	144851	67805	0.468102	-1.09511	0	0	0	0	100	100	143237	68577	17.128	16.0655	143237	68577.7	0.478771	-1.06259	-1.0625921715817919,	1	1	1	1	1	1	1	1	1	1	212656	2.41973	809	Sucrose synthase 3 OS=Arabidopsis thaliana OX=3702 GN=SUS3 PE=1 SV=1
P	Q5S1W2	1	1	1	1	1	1	1	1	10	2	0	804578	0	804578	0	0	0.01	0	0	0	0	100	100	795613	0	19.6017	10	795613	1000	0.00125689	-9.63592	-9.635923120921623,	1	1	1	1	1	1	1	1	1	1	804578	3.13767	586	Protein BONZAI 2 OS=Arabidopsis thaliana OX=3702 GN=BON2 PE=1 SV=2
P	F4K329	1	1	1	1	1	1	1	1	10	2	0	51928	0	51928	0	0	0.01	0	0	0	0	100	100	51349	0	15.6481	10	51349.4	1000	0.0194744	-5.68228	-5.682275397190203,	1	1	1	1	1	1	1	1	1	1	51928	2.35557	229	Plasma membrane fusion protein OS=Arabidopsis thaliana OX=3702 GN=At5g42765 PE=1 SV=1
P	F4K328	1	1	1	1	1	1	1	1	10	2	0	178875	0	178875	0	0	0.01	0	0	0	0	100	100	176881	0	17.4324	10	176882	1000	0.00565349	-7.46664	-7.466642597741029,	1	1	1	1	1	1	1	1	1	1	178875	2.69145	364	Leucine carboxyl methyltransferase OS=Arabidopsis thaliana OX=3702 GN=MJB21.14 PE=1 SV=1
P	Q8LDS7	1	1	1	1	1	1	1	1	10	2	0	110946	0	110946	0	0	0.01	0	0	0	0	100	100	109709	0	16.7433	10	109710	1000	0.00911496	-6.77755	-6.777548484946895,	1	1	1	1	1	1	1	1	1	1	110946	2.93452	129	Endoplasmic reticulum transmembrane protein OS=Arabidopsis thaliana OX=3702 GN=AT1G48440 PE=1 SV=1
P	F8S296	1	1	1	1	1	1	1	1	5	2	0	106510	0	106510	0	0	0.01	0	0	0	0	100	100	105323	0	16.6845	10	105323	1000	0.00949458	-6.71868	-6.718679719203858,	1	1	1	1	1	1	1	1	1	1	106510	1.75047	1892	Autophagy-related protein 2 OS=Arabidopsis thaliana OX=3702 GN=ATG2 PE=2 SV=1
P	Q9FIN1	1	1	1	1	1	1	1	1	10	2	0	131173	0	131173	0	0	0.01	0	0	0	0	100	100	129711	0	16.9849	10	129711	1000	0.00770942	-7.01916	-7.019161624108261,	1	1	1	1	1	1	1	1	1	1	131173	2.7012	261	Probable 6-phosphogluconolactonase 4 OS=Arabidopsis thaliana OX=3702 GN=PGL4 PE=2 SV=1
P	Q9FIG7	1	1	1	1	1	1	1	1	5.05717	2	0	240013	173011	240013	173011	0.72084	-0.472249	0	0	0	0	100	100	237338	174982	17.8566	17.4169	237339	174983	0.73727	-0.439735	-0.4397348777728837,	1	1	1	1	1	1	1	1	1	1	413024	3.3488	185	Dirigent protein 2 OS=Arabidopsis thaliana OX=3702 GN=DIR2 PE=2 SV=1
P	O80798	1	1	1	1	1	1	1	1	10	2	0	53750	0	53750	0	0	0.01	0	0	0	0	100	100	53151	0	15.6978	10	53151.1	1000	0.0188143	-5.73203	-5.732027490603822,	1	1	1	1	1	1	1	1	1	1	53750	2.265	292	AT1G65270 protein OS=Arabidopsis thaliana OX=3702 GN=At1g65270 PE=1 SV=1
P	Q5XV99	1	1	1	1	1	1	1	1	10	2	0	3068571	0	3068571	0	0	0.01	0	0	0	0	100	100	3034379	0	21.533	10	3.03438e+06	1000	0.00033	-11.5672	-11.567185890335798,	1	1	1	1	1	1	1	1	1	1	3068571	3.77597	514	Glycosyltransferase-like At3g57200 OS=Arabidopsis thaliana OX=3702 GN=At3g57200 PE=2 SV=1
P	Q8L7E3	1	1	1	1	1	1	1	1	10	2	0	406308	0	406308	0	0	0.01	0	0	0	0	100	100	401780	0	18.616	10	401781	1000	0.00248892	-8.65026	-8.650264601576898,	1	1	1	1	1	1	1	1	1	1	406308	2.81298	625	Vacuolar-sorting receptor 7 OS=Arabidopsis thaliana OX=3702 GN=VSR7 PE=2 SV=2
P	Q9FHX6	1	1	1	1	1	1	1	1	10	2	0	208540	0	208540	0	0	0.01	0	0	0	0	100	100	206216	0	17.6538	10	206216	1000	0.00484928	-7.68801	-7.68801496394019,	1	1	1	1	1	1	1	1	1	1	208540	2.67672	439	Dbj|BAA84809.1 OS=Arabidopsis thaliana OX=3702 GN=MJC20.20 PE=1 SV=1
P	Q2V419	1	1	1	1	1	1	1	1	5.29491	2	0	86525	39556	86525	39556	0.457163	-1.12922	0	0	0	0	100	100	85560	40006	16.3847	15.288	85560.9	40006.8	0.467583	-1.09671	-1.0967065868629224,	1	1	1	1	1	1	1	1	1	1	126081	2.60789	311	Cyclin-dependent kinase B1-2 OS=Arabidopsis thaliana OX=3702 GN=CDKB1-2 PE=1 SV=2
P	Q9LNN3	1	1	1	1	1	1	1	1	10	2	0	106696	0	106696	0	0	0.01	0	0	0	0	100	100	105507	0	16.687	10	105507	1000	0.00947803	-6.7212	-6.721196921774905,	1	1	1	1	1	1	1	1	1	1	106696	2.57636	283	Lectin-like protein At1g53080 OS=Arabidopsis thaliana OX=3702 GN=At1g53080 PE=2 SV=1
P	Q0V7S5	1	1	1	1	1	1	1	1	-0.524871	2	0	71223	102476	71223	102476	1.4388	0.524871	0	0	0	0	100	100	70429	103643	16.1039	16.6613	70429.4	103644	1.4716	0.557385	0.5573848631611359,	1	1	1	1	1	1	1	1	1	1	173699	2.58562	451	At3g44610 OS=Arabidopsis thaliana OX=3702 GN=At3g44610 PE=1 SV=1
[truncated: 5,161 more rows]

## Sheet: Man-specific binding proteins
H	GROUP_SAMPLE	control	20240122DDA60MIN_LGJ_arabidopsis_control_Slot1_13_1_3982
[truncated: 692 more rows]
