# Supplementary material for: Osmotic signaling releases PP2C-mediated inhibition of Arabidopsis SnRK2s via the receptor-like cytoplasmic kinase BIK1
Source: EMBO J. 2024 Oct 21;43(23):6076–103. doi: 10.1038/s44318-024-00277-0 (PMC11612456; doi:10.1038/s44318-024-00277-0)
Supplement: Supplementary file 5 — Dataset EV3 [file 44318_2024_277_MOESM5_ESM.xlsx]

## Sheet: Sheet1
Dataset EV3. Primers used in this study.
Primers for constructs used in protein purification
pGEX-6P1-SnRK2.6-F	GAAGTTCTGTTCCAGGGGCCCCTGGGATCCATGGATCGACCAGCAGTGAG
pGEX-6P1-SnRK2.6-R	ATGCGGCCGCTCGAGTCGACCCGGGAATTCTCACATTGCGTACACAATCTC
pGEX-6P1-ABI1-F	GAAGTTCTGTTCCAGGGGCCCCTGGGATCCATGGAGGAAGTATCTCCGGC
pGEX-6P1-ABI1-R	ATGCGGCCGCTCGAGTCGACCCGGGAATTCTCAGTTCAAGGGTTTGCTCTT
pGEX-6P1-PP2CA-F	GAAGTTCTGTTCCAGGGGCCCCTGGGATCCATGGCTGGGATTTGTTGCGGT
pGEX-6P1-PP2CA-R	ATGCGGCCGCTCGAGTCGACCCGGGAATTCTTAAGACGACGCTTGATTAT
pMAL-C2X-BIK1-F	gagggaaggatttcagaattcATGGGTTCTTGCTTCAGTTCTCG
pMAL-C2X-BIK1-R	caggtcgactctagaggatccCTACACAAGGTGCCTGCCAAA
pMAL-C2X-SnRK2.6-F	gagggaaggatttcagaattcATGGATCGACCAGCAGTGAG
pMAL-C2X-SnRK2.6-R	caggtcgactctagaggatccTCACATTGCGTACACAATCTC
pET32a-BIK1-F	gctgatatcggatccgaattcATGGGTTCTTGCTTCAGTTCTCG
pET32a-BIK1-R	tgcggccgcaagcttgtcgacCTACACAAGGTGCCTGCCAAA
Site-mutation primers for constructs used in protein purification
SnRK2.6-K50N-F	TTGTTGCTGTTAAcTATATCGAGAGAGGTGAGAA
SnRK2.6-K50N-R	TCTCTCGATATAgTTAACAGCAACAAGCTCATT
ABI1 W300A-F	GAAAGTGATTCAGgcgAATGGAGCTCGTGTTTTCGG
ABI1 W300A-R	CGAGCTCCATTcgcCTGAATCACTTTCCCTCCTG
ABI1 W300R-F	GAAAGTGATTCAGcggAATGGAGCTCGTGTTTTCG
ABI1 W300R-R	AGCTCCATTCCgCTGAATCACTTTCCCTCCTG
HAB1 W385A-F	GCAAAGTTATACAAcggCAAGGCGCACGTGTTTTTGG
HAB1 W385A-R	GTGCGCCTTGccgTTGTATAACTTTGCCTCCAG
SnRK2.6-Y163E-F	TGTGATTTCGGAgaaTCTAAGTCATCAGTGTTACA
SnRK2.6-Y163E-R	TGATGACTTAGAttcTCCGAAATCACATATCTTTAG
SnRK2.6-Y182E-F	GAACTCCTGCTgaaATCGCTCCTGAGGTTTTACT
SnRK2.6-Y182E-R	TCAGGAGCGATttcAGCAGGAGTTCCAACAGTTG
SnRK2.6-Y182F-F	GAACTCCTGCTTTCATCGCTCCTGAGGTTTTAC
SnRK2.6-Y182F-R	CAGGAGCGATGAAAGCAGGAGTTCCAACAGTT
SnRK2.6-Y182D-F	GAACTCCTGCTGACATCGCTCCTGAGGTTTTA
SnRK2.6-Y182D-R	AGGAGCGATGTCAGCAGGAGTTCCAACAGTTG
SnRK2.6-Y163F-F	TGTGATTTCGGAtttTCTAAGTCATCAGTGTTACA
SnRK2.6-Y163F-R	TGATGACTTAGAaaaTCCGAAATCACATATCTTTAG
SnRK2.6-Y163D-F	TGTGATTTCGGAgacTCTAAGTCATCAGTGTTACA
SnRK2.6-Y163D-R	TGATGACTTAGAgtcTCCGAAATCACATATCTTTAG
ABI1 G180D-F	CGACGGCCATgacGGTTCTCAGGTAGCGAACTAT
ABI1 G180D-R	ACCTGAGAACCgtcATGGCCGTCGTAAACACCGAA
BIK1 K105/106R-F	TCATCGCCGTTagaaggCTTAACCAAGAAGGTTTTCA
BIK1 K105/106R-R	TTCTTGGTTAAGccttctAACGGCGATGACCAAACC
Primers for constructs used in Y2H, Y3H, and LCI assays
pGBKT7-BIK1-F	atggccatggaggccgaattcATGGGTTCTTGCTTCAGTTCTCG
pGBKT7-BIK1-R	ccgctgcaggtcgacggatccCTACACAAGGTGCCTGCCAAA
pGADT7-ABI1-F	gccatggaggccagtgaattcATGGAGGAAGTATCTCCGGCG
pGADT7-ABI1-R	cagctcgagctcgatggatccTCAGTTCAAGGGTTTGCTCTTGA
pGADT7-HAB1-F	gccatggaggccagtgaattcATGGAGGAGATGACTCCCGC
pGADT7-HAB1-R	cagctcgagctcgatggatccTCAGGTTCTGGTCTTGAACTTTCTT
pGBKT7-SnRK2.6-F	atggccatggaggccgaattcATGGATCGACCAGCAGTGAGTG
pGBKT7-SnRK2.6-R	ccgctgcaggtcgacggatccTCACATTGCGTACACAATCTCTCC
pCAMBIA-35S-cLUC--ABI1-F	GTACGCGTCCCGGGGCGGTACCATGGAGGAAGTATCTCCGGC
pCAMBIA-35S-cLUC--ABI1-R	GAACGAAAGCTCTGCAGGTCGACTCAGTTCAAGGGTTTGCTCTT
pCAMBIA-35S-cLUC--HAB1-F	GTACGCGTCCCGGGGCGGTACCATGGAGGAGATGACTCCCGC
pCAMBIA-35S-cLUC--HAB1-R	GAACGAAAGCTCTGCAGGTCGACTCAGGTTCTGGTCTTGAACTTTCTT
pCAMBIA-35S-BIK1-nLUC-F	ACGAGCTCGGTACCCGGGATCCATGGGTTCTTGCTTCAGTTCTC
pCAMBIA-35S-BIK1-nLUC-R	GACGCGTACGAGATCTGGTCGACCACAAGGTGCCTGCCAAAAG
pCAMBIA-35S-SnRK2.6-nLUC-F	ACGAGCTCGGTACCCGGGATCCATGGATCGACCAGCAGTGAG
pCAMBIA-35S-SnRK2.6-nLUC-R	GACGCGTACGAGATCTGGTCGACCATTGCGTACACAATCTCTCC
pBridge-SnRK2.6-F	ttgactgtatcgccggaattcATGGATCGACCAGCAGTGAGTG
pBridge-SnRK2.6-R	tggctgcaggtcgacggatccTCACATTGCGTACACAATCTCTCC
pBridge-BIK1-F	gcaataaaccagccagccggaagggcATGGGTTCTTGCTTCAGTTCTCG
pBridge-BIK1-R	ccacttctgcgctcggcccttccggcCTACACAAGGTGCCTGCCAAA
Primers for constructs used in transgene
SnRK2.6pro::gSnRK2.6 (gOST1)-F	tatgaccatgattacgaattcGTTCACGTCCATGGAATGATCG
SnRK2.6pro::gSnRK2.6 (gOST1)-R	tctagaggatccccgggtaccCAAGTCTTCAAGATATGCCCCAT
SnRK2.6pro::gSnRK2.6 Y163F-F	TGTGATTTCGGATTTTCTAAGGTATCTTTGAAAACAT
SnRK2.6pro::gSnRK2.6 Y163F-R	AAGATACCTTAGAAAATCCGAAATCACATATCTTTA
SnRK2.6pro::gSnRK2.6 Y182F-F	GAACTCCTGCTTTCATCGCTCCTGAGGTTTTAC
SnRK2.6pro::gSnRK2.6 Y182F-R	CAGGAGCGATGAAAGCAGGAGTTCCAACAGTT
SnRK2.6pro::gSnRK2.6 Y182D-F	GAACTCCTGCTGACATCGCTCCTGAGGTTTTA
SnRK2.6pro::gSnRK2.6 Y182D-R	AGGAGCGATGTCAGCAGGAGTTCCAACAGTTG
SnRK2.6pro::gSnRK2.6 Y163D-F	TGTGATTTCGGAgatTCTAAGGTATCTTTGAAAACAT
SnRK2.6pro::gSnRK2.6 Y163D-R	AAGATACCTTAGAatcTCCGAAATCACATATCTTTA
35S:BIK1-F	acgggggacgagctcggtaccATGGGTTCTTGCTTCAGTTCTCG
35S:BIK1-R	cttgcatgcctgcaggtcgacCACAAGGTGCCTGCCAAAA
Primers for constructs used in genotyping
BIK1-LP-LBa1	CAGGTCACTTGAATGCAAGAAGCG
BIK1-RP-LBa1	GGGTATGGGACATGTAACCGGAAA
LBa1	GGTTCACGTAGTGGGCCATCG
LBb1.3	ATTTTGCCGATTTCGGAAC
SnRK2.6-LP	CATATCTTTAGACGAGGGGCC
SnRK2.6-RP	GTGAGTGGTCCAATGGATTTG
SnRK2.6-RPxin1	attcttgtcatccaacaatatgcac
SnRK2.6-Cediantu-F	ATGGATCGACCAGCAGTGAG
SnRK2.6-Cediantu-R	ACAAGACCAAACATCTGCAAC
Primer for qRT-PCR
RT-SnRK2.6-F	ATGGATCGACCAGCAGTGAGT
RT-SnRK2.6-R	TCACATTGCGTACACAATCTC
RT-ACTIN 2-F	ATGGCTGAGGCTGATGATATT
RT-ACTIN 2-R	TTAGAAACATTTTCTGTGAACG
ACTIN2-qRT-F	GTACAGTGTCTGGATCGGTG
ACTIN2-qRT-R	GTCACACACAAGTGCATCATAG
RAB18-qRT-F	TTGTAACGCAGTCGCATT
RAB18-qRT-R	GATGCTCATTACACACTCATG
KIN1-qRT-F	GGCAAAGCTGAGGAGAAGAG
KIN1-qRT-R	TGTCCTTCACGAAGTTAACACC
