# Supplementary material for: Osmotic signaling releases PP2C-mediated inhibition of Arabidopsis SnRK2s via the receptor-like cytoplasmic kinase BIK1
Source: EMBO J. 2024 Oct 21;43(23):6076–103. doi: 10.1038/s44318-024-00277-0 (PMC11612456; doi:10.1038/s44318-024-00277-0)
Supplement: Supplementary file 6 — Source data Fig. 1 [file 44318_2024_277_MOESM6_ESM.zip]

Archive with 10 entries (9 files):
- SD figure 1/
- SD figure 1/Figure 1C. IP anti-HA.tif
- SD figure 1/Figure 1C. IP anti-SnRK2.236.tif
- SD figure 1/Figure 1C. input anti-HA.tif
- SD figure 1/Figure 1C. input anti-SnRK2.236.tif
- SD figure 1/Figure 1C. input anti-actin.tif
- SD figure 1/Figure 1D. split LUC.tif
- SD figure 1/Figure 1E. anti-actin.tif
- SD figure 1/Figure 1E. anti-pS175-SnRK2s.tif
- SD figure 1/Figure 1E. signal intensity of anti-SnRK2.236.xlsx
