# Supplementary material for: Osmotic signaling releases PP2C-mediated inhibition of Arabidopsis SnRK2s via the receptor-like cytoplasmic kinase BIK1
Source: EMBO J. 2024 Oct 21;43(23):6076–103. doi: 10.1038/s44318-024-00277-0 (PMC11612456; doi:10.1038/s44318-024-00277-0)
Supplement: Supplementary file 6 — Source data Fig. 1 [file 44318_2024_277_MOESM6_ESM.zip › SD figure 1/Figure 1E. signal intensity of anti-SnRK2.236.xlsx]

## Sheet: Sheet1
				Col-0			bik1
			0.6 M mannitol	0	15	30	0	15	30	(min)
			repeat 1	0	0.634397	1	0.00330481	0.145817	0.241202
			repeat 2	0.0155741	0.749201	1	0.0151407	0.138731	0.269266
			repeat 3	0.0132212	0.851003	1	0.00639712	0.262811	0.530962
			Number of families	1
			Number of comparisons per family	15
			Alpha	0.05
			Tukey's multiple comparisons test	Mean Diff.	95.00% CI of diff.	Below threshold?	Summary	Adjusted P Value
			Col-0 0 min vs. Col-0 15 min	-0.7353	-0.9654 to -0.5051	Yes	****	<0.0001	A-B
			Col-0 0 min vs. Col-0 30 min	-0.9904	-1.221 to -0.7603	Yes	****	<0.0001	A-C
			Col-0 0 min vs. bik1 0 min	0.001317	-0.2288 to 0.2314	No	ns	>0.9999	A-D
			Col-0 0 min vs. bik1 15 min	-0.1729	-0.4030 to 0.05728	No	ns	0.1918	A-E
			Col-0 0 min vs. bik1 30 min	-0.3375	-0.5677 to -0.1074	Yes	**	0.0036	A-F
			Col-0 15 min vs. Col-0 30 min	-0.2551	-0.4853 to -0.02500	Yes	*	0.027	B-C
			Col-0 15 min vs. bik1 0 min	0.7366	0.5065 to 0.9667	Yes	****	<0.0001	B-D
			Col-0 15 min vs. bik1 15 min	0.5624	0.3323 to 0.7925	Yes	****	<0.0001	B-E
			Col-0 15 min vs. bik1 30 min	0.3977	0.1676 to 0.6279	Yes	***	0.0009	B-F
			Col-0 30 min vs. bik1 0 min	0.9917	0.7616 to 1.222	Yes	****	<0.0001	C-D
			Col-0 30 min vs. bik1 15 min	0.8175	0.5874 to 1.048	Yes	****	<0.0001	C-E
			Col-0 30 min vs. bik1 30 min	0.6529	0.4227 to 0.8830	Yes	****	<0.0001	C-F
			bik1 0 min vs. bik1 15 min	-0.1742	-0.4043 to 0.05596	No	ns	0.1863	D-E
			bik1 0 min vs. bik1 30 min	-0.3389	-0.5690 to -0.1087	Yes	**	0.0035	D-F
			bik1 15 min vs. bik1 30 min	-0.1647	-0.3948 to 0.06544	No	ns	0.2287	E-F
			Test details	Mean 1	Mean 2	Mean Diff.	SE of diff.	n1	n2	q	DF
			Col-0 0 min vs. Col-0 15 min	0.009598	0.7449	-0.7353	0.06851	3	3	15.18	12
			Col-0 0 min vs. Col-0 30 min	0.009598	1	-0.9904	0.06851	3	3	20.44	12
			Col-0 0 min vs. bik1 0 min	0.009598	0.008281	0.001317	0.06851	3	3	0.02719	12
			Col-0 0 min vs. bik1 15 min	0.009598	0.1825	-0.1729	0.06851	3	3	3.568	12
			Col-0 0 min vs. bik1 30 min	0.009598	0.3471	-0.3375	0.06851	3	3	6.967	12
			Col-0 15 min vs. Col-0 30 min	0.7449	1	-0.2551	0.06851	3	3	5.266	12
			Col-0 15 min vs. bik1 0 min	0.7449	0.008281	0.7366	0.06851	3	3	15.2	12
			Col-0 15 min vs. bik1 15 min	0.7449	0.1825	0.5624	0.06851	3	3	11.61	12
			Col-0 15 min vs. bik1 30 min	0.7449	0.3471	0.3977	0.06851	3	3	8.21	12
			Col-0 30 min vs. bik1 0 min	1	0.008281	0.9917	0.06851	3	3	20.47	12
			Col-0 30 min vs. bik1 15 min	1	0.1825	0.8175	0.06851	3	3	16.88	12
			Col-0 30 min vs. bik1 30 min	1	0.3471	0.6529	0.06851	3	3	13.48	12
			bik1 0 min vs. bik1 15 min	0.008281	0.1825	-0.1742	0.06851	3	3	3.595	12
			bik1 0 min vs. bik1 30 min	0.008281	0.3471	-0.3389	0.06851	3	3	6.995	12
			bik1 15 min vs. bik1 30 min	0.1825	0.3471	-0.1647	0.06851	3	3	3.399	12
