# Supplementary material for: Osmotic signaling releases PP2C-mediated inhibition of Arabidopsis SnRK2s via the receptor-like cytoplasmic kinase BIK1
Source: EMBO J. 2024 Oct 21;43(23):6076–103. doi: 10.1038/s44318-024-00277-0 (PMC11612456; doi:10.1038/s44318-024-00277-0)
Supplement: Supplementary file 7 — Source data Fig. 2 [file 44318_2024_277_MOESM7_ESM.zip]

Archive with 7 entries (6 files):
- SD figure 2/Figure 2A. Y3H, - ALWMH, with 1 M man.tif
- SD figure 2/Figure 2A. Y3H, -ALWMH.tif
- SD figure 2/Figure 2A. Y3H, -LWM.tif
- SD figure 2/Figure 2B. split LUC.tif
- SD figure 2/Figure 2C. CBB.tif
- SD figure 2/Figure 2C. auto-radiograph.tif
- SD figure 2/
