# Supplementary material for: Osmotic signaling releases PP2C-mediated inhibition of Arabidopsis SnRK2s via the receptor-like cytoplasmic kinase BIK1
Source: EMBO J. 2024 Oct 21;43(23):6076–103. doi: 10.1038/s44318-024-00277-0 (PMC11612456; doi:10.1038/s44318-024-00277-0)
Supplement: Supplementary file 8 — Source data Fig. 3 [file 44318_2024_277_MOESM8_ESM.zip]

Archive with 14 entries (13 files):
- SD figure 3/
- SD figure 3/Figure 3A. anti-actin.tif
- SD figure 3/Figure 3A. anti-pS175-SnRK2s.tif
- SD figure 3/Figure 3C. -ALWMH, with 1 M man.tif
- SD figure 3/Figure 3C. -ALWMH.tif
- SD figure 3/Figure 3C. -LWM.tif
- SD figure 3/Figure 3D. split LUC.tif
- SD figure 3/Figure 3E. anti-GFP.tif
- SD figure 3/Figure 3E. anti-LUC.tif
- SD figure 3/Figure 3E. anti-actin.tif
- SD figure 3/Figure 3F. split LUC.tif
- SD figure 3/Figure 3G. -ALWMH, with 1 M man.tif
- SD figure 3/Figure 3G. -ALWMH.tif
- SD figure 3/Figure 3G. -LWM.tif
