# Supplementary material for: Osmotic signaling releases PP2C-mediated inhibition of Arabidopsis SnRK2s via the receptor-like cytoplasmic kinase BIK1
Source: EMBO J. 2024 Oct 21;43(23):6076–103. doi: 10.1038/s44318-024-00277-0 (PMC11612456; doi:10.1038/s44318-024-00277-0)
Supplement: Supplementary file 9 — Source data Fig. 4 [file 44318_2024_277_MOESM9_ESM.zip]

Archive with 10 entries (9 files):
- SD figure 4/
- SD figure 4/Figure 4A.tif
- SD figure 4/Figure 4B. CBB.tif
- SD figure 4/Figure 4B. auto-radiograph.tif
- SD figure 4/Figure 4C. CBB.tif
- SD figure 4/Figure 4C. anti-phos-tyrosine.tif
- SD figure 4/Figure 4H. CBB.tif
- SD figure 4/Figure 4H. anti-thiophosphate ester.tif
- SD figure 4/Figure 4I. CBB.tif
- SD figure 4/Figure 4I. anti-thiophosphate ester.tif
