# Supplementary material for: Osmotic signaling releases PP2C-mediated inhibition of Arabidopsis SnRK2s via the receptor-like cytoplasmic kinase BIK1
Source: EMBO J. 2024 Oct 21;43(23):6076–103. doi: 10.1038/s44318-024-00277-0 (PMC11612456; doi:10.1038/s44318-024-00277-0)
Supplement: Supplementary file 10 — Source data Fig. 5 [file 44318_2024_277_MOESM10_ESM.zip]

Archive with 11 entries (10 files):
- SD figure 5/
- SD figure 5/Figure 5A. -ALWH.tif
- SD figure 5/Figure 5A. -LW.tif
- SD figure 5/Figure 5B. split LUC.tif
- SD figure 5/Figure 5C. -ALWH.tif
- SD figure 5/Figure 5C. -LW.tif
- SD figure 5/Figure 5D. split LUC.tif
- SD figure 5/Figure 5E. -ALWH.tif
- SD figure 5/Figure 5E. -LW.tif
- SD figure 5/Figure 5F. CBB.tif
- SD figure 5/Figure 5F. auto-radiograph.tif
