# Supplementary material for: Osmotic signaling releases PP2C-mediated inhibition of Arabidopsis SnRK2s via the receptor-like cytoplasmic kinase BIK1
Source: EMBO J. 2024 Oct 21;43(23):6076–103. doi: 10.1038/s44318-024-00277-0 (PMC11612456; doi:10.1038/s44318-024-00277-0)
Supplement: Supplementary file 11 — Source data Fig. 6 [file 44318_2024_277_MOESM11_ESM.zip]

Archive with 9 entries (8 files):
- SD figure 6/
- SD figure 6/Figure 6A. anti-GST.tif
- SD figure 6/Figure 6A. anti-thiophosphate ester.tif
- SD figure 6/Figure 6B. water loss.xlsx
- SD figure 6/Figure 6C. water loss.xlsx
- SD figure 6/Figure 6D. anti-GST.tif
- SD figure 6/Figure 6D. anti-thiophosphate ester.tif
- SD figure 6/Figure 6E. water loss.xlsx
- SD figure 6/Figure 6F. water loss.xlsx
