# Supplementary material for: Osmotic signaling releases PP2C-mediated inhibition of Arabidopsis SnRK2s via the receptor-like cytoplasmic kinase BIK1
Source: EMBO J. 2024 Oct 21;43(23):6076–103. doi: 10.1038/s44318-024-00277-0 (PMC11612456; doi:10.1038/s44318-024-00277-0)
Supplement: Supplementary file 11 — Source data Fig. 6 [file 44318_2024_277_MOESM11_ESM.zip › SD figure 6/Figure 6E. water loss.xlsx]

## Sheet: Sheet1
	Col-0												ost1												Y163D #3												Y182D #5												Y163/182D #11
0	0	0	0	0	0	0	0	0	0	0	0	0	0	0	0	0	0	0	0	0	0	0	0	0	0	0	0										0	0	0										0
0.5	15.416	15.5779	16.3295	8.74458	7.11499	11.1851	19.3959	23.8423	21.4409	7.6115	10.687	8.8993	29.0544	31.8771	29.0651	24.7608	26.8227	27.053	24.8134	30.7317	28.4191	35.1421	31.4759	31.9708	41.5789	38.7784	42.8571										35.1946	39.2803	38.3478										47.2973
1	18.7602	20.3015	19.5251	12.8983	9.74167	15.0292	23.1805	29.0692	27.464	10.7284	15.1555	12.8025	45.6149	47.9117	44.3509	40.0141	41.3402	40.4652	45.1029	53.2753	50.2252	52.584	50	47.3723	67.2632	65.696	69.1799										59.0186	64.2169	61.1472										73.1231
2	23.2463	23.0653	23.5415	17.5377	13.6689	19.8609	28.2023	37.6891	34.438	15.6019	22.2863	18.9696	59.0887	61.4978	57.6872	51.5061	51.3335	49.3305	67.4056	72.9965	69.1396	63.8566	61.6265	56.7153	82.421	83.0256	86.3757										73.198	76.5332	73.3766										83.7838
3	27.4878	28.6432	27.0888	20.987	16.7547	23.5181	32.0597	43.5121	39.1643	19.8898	28.4863	24.5121	64.9681	67.1628	63.9344	55.7521	55.0871	52.8613	74.8247	78.9199	75.4444	68.54	66.2349	60.7299	87.0526	87.8551	87.5661										78.1049	81.5002	78.2107										86.6366
4	31.2398	33.6683	30.4896	23.5618	19.7639	26.6147	35.7351	49.1518	43.2277	23.6611	33.9229	29.1374	68.9368	70.6673	67.2131	58.1982	57.1753	55.1983	79.1224	82.3345	79.1657	71.8346	69.1566	63.2847	88.2105	89.0625	88.2275										81.286	83.9331	80.9885										89.039
[truncated: 2 more columns]
