# Supplementary material for: Osmotic signaling releases PP2C-mediated inhibition of Arabidopsis SnRK2s via the receptor-like cytoplasmic kinase BIK1
Source: EMBO J. 2024 Oct 21;43(23):6076–103. doi: 10.1038/s44318-024-00277-0 (PMC11612456; doi:10.1038/s44318-024-00277-0)
Supplement: Supplementary file 12 — Source data Fig. 7 [file 44318_2024_277_MOESM12_ESM.zip]

Archive with 16 entries (15 files):
- SD figure 7/
- SD figure 7/Figure 7A. 100 mM mannitol.tif
- SD figure 7/Figure 7A. MS.tif
- SD figure 7/Figure 7B. rossette width.xlsx
- SD figure 7/Figure 7C. ABA content.xlsx
- SD figure 7/Figure 7D. KIN1 expression.xlsx
- SD figure 7/Figure 7D. RAB18 expression.xlsx
- SD figure 7/Figure 7E. water loss.xlsx
- SD figure 7/Figure 7F. anti-HA.tif
- SD figure 7/Figure 7F. anti-thiophosphate ester.tif
- SD figure 7/Figure 7F. signal intensity of BIK1.xlsx
- SD figure 7/Figure 7G. anti-Myc.tif
- SD figure 7/Figure 7G. anti-thiophosphate ester.tif
- SD figure 7/Figure 7H. plant growth.tif
- SD figure 7/Figure 7I. 150 mM mannitol.tif
- SD figure 7/Figure 7I. MS.tif
