# Supplementary material for: Osmotic signaling releases PP2C-mediated inhibition of Arabidopsis SnRK2s via the receptor-like cytoplasmic kinase BIK1
Source: EMBO J. 2024 Oct 21;43(23):6076–103. doi: 10.1038/s44318-024-00277-0 (PMC11612456; doi:10.1038/s44318-024-00277-0)
Supplement: Supplementary file 12 — Source data Fig. 7 [file 44318_2024_277_MOESM12_ESM.zip › SD figure 7/Figure 7B. rossette width.xlsx]

## Sheet: Sheet1
	Col-0												bik1
1/2 MS	0.797101	0.797	0.797101	0.884	1	0.971	0.942	0.913	0.986	0.971	0.942	0.884	0.782	0.964	0.909	0.927	0.818	0.891	1	0.836	0.891	0.709	0.745	1	0.6	0.927	0.781818	0.545
mannitol	0.348	0.608696	0.275	0.536	0.507	0.232	0.261	0.536	0.261	0.594	0.58	0.522	0.127	0.364	0.218	0.091	0.145	0.255	0.145	0.127	0.182	0.2	0.109	0.145	0.182	0.155	0.28	0.25
Šídák's multiple comparisons test	Predicted (LS) mean diff.	95.00% CI of diff.	Below threshold?	Summary	Adjusted P Value
Col-0 - bik1
1/2 MS	0.07415	-0.02453 to 0.1728	No	ns	0.171
mannitol	0.2525	0.1538 to 0.3511	Yes	****	<0.0001
Test details	Predicted (LS) mean 1	Predicted (LS) mean 2	Predicted (LS) mean diff.	SE of diff.	N1	N2	t	DF
Col-0 - bik1
1/2 MS	0.907	0.8329	0.07415	0.04285	12	16	1.73	52
mannitol	0.4384	0.1859	0.2525	0.04285	12	16	5.891	52
