# Supplementary material for: Osmotic signaling releases PP2C-mediated inhibition of Arabidopsis SnRK2s via the receptor-like cytoplasmic kinase BIK1
Source: EMBO J. 2024 Oct 21;43(23):6076–103. doi: 10.1038/s44318-024-00277-0 (PMC11612456; doi:10.1038/s44318-024-00277-0)
Supplement: Supplementary file 12 — Source data Fig. 7 [file 44318_2024_277_MOESM12_ESM.zip › SD figure 7/Figure 7C. ABA content.xlsx]

## Sheet: Sheet1
						Col-0	bik1
						193.77	137.07
						181.95	130.88
						235.6	132.27
						Table Analyzed	Data 1
						Column B	bik1
						vs.	vs.
						Column A	Col-0
						Unpaired t test
						P value	0.0127
						P value summary	*
						Significantly different (P < 0.05)?	Yes
						One- or two-tailed P value?	Two-tailed
						t, df	t=4.295, df=4
						How big is the difference?
						Mean of column A	203.8
						Mean of column B	133.4
						Difference between means (B - A) ± SEM	-70.37 ± 16.38
						95% confidence interval	-115.9 to -24.88
						R squared (eta squared)	0.8218
						F test to compare variances
						F, DFn, Dfd	75.33, 2, 2
						P value	0.0262
						P value summary	*
						Significantly different (P < 0.05)?	Yes
						Data analyzed
						Sample size, column A	3
						Sample size, column B	3
