# Supplementary material for: Osmotic signaling releases PP2C-mediated inhibition of Arabidopsis SnRK2s via the receptor-like cytoplasmic kinase BIK1
Source: EMBO J. 2024 Oct 21;43(23):6076–103. doi: 10.1038/s44318-024-00277-0 (PMC11612456; doi:10.1038/s44318-024-00277-0)
Supplement: Supplementary file 12 — Source data Fig. 7 [file 44318_2024_277_MOESM12_ESM.zip › SD figure 7/Figure 7D. KIN1 expression.xlsx]

## Sheet: Sheet1
		Col-0			bik1
	control	1.26868	0.764895	0.928731	0.868341	0.924236	0.815826
	mannitol	138.493	144.374	141.403	65.7385	67.5867	69.9701
	Compare each cell mean with the other cell mean in that row
	Number of families	1
	Number of comparisons per family	2
	Alpha	0.05
	Šídák's multiple comparisons test	Mean Diff.	95.00% CI of diff.	Below threshold?	Summary	Adjusted P Value
	Col-0 - bik1
	control	0.118	-3.954 to 4.190	No	ns	0.9962
	mannitol	73.66	69.59 to 77.73	Yes	****	<0.0001
	Test details	Mean 1	Mean 2	Mean Diff.	SE of diff.	N1	N2	t	DF
	Col-0 - bik1
	control	0.9874	0.8695	0.118	1.484	3	3	0.07948	8
	mannitol	141.4	67.77	73.66	1.484	3	3	49.63	8
