# Supplementary material for: Osmotic signaling releases PP2C-mediated inhibition of Arabidopsis SnRK2s via the receptor-like cytoplasmic kinase BIK1
Source: EMBO J. 2024 Oct 21;43(23):6076–103. doi: 10.1038/s44318-024-00277-0 (PMC11612456; doi:10.1038/s44318-024-00277-0)
Supplement: Supplementary file 12 — Source data Fig. 7 [file 44318_2024_277_MOESM12_ESM.zip › SD figure 7/Figure 7D. RAB18 expression.xlsx]

## Sheet: Sheet1
							Col-0			bik1
						control	1.21982	1.37237	0.766664	0.882499	0.919975	0.952418
						mannitol	374.027	381.886	412.143	57.76	60.2129	61.0534
						Compare each cell mean with the other cell mean in that row
						Number of families	1
						Number of comparisons per family	2
						Alpha	0.05
						Šídák's multiple comparisons test	Mean Diff.	95.00% CI of diff.	Below threshold?	Summary	Adjusted P Value
						Col-0 - bik1
						control	0.2013	-22.42 to 22.82	No	ns	0.9996
						mannitol	329.7	307.1 to 352.3	Yes	****	<0.0001
						Test details	Mean 1	Mean 2	Mean Diff.	SE of diff.	N1	N2	t	DF
						Col-0 - bik1
						control	1.12	0.9183	0.2013	8.246	3	3	0.02441	8
						mannitol	389.4	59.68	329.7	8.246	3	3	39.98	8
