# Supplementary material for: Osmotic signaling releases PP2C-mediated inhibition of Arabidopsis SnRK2s via the receptor-like cytoplasmic kinase BIK1
Source: EMBO J. 2024 Oct 21;43(23):6076–103. doi: 10.1038/s44318-024-00277-0 (PMC11612456; doi:10.1038/s44318-024-00277-0)
Supplement: Supplementary file 12 — Source data Fig. 7 [file 44318_2024_277_MOESM12_ESM.zip › SD figure 7/Figure 7E. water loss.xlsx]

## Sheet: Sheet1
							Col-0			bik1
						0	0	0	0	0	0	0
						0.5	5.72301	5.57925	5.90102	8.8479	9.27931	10.0657
						1	8.1928	7.81437	8.41794	11.9754	13.6097	14.0304
						2	11.4859	10.6296	11.7386	16.2791	19.27	19.0838
						3	14.2876	13.0524	14.5516	20.1016	24.5592	23.5415
						4	16.8769	15.3046	16.8359	23.5231	29.0442	27.3624
						5	19.3069	17.4714	19.247	26.811	33.5911	31.1216
						6	21.7501	19.5359	21.489	30.0989	37.9524	34.7987
						7	23.941	21.5322	23.5829	32.8789	42.0043	38.1882
						Compare each cell mean with the other cell mean in that row
						Number of families	1
						Number of comparisons per family	9
						Alpha	0.05
						Šídák's multiple comparisons test	Mean Diff.	95.00% CI of diff.	Below threshold?	Summary	Adjusted P Value
						Col-0 - bik1
						0	0	-4.816 to 4.816	No	ns	>0.9999
						0.5	-3.663	-8.479 to 1.152	No	ns	0.2505
						1	-5.063	-9.879 to -0.2479	Yes	*	0.0339
						2	-6.926	-11.74 to -2.111	Yes	**	0.0014
						3	-8.77	-13.59 to -3.955	Yes	****	<0.0001
						4	-10.3	-15.12 to -5.489	Yes	****	<0.0001
						5	-11.83	-16.65 to -7.017	Yes	****	<0.0001
						6	-13.36	-18.17 to -8.543	Yes	****	<0.0001
						7	-14.67	-19.49 to -9.856	Yes	****	<0.0001
						Test details	Mean 1	Mean 2	Mean Diff.	SE of diff.	N1	N2	t	DF
						Col-0 - bik1
						0	0	0	0	1.637	3	3	0	36
						0.5	5.734	9.398	-3.663	1.637	3	3	2.237	36
						1	8.142	13.21	-5.063	1.637	3	3	3.093	36
						2	11.28	18.21	-6.926	1.637	3	3	4.231	36
						3	13.96	22.73	-8.77	1.637	3	3	5.357	36
						4	16.34	26.64	-10.3	1.637	3	3	6.294	36
						5	18.68	30.51	-11.83	1.637	3	3	7.227	36
						6	20.93	34.28	-13.36	1.637	3	3	8.159	36
						7	23.02	37.69	-14.67	1.637	3	3	8.961	36
