# Supplementary material for: Osmotic signaling releases PP2C-mediated inhibition of Arabidopsis SnRK2s via the receptor-like cytoplasmic kinase BIK1
Source: EMBO J. 2024 Oct 21;43(23):6076–103. doi: 10.1038/s44318-024-00277-0 (PMC11612456; doi:10.1038/s44318-024-00277-0)
Supplement: Supplementary file 12 — Source data Fig. 7 [file 44318_2024_277_MOESM12_ESM.zip › SD figure 7/Figure 7F. signal intensity of BIK1.xlsx]

## Sheet: Sheet1
						0	5	15	30	60	(min)
					Lane	1	2	3	4	5
						0.00607134	0.0224098	1	0.145635	0.0199495
						0.314297	0.318446	1	0.535629	0.244385
